# Supplementary material for: Non-flammable solvent-free liquid polymer electrolyte for lithium metal batteries
Source: Nat Commun. 2023 Aug 1;14:4617. doi: 10.1038/s41467-023-40394-8 (PMC10394022; doi:10.1038/s41467-023-40394-8)
Supplement: Supplementary file 4 — Supplementary Data 1 [file 41467_2023_40394_MOESM4_ESM.zip]

Archive with 2 entries (2 files):
- Molecular dynamics simulations/NVT-1ps.txt
- Molecular dynamics simulations/NVT-2000ps.txt
