# Supplementary material for: Non-flammable solvent-free liquid polymer electrolyte for lithium metal batteries
Source: Nat Commun. 2023 Aug 1;14:4617. doi: 10.1038/s41467-023-40394-8 (PMC10394022; doi:10.1038/s41467-023-40394-8)
Supplement: Supplementary file 4 — Supplementary Data 1 [file 41467_2023_40394_MOESM4_ESM.zip › Molecular dynamics simulations/NVT-1ps.txt]

 N         5.995000       18.136999       54.178001
 S         6.111000       19.657000       54.257000
 S         5.466000       17.513000       55.498001
 O         5.955000       18.222000       56.719002
 O         5.040000       20.257000       55.071999
 O         6.076000       20.223000       52.948002
 O         5.700000       16.112000       55.541000
 C         3.615000       17.732000       55.407001
 C         7.834000       19.973000       54.855999
 F         8.436000       20.736000       53.908001
 F         8.566000       18.889999       55.099998
 F         7.768000       20.738001       55.969002
 F         3.009000       16.577999       55.365002
 F         3.192000       18.448000       54.340000
 F         3.152000       18.327000       56.560001
 N        32.798000       44.131001       51.254002
 S        33.716000       43.563999       52.293999
 S        32.148998       45.463001       51.527000
 O        31.834999       45.653999       52.895000
 O        34.539001       44.566002       53.014000
 O        34.546001       42.493999       51.778999
 O        30.959999       45.601002       50.669998
 C        33.424999       46.673000       51.074001
 C        32.500999       42.882999       53.481998
 F        32.528999       43.452999       54.709999
 F        32.632000       41.584999       53.605000
 F        31.249001       42.980999       53.013000
 F        34.563999       46.095001       50.650002
 F        33.751999       47.481998       52.070000
 F        32.976002       47.487000       50.048000
 N        14.662000       27.052999       52.423000
 S        13.221000       26.903000       52.341000
 S        15.355000       27.652000       51.200001
 O        14.521000       27.705000       50.011002
 O        12.576000       28.105000       51.895000
 O        12.713000       26.474001       53.634998
 O        16.596001       26.915001       50.901001
 C        15.631000       29.420000       51.644001
 C        12.980000       25.462000       51.125999
 F        12.297000       25.829000       50.020000
 F        12.367000       24.358999       51.660999
 F        14.202000       25.091999       50.636002
 F        16.893000       29.796000       51.669998
 F        15.134000       29.686001       52.882999
 F        14.908000       30.270000       50.827999
 N        48.808998        8.704000        8.322000
 S        48.613998        8.060000        9.715000
 S        48.865002       10.184000        8.373000
 O        49.605999       10.625000        7.179000
 O        48.265999        6.677000        9.443000
 O        47.652000        8.725000       10.565000
 O        49.346001       10.656000        9.638000
 C        47.041000       10.741000        8.225000
 C        50.321999        8.082000       10.540000
 F        50.570000        6.777000       10.736000
 F        50.280998        8.665000       11.728000
 F        51.393002        8.628000        9.936000
 F        46.172001        9.666000        7.972000
 F        47.016998       11.517000        7.108000
 F        46.514000       11.449000        9.269000
 N        37.639999       -0.191000       26.944000
 S        37.081001       -1.287000       27.754000
 S        36.811001        1.101000       27.058001
 O        35.341000        0.940000       27.280001
 O        36.742001       -0.889000       29.162001
 O        37.993999       -2.403000       27.736000
 O        37.070000        1.874000       25.886999
 C        37.568001        2.005000       28.556000
 C        35.534000       -1.760000       26.770000
 F        35.683998       -3.131000       26.438999
 F        35.418999       -1.129000       25.583000
 F        34.389000       -1.731000       27.464001
 F        38.499001        1.261000       29.243000
 F        36.518002        2.255000       29.379000
 F        38.091999        3.146000       28.177999
 N        38.622002       19.589001       35.324001
 S        39.053001       20.580000       34.354000
 S        37.959000       20.160000       36.585999
 O        38.636002       21.417999       36.973000
 O        38.221001       21.757000       34.328999
 O        39.188000       20.093000       32.999001
 O        37.845001       19.139000       37.606998
 C        36.222000       20.580000       36.046001
 C        40.709999       20.952999       34.924999
 F        40.889999       22.209000       35.323002
 F        41.605999       20.778000       33.964001
 F        41.011002       20.180000       35.998001
 F        35.408001       19.834000       36.790001
 F        35.978001       20.455000       34.730000
 F        35.946999       21.879999       36.327000
 N        17.398001       18.259001       16.059000
 S        17.586000       16.785000       16.537001
 S        17.426001       18.427000       14.560000
 O        18.433001       17.580999       13.958000
 O        17.125999       15.725000       15.589000
 O        17.011999       16.662001       17.830999
 O        17.427000       19.820999       14.173000
 C        15.768000       17.843000       13.992000
 C        19.434000       16.686001       16.799999
 F        20.014000       15.696000       16.146999
 F        19.753000       16.524000       18.101999
 F        20.046000       17.841999       16.507999
 F        15.186000       18.684999       13.148000
 F        14.933000       17.705999       15.028000
 F        15.781000       16.612000       13.356000
 N        25.503000       45.285999       12.978000
 S        25.073999       46.417000       12.066000
 S        26.892000       45.470001       13.486000
 O        27.079000       44.612000       14.631000
 O        23.940001       45.976002       11.277000
 O        26.082001       46.932999       11.191000
 O        27.274000       46.862000       13.733000
 C        27.908001       44.851002       12.060000
 C        24.445000       47.691002       13.235000
 F        24.944000       48.948002       12.894000
 F        24.813999       47.391998       14.422000
 F        23.134001       47.681000       13.261000
 F        28.816000       45.792999       11.604000
 F        27.205999       44.423000       10.982000
 F        28.658001       43.764000       12.512000
 N        39.191002       36.356998       10.211000
 S        40.161999       37.443001       10.125000
 S        39.715000       35.000999       10.731000
 O        40.624001       35.148998       11.882000
 O        41.299999       37.379002       11.038000
 O        39.352001       38.657001       10.154000
 O        40.351002       34.189999        9.681000
 C        38.195999       34.160000       11.247000
 C        40.820000       37.256001        8.432000
 F        40.293999       36.285999        7.725000
 F        42.193001       37.044998        8.377000
 F        40.558998       38.419998        7.818000
 F        37.082001       34.896000       10.962000
 F        38.078999       33.827000       12.523000
 F        38.084999       32.971001       10.494000
 N        48.672001       41.818001       35.519001
 S        48.886002       41.070000       36.784000
 S        49.915001       42.189999       34.768002
 O        50.978001       42.546001       35.639000
 O        50.188999       40.511002       37.006001
 O        47.791000       40.136002       36.973000
 O        49.570999       43.227001       33.860001
 C        50.304001       40.602001       33.901001
 C        48.613998       42.491001       37.995998
 F        47.476002       42.375000       38.742001
 F        48.556000       43.777000       37.487999
 F        49.617001       42.394001       38.928001
 F        50.320999       40.782001       32.595001
 F        49.423000       39.638000       34.216000
 F        51.492001       40.078999       34.312000
 N        15.349000       15.274000       25.534000
 S        16.233000       16.452999       25.907000
 S        15.362000       14.978000       24.065001
 O        15.205000       13.553000       23.896000
 O        16.150999       16.795000       27.288000
 O        16.099001       17.528999       24.980000
 O        16.507999       15.446000       23.285999
 C        13.921000       15.940000       23.413000
 C        17.959999       15.695000       25.650999
 F        17.992001       14.390000       25.333000
 F        18.572001       15.717000       26.862000
 F        18.702000       16.312000       24.724001
 F        12.994000       15.058000       22.931999
 F        14.215000       16.711000       22.349001
 F        13.253000       16.704000       24.333000
 N         9.041000        7.570000        5.982000
 S        10.245000        7.716000        6.893000
 S         9.431000        7.670000        4.554000
 O        10.513000        8.606000        4.296000
 O        11.352000        6.917000        6.391000
 O         9.819000        7.307000        8.288000
 O         8.219000        7.930000        3.831000
 C         9.985000        5.948000        4.147000
 C        10.675000        9.519000        6.873000
 F        10.569000        9.933000        8.143000
 F         9.842000       10.259000        6.113000
 F        11.992000        9.731000        6.488000
 F        10.006000        5.145000        5.215000
 F        11.252000        6.070000        3.631000
 F         9.252000        5.392000        3.178000
 N        36.634998       10.510000       54.766998
 S        36.160999       10.397000       56.191002
 S        37.266998        9.208000       54.235001
 O        38.317001        8.822000       55.115002
 O        35.973999        9.050000       56.658001
 O        34.917000       11.089000       56.327000
 O        37.592999        9.395000       52.814999
 C        35.949001        7.923000       54.157001
 C        37.540001       11.171000       57.171001
 F        38.618999       11.573000       56.394001
 F        38.025002       10.283000       58.056999
 F        37.056999       12.182000       57.826000
 F        36.266998        6.841000       54.952000
 F        35.808998        7.447000       52.876999
 F        34.687000        8.321000       54.567001
 N        39.549000      -15.032000       11.747000
 S        39.729000      -14.242000       13.017000
 S        37.993999      -15.428000       11.449000
 O        37.953999      -16.035999       10.145000
 O        38.566002      -14.257000       13.879000
 O        40.237999      -12.933000       12.705000
 O        37.090000      -14.278000       11.494000
 C        37.487999      -16.684000       12.690000
 C        41.132999      -15.245000       13.847000
 F        40.935001      -15.787000       15.092000
 F        42.249001      -14.541000       13.913000
 F        41.412998      -16.306999       13.066000
 F        36.446999      -16.260000       13.388000
 F        38.469002      -16.936001       13.588000
 F        37.146000      -17.811001       12.090000
 N        38.422001        2.376000       20.403000
 S        39.573002        2.843000       21.316000
 S        38.737000        2.008000       19.021000
 O        37.838001        0.992000       18.608000
 O        39.076000        3.209000       22.636999
 O        40.337002        3.919000       20.716000
 O        40.112000        1.608000       18.822001
 C        38.319000        3.531000       17.981001
 C        40.699001        1.293000       21.561001
 F        40.694000        1.085000       22.870001
 F        41.944000        1.555000       21.139000
 F        40.195999        0.200000       20.987000
 F        37.305000        3.269000       17.105000
 F        39.432999        3.845000       17.320999
 F        37.971001        4.582000       18.759001
 N        22.884001       10.425000       33.001999
 S        23.681000        9.227000       32.536999
 S        21.816000       10.053000       33.986000
 O        21.150999        8.775000       33.556000
 O        23.903999        8.267000       33.616001
 O        24.931999        9.582000       31.955999
 O        20.801001       11.105000       34.234001
 C        22.818001        9.851000       35.577000
 C        22.613001        8.545000       31.150999
 F        22.211000        7.302000       31.476000
 F        23.327000        8.479000       29.973000
 F        21.441000        9.194000       30.913000
 F        24.111000       10.186000       35.389999
 F        22.740000        8.627000       36.055000
 F        22.351000       10.680000       36.551998
 N        31.597000       -5.380000       22.370001
 S        30.643000       -5.818000       21.261999
 S        32.662998       -6.420000       22.777000
 O        32.215000       -7.746000       22.827000
 O        31.194000       -6.830000       20.386999
 O        30.129000       -4.678000       20.525999
 O        33.455002       -5.987000       23.945000
 C        33.910000       -6.258000       21.320999
 C        29.302999       -6.577000       22.245001
 F        29.518000       -6.811000       23.552000
 F        29.052000       -7.774000       21.709000
 F        28.216000       -5.831000       22.084000
 F        33.571999       -5.268000       20.351999
 F        34.064999       -7.378000       20.615000
 F        35.104000       -5.919000       21.832001
 N         6.991000       42.448002        6.277000
 S         6.672000       40.973999        6.586000
 S         8.273000       42.676998        5.674000
 O         9.307000       41.862999        6.285000
 O         7.163000       40.054001        5.588000
 O         5.212000       40.823002        6.780000
 O         8.644000       44.053001        5.757000
 C         8.010000       42.337002        3.880000
 C         7.620000       40.588001        8.183000
 F         8.492000       41.534000        8.652000
 F         8.365000       39.480000        8.124000
 F         6.712000       40.346001        9.144000
 F         8.318000       43.479000        3.200000
 F         6.790000       41.895000        3.541000
 F         8.889000       41.423000        3.439000
 N         4.020000       38.462002        7.569000
 S         4.204000       37.610001        8.743000
 S         2.653000       38.476002        7.024000
 O         2.477000       39.674000        6.169000
 O         3.419000       36.403999        8.762000
 O         4.227000       38.334999        9.972000
 O         1.661000       38.412998        8.090000
 C         2.623000       36.969002        5.936000
 C         5.995000       37.207001        8.319000
 F         6.416000       37.747002        7.190000
 F         6.132000       35.862999        8.294000
 F         6.864000       37.634998        9.268000
 F         1.633000       36.112999        6.413000
 F         3.800000       36.341999        5.915000
 F         2.384000       37.324001        4.669000
 N         8.502000       45.465000       26.283001
 S         9.163000       44.131001       25.989000
 S         9.369000       46.681999       25.849001
 O         8.568000       47.848000       25.625000
 O         8.525000       43.098999       26.829000
 O        10.551000       44.194000       26.153000
 O        10.276000       46.377998       24.725000
 C        10.361000       47.006001       27.406000
 C         8.757000       43.800999       24.155001
 F         9.875000       43.819000       23.396000
 F         7.992000       44.755001       23.617001
 F         8.157000       42.620998       23.972000
 F        11.722000       46.971001       26.996000
 F        10.206000       46.058998       28.388000
 F        10.150000       48.240002       27.899000
 N         4.356000        8.393000        6.816000
 S         3.513000        8.756000        5.645000
 S         5.780000        9.097000        6.785000
 O         6.260000        9.321000        5.481000
 O         3.525000       10.206000        5.378000
 O         2.176000        8.222000        5.839000
 O         6.764000        8.362000        7.597000
 C         5.463000       10.694000        7.608000
 C         4.306000        7.769000        4.295000
 F         4.748000        8.587000        3.312000
 F         3.430000        6.846000        3.826000
 F         5.289000        6.997000        4.746000
 F         6.253000       10.942000        8.677000
 F         4.182000       10.901000        7.996000
 F         5.705000       11.648000        6.720000
 N        30.434999       45.587002       40.714001
 S        30.924999       46.313000       41.903000
 S        30.599001       44.011002       40.873001
 O        31.851999       43.650002       41.504002
 O        30.712999       45.564999       43.116001
 O        30.316999       47.595001       41.988998
 O        30.469999       43.383999       39.587002
 C        29.157000       43.516998       41.953999
 C        32.787998       46.340000       41.712002
 F        33.139000       47.679001       41.675999
 F        33.162998       45.689999       40.592999
 F        33.416000       45.654999       42.714001
 F        29.601999       42.875000       43.069000
 F        28.287001       42.654999       41.345001
 F        28.412001       44.550999       42.375000
 N        27.594999       41.339001       18.997000
 S        27.549999       41.361000       17.478001
 S        27.132999       42.602001       19.709000
 O        27.629999       43.804001       18.974001
 O        26.691000       42.426998       16.902000
 O        27.344999       40.049999       16.941999
 O        27.577000       42.598000       21.099001
 C        25.250999       42.430000       19.658001
 C        29.288000       41.720001       17.122999
 F        29.445000       42.861000       16.381001
 F        29.794001       40.736000       16.329000
 F        30.014000       41.877998       18.228001
 F        24.708000       43.398998       18.858999
 F        24.740000       42.634998       20.885000
 F        24.792000       41.278000       19.118999
 N        19.145000        9.763000       42.359001
 S        18.153999        9.636000       41.182999
 S        20.452999       10.371000       42.054001
 O        20.985001        9.904000       40.761002
 O        18.240999       10.655000       40.136002
 O        16.798000        9.607000       41.712002
 O        21.320999       10.236000       43.130001
 C        20.143999       12.204000       41.811001
 C        18.681000        7.972000       40.501999
 F        19.773001        7.468000       41.174000
 F        19.106001        8.097000       39.116001
 F        17.712999        7.065000       40.590000
 F        20.983999       13.046000       42.550999
 F        18.940001       12.484000       42.268002
 F        20.222000       12.652000       40.561001
 N        13.570000       12.507000       39.905998
 S        12.494000       13.149000       39.126999
 S        13.272000       11.230000       40.464001
 O        11.849000       10.995000       40.609001
 O        11.842000       12.206000       38.247002
 O        13.024000       14.259000       38.418999
 O        14.042000       10.905000       41.685001
 C        13.980000       10.092000       39.085999
 C        11.308000       13.855000       40.389999
 F        11.650000       13.509000       41.696999
 F        10.080000       13.397000       40.222000
 F        11.236000       15.221000       40.284000
 F        14.906000        9.167000       39.549999
 F        14.367000       10.807000       38.096001
 F        12.965000        9.306000       38.498001
 N        22.910999        3.511000       13.924000
 S        21.987000        2.490000       13.521000
 S        24.382000        3.140000       13.999000
 O        24.593000        1.825000       14.527000
 O        22.514999        1.492000       12.579000
 O        20.764000        3.051000       13.043000
 O        25.086000        4.128000       14.751000
 C        25.009001        3.151000       12.240000
 C        21.603001        1.722000       15.122000
 F        21.966999        0.464000       15.152000
 F        20.284000        1.799000       15.357000
 F        22.219000        2.294000       16.191999
 F        24.056999        3.353000       11.330000
 F        25.632000        1.989000       11.972000
 F        25.806999        4.182000       12.085000
 N        25.895000        7.237000       44.612000
 S        24.555000        6.549000       44.761002
 S        26.124001        8.358000       45.558998
 O        24.997000        9.269000       45.659000
 O        23.957001        6.671000       46.094002
 O        24.615999        5.175000       44.306000
 O        27.330999        9.085000       45.228001
 C        26.403999        7.378000       47.159000
 C        23.507999        7.578000       43.624001
 F        24.135000        8.545000       42.987999
 F        22.459000        8.159000       44.314999
 F        22.981001        6.727000       42.755001
 F        27.601000        7.723000       47.728001
 F        26.481001        6.042000       47.014000
 F        25.450001        7.604000       48.105999
 N        33.619999       38.776001       41.535000
 S        32.571999       39.794998       41.327000
 S        35.106998       39.187000       41.773998
 O        35.599998       40.348000       41.032001
 O        32.926998       41.111000       41.965000
 O        31.320000       39.254002       41.862999
 O        35.976002       38.030998       41.637001
 C        35.178001       39.507999       43.560001
 C        32.570000       40.123001       39.478001
 F        31.348000       39.973999       38.945999
 F        33.419998       39.259998       38.874001
 F        32.938000       41.383999       39.255001
 F        33.991001       39.563999       44.140999
 F        35.693001       40.798000       43.734001
 F        35.930000       38.682999       44.284000
 N        -1.028000       43.926998       20.516001
 S         0.266000       43.977001       21.230000
 S        -1.992000       45.011002       20.827999
 O        -2.053000       45.351002       22.237000
 O         0.708000       45.382000       21.438000
 O         1.265000       43.228001       20.420000
 O        -3.302000       44.717999       20.270000
 C        -1.370000       46.417999       19.787001
 C         0.008000       42.950001       22.733999
 F         0.226000       43.733002       23.781000
 F         0.873000       41.969002       22.781000
 F        -1.244000       42.334999       22.858999
 F        -1.215000       47.519001       20.531000
 F        -2.292000       46.769001       18.879000
 F        -0.253000       46.180000       19.090000
 N         4.202000       46.353001       19.566999
 S         4.726000       46.028999       18.212999
 S         4.256000       45.178001       20.535999
 O         3.904000       43.942001       19.950001
 O         5.859000       45.131001       18.242001
 O         5.013000       47.265999       17.466999
 O         3.421000       45.396000       21.697001
 C         5.996000       45.243000       21.205000
 C         3.206000       45.338001       17.403000
 F         3.062000       46.109001       16.327000
 F         2.113000       45.411999       18.146999
 F         3.221000       44.049999       16.931000
 F         6.730000       46.237999       20.701000
 F         6.646000       44.046001       21.181000
 F         5.871000       45.529999       22.506001
 N         5.547000       46.514999       27.132000
 S         4.813000       47.494999       26.212000
 S         6.281000       47.207001       28.236000
 O         6.873000       48.425999       27.790001
 O         5.703000       47.859001       25.110001
 O         4.259000       48.653000       26.896000
 O         7.231000       46.223000       28.771999
 C         4.977000       47.594002       29.469999
 C         3.396000       46.467999       25.686001
 F         2.214000       47.020000       25.959000
 F         3.322000       45.299000       26.268999
 F         3.395000       46.298000       24.291000
 F         4.951000       48.928001       29.754000
 F         5.183000       46.974998       30.664000
 F         3.693000       47.320000       29.056999
 N        30.108999       55.279999       17.681000
 S        29.408001       56.495998       16.971001
 S        30.836000       55.584000       18.955000
 O        31.277000       56.992001       19.028999
 O        28.747999       57.330002       17.895000
 O        28.544001       55.967999       15.943000
 O        31.944000       54.630001       19.174999
 C        29.409000       55.219002       20.113001
 C        30.740999       57.500000       16.162001
 F        32.060001       57.097000       16.322001
 F        30.606001       58.757999       16.638000
 F        30.487000       57.421001       14.825000
 F        28.231001       54.757999       19.558001
 F        29.204000       56.320999       20.879999
 F        29.761000       54.276001       20.983999
 N         2.172000       50.617001       21.076000
 S         3.670000       50.470001       20.783001
 S         1.391000       49.359001       20.796000
 O         0.133000       49.410999       21.440001
 O         4.301000       51.756001       20.531000
 O         3.980000       49.608002       19.614000
 O         2.122000       48.195000       21.218000
 C         1.155000       49.505001       18.969000
 C         4.319000       49.654999       22.313000
 F         4.920000       48.408001       22.011000
 F         3.359000       49.328999       23.233000
 F         5.218000       50.460999       22.877001
 F        -0.147000       49.535000       18.604000
 F         1.726000       48.466000       18.291000
 F         1.717000       50.617001       18.611000
 N        27.913000       13.466000       40.063999
 S        28.507000       12.022000       39.790001
 S        28.846001       14.629000       39.485001
 O        28.163000       15.857000       39.661999
 O        27.899000       11.186000       40.806000
 O        29.944000       12.031000       39.761002
 O        29.260000       14.295000       38.172001
 C        30.343000       14.787000       40.709999
 C        27.986000       11.578000       38.032001
 F        29.003000       11.355000       37.227001
 F        27.162001       12.481000       37.435001
 F        27.224001       10.439000       37.990002
 F        30.309999       15.960000       41.305000
 F        31.542000       14.694000       40.091000
 F        30.302000       13.826000       41.693001
 N         7.554000       49.398998       20.754999
 S         7.988000       49.383999       19.291000
 S         8.537000       50.004002       21.771000
 O         9.949000       49.814999       21.356001
 O         8.687000       50.634998       18.973000
 O         6.785000       49.209999       18.481001
 O         8.222000       49.473999       23.120001
 C         8.138000       51.793999       21.718000
 C         9.155000       47.973999       19.207001
 F        10.394000       48.395000       18.921000
 F         8.661000       47.044998       18.355000
 F         9.196000       47.279999       20.381001
 F         7.558000       52.249001       22.809999
 F         7.292000       52.074001       20.663000
 F         9.198000       52.573002       21.534000
 N        29.993999       42.967999       24.618000
 S        30.599001       41.754002       23.796000
 S        30.792999       43.319000       25.868000
 O        31.333000       42.122002       26.520000
 O        31.995001       41.797001       23.716000
 O        29.976000       41.683998       22.492001
 O        29.974001       44.122002       26.740000
 C        32.164001       44.368000       25.288000
 C        30.146999       40.269001       24.757999
 F        29.364000       39.444000       24.004000
 F        29.448000       40.518002       25.862000
 F        31.256001       39.596001       25.069000
 F        33.311001       43.743000       25.469999
 F        32.111000       45.473999       26.032000
 F        32.103001       44.702999       23.952999
 N         4.427000       55.997002        6.893000
 S         4.034000       57.372002        6.313000
 S         4.546000       55.893002        8.407000
 O         4.642000       54.474998        8.786000
 O         4.260000       57.360001        4.895000
 O         4.583000       58.560001        7.081000
 O         3.541000       56.591999        9.105000
 C         6.122000       56.680000        8.847000
 C         2.184000       57.520000        6.571000
 F         1.818000       58.619999        7.281000
 F         1.650000       56.480999        7.138000
 F         1.634000       57.660999        5.366000
 F         5.878000       57.639999        9.713000
 F         6.929000       57.217999        7.880000
 F         6.867000       55.706001        9.360000
 N        19.861000       22.107000       -3.828000
 S        20.426001       21.617001       -2.500000
 S        20.162001       23.559000       -4.066000
 O        21.615000       23.812000       -3.982000
 O        19.735001       20.421000       -2.181000
 O        20.469000       22.636000       -1.488000
 O        19.413000       24.433001       -3.172000
 C        19.615000       23.912001       -5.805000
 C        22.177999       21.087000       -2.768000
 F        22.243999       19.813000       -2.455000
 F        22.988001       21.785999       -1.969000
 F        22.643999       21.190001       -4.048000
 F        20.665001       24.202000       -6.548000
 F        18.730000       24.905001       -5.827000
 F        19.047001       22.865000       -6.430000
 N        22.274000       43.458000       14.953000
 S        22.902000       43.400002       16.309999
 S        23.108999       42.691002       13.941000
 O        24.490000       42.602001       14.238000
 O        24.091000       44.146000       16.377001
 O        23.033001       42.026001       16.792000
 O        22.854000       43.237000       12.589000
 C        22.438000       40.964001       14.043000
 C        21.660999       44.278999       17.400000
 F        22.233999       45.263000       18.089001
 F        21.066000       43.425999       18.270000
 F        20.702999       44.818001       16.658001
 F        21.848000       40.673000       12.853000
 F        21.552000       40.759998       15.056000
 F        23.407000       40.064999       14.187000
 N        37.752998       37.366001       31.444000
 S        37.273998       38.216999       32.479000
 S        39.234001       37.452000       31.197001
 O        39.808998       38.847000       31.312000
 O        38.306999       38.640999       33.400002
 O        36.171001       37.691002       33.219002
 O        39.532001       36.910000       29.964001
 C        39.902000       36.360001       32.583000
 C        36.603001       39.566002       31.443001
 F        35.296001       39.764999       31.799999
 F        36.758999       39.465000       30.113001
 F        37.221001       40.707001       31.834000
 F        40.838001       37.105999       33.270000
 F        40.516998       35.318001       32.098999
 F        38.966999       35.902000       33.366001
 N        47.622002       22.127001       53.377998
 S        47.412998       20.582001       53.298000
 S        46.393002       22.973000       52.932999
 O        46.473999       24.374001       53.407001
 O        48.651001       19.872999       53.285000
 O        46.537998       20.174000       52.210999
 O        45.106998       22.410999       53.304001
 C        46.608002       22.913000       51.111000
 C        46.612000       20.212999       54.856998
 F        46.153999       21.240000       55.577000
 F        47.313000       19.413000       55.676998
 F        45.487000       19.473000       54.520000
 F        45.581001       22.256001       50.612000
 F        47.681999       22.186001       50.703999
 F        46.644001       24.139000       50.535999
 N        36.514999       16.478001       36.619999
 S        37.612999       15.683000       37.234001
 S        35.694000       15.676000       35.678001
 O        36.500999       14.641000       35.023998
 O        37.330002       14.274000       37.645000
 O        38.056999       16.403999       38.353001
 O        34.976002       16.586000       34.764000
 C        34.548000       14.853000       36.848999
 C        39.019001       15.756000       35.969002
 F        39.981998       16.552000       36.466999
 F        38.710999       16.305000       34.792000
 F        39.533001       14.521000       35.765999
 F        34.616001       15.174000       38.146000
 F        34.578999       13.484000       36.680000
 F        33.270000       15.161000       36.438999
 N        48.236000       11.325000        2.096000
 S        48.009998       11.477000        3.573000
 S        49.515999       10.528000        1.715000
 O        49.498001       10.057000        0.393000
 O        47.033001       12.495000        3.764000
 O        49.250000       11.645000        4.343000
 O        49.855999        9.546000        2.663000
 C        50.652000       12.037000        1.930000
 C        47.160999        9.855000        4.021000
 F        45.865002       10.049000        4.433000
 F        47.823002        9.303000        5.110000
 F        47.166000        8.968000        2.995000
 F        51.361000       12.301000        0.779000
 F        51.523998       11.879000        2.929000
 F        50.021999       13.267000        2.201000
 N        32.852001        4.926000       31.995001
 S        33.682999        6.272000       31.847000
 S        32.682999        4.517000       33.409000
 O        33.798000        4.805000       34.230000
 O        33.442001        7.262000       32.914001
 O        33.487000        6.798000       30.518000
 O        32.144001        3.165000       33.532001
 C        31.233999        5.548000       33.852001
 C        35.444000        5.619000       32.027000
 F        36.139000        6.411000       32.910000
 F        36.172001        5.665000       30.879000
 F        35.508999        4.339000       32.445999
 F        31.399000        6.263000       34.998001
 F        30.302000        4.628000       34.162998
 F        30.714001        6.229000       32.893002
 N        16.462000       23.386000        0.926000
 S        16.642000       24.018999       -0.385000
 S        17.658001       22.509001        1.417000
 O        18.169001       21.670000        0.375000
 O        18.025000       24.101000       -0.825000
 O        15.893000       25.250000       -0.433000
 O        17.299000       21.791000        2.569000
 C        19.027000       23.653999        1.861000
 C        15.817000       22.752001       -1.473000
 F        16.653000       22.308001       -2.422000
 F        14.785000       23.283001       -2.056000
 F        15.329000       21.681999       -0.752000
 F        20.155001       23.372999        1.097000
 F        19.396000       23.725000        3.174000
 F        18.694000       24.966999        1.562000
 N         5.098000       41.134998       27.160999
 S         5.976000       40.417000       26.301001
 S         4.688000       42.493999       26.790001
 O         5.882000       43.250999       26.357000
 O         7.296000       40.424000       26.875999
 O         5.949000       40.779999       24.902000
 O         3.985000       43.178001       27.912001
 C         3.535000       42.237999       25.315001
 C         5.389000       38.686001       26.441999
 F         4.276000       38.551998       27.232000
 F         6.339000       37.962002       27.117001
 F         5.102000       38.174000       25.229000
 F         3.790000       42.997002       24.254999
 F         2.378000       42.556000       25.742001
 F         3.500000       40.955002       24.863001
 N        10.688000        9.775000       15.421000
 S         9.609000        9.790000       14.411000
 S        11.097000       11.159000       15.912000
 O        11.146000       12.121000       14.796000
 O         8.601000       10.837000       14.706000
 O         8.951000        8.480000       14.344000
 O        12.396000       11.062000       16.596001
 C         9.805000       11.677000       17.169001
 C        10.455000       10.156000       12.807000
 F        10.189000        9.231000       11.809000
 F        11.817000       10.242000       12.953000
 F        10.055000       11.353000       12.250000
 F         9.138000       12.787000       16.860001
 F        10.307000       11.827000       18.386000
 F         8.811000       10.720000       17.191000
 N        25.384001       25.438999       41.967999
 S        24.528999       26.701000       42.007000
 S        25.487000       24.667999       40.695000
 O        24.437000       24.888000       39.764000
 O        24.684000       27.525000       40.780998
 O        24.877001       27.517000       43.124001
 O        25.740000       23.275000       40.875000
 C        26.976000       25.406000       39.897999
 C        22.827999       26.079000       42.374001
 F        22.368999       26.530001       43.570999
 F        22.629999       24.726000       42.481998
 F        21.931000       26.479000       41.415001
 F        27.559999       26.316999       40.712002
 F        26.657000       25.996000       38.721001
 F        27.913000       24.431999       39.712002
 N        17.194000       38.476002       23.980000
 S        16.988001       37.591000       25.167000
 S        17.895000       39.737000       24.382000
 O        18.179001       40.455002       23.193001
 O        16.004000       36.571999       25.013000
 O        16.825001       38.292000       26.447001
 O        18.976000       39.555000       25.277000
 C        16.450001       40.747002       25.127001
 C        18.605000       36.681999       25.238001
 F        18.343000       35.387001       25.295000
 F        19.379000       36.874001       26.322001
 F        19.417999       37.002998       24.179001
 F        16.237000       41.840000       24.375999
 F        16.826000       41.141998       26.346001
 F        15.199000       40.187000       25.266001
 N        50.667999       41.536999       10.111000
 S        49.608002       42.171001        9.046000
 S        50.153999       40.534000       11.156000
 O        51.293999       39.939999       11.754000
 O        48.269001       41.737999        9.271000
 O        50.064999       41.964001        7.614000
 O        49.248001       39.563000       10.654000
 C        49.056999       41.480999       12.394000
 C        49.653999       43.986000        9.351000
 F        50.443001       44.470001       10.303000
 F        48.428001       44.422001        9.653000
 F        50.068001       44.605000        8.208000
 F        48.988998       42.763000       12.024000
 F        49.619999       41.451000       13.588000
 F        47.833000       41.011002       12.437000
 N        39.919998       46.349998       27.459999
 S        39.401001       47.081001       26.136999
 S        41.342999       45.924000       27.431000
 O        41.782001       45.481998       26.146999
 O        40.419998       47.930000       25.544001
 O        38.174000       47.824001       26.427999
 O        41.556000       44.924000       28.445999
 C        42.268002       47.446999       27.813000
 C        38.792000       45.805000       24.938999
 F        39.521999       45.860001       23.778000
 F        37.480000       45.873001       24.691999
 F        39.011002       44.543999       25.350000
 F        43.030998       47.341000       28.899000
 F        41.463001       48.553001       28.025999
 F        43.098000       47.845001       26.792000
 N        46.108002       36.300999       10.970000
 S        45.137001       35.250000       11.251000
 S        45.712002       37.299999        9.987000
 O        44.801998       36.699001        8.949000
 O        43.782001       35.806999       11.463000
 O        45.598999       34.529999       12.433000
 O        46.907001       37.959999        9.503000
 C        44.715000       38.560001       11.062000
 C        45.208000       34.095001        9.744000
 F        44.009998       33.792000        9.161000
 F        45.702000       32.907001       10.145000
 F        46.043999       34.540001        8.794000
 F        43.527000       38.703999       10.429000
 F        45.418999       39.702999       11.064000
 F        44.544998       38.217999       12.318000
 N        17.294001       27.325001       -1.603000
 S        18.577000       27.382999       -2.338000
 S        16.084000       27.681999       -2.402000
 O        16.208000       28.868999       -3.222000
 O        18.452999       27.132000       -3.742000
 O        19.552000       26.593000       -1.618000
 O        14.959000       27.666000       -1.546000
 C        15.951000       26.236000       -3.619000
 C        18.952000       29.173000       -2.240000
 F        20.100000       29.399000       -1.624000
 F        18.023001       29.966999       -1.662000
 F        19.207001       29.621000       -3.503000
 F        15.987000       26.648001       -4.883000
 F        14.756000       25.568001       -3.495000
 F        16.893999       25.205999       -3.461000
 N        39.431000        6.290000       49.012001
 S        39.660000        4.876000       48.735001
 S        38.386002        6.651000       50.063999
 O        38.445999        8.043000       50.417999
 O        40.198002        4.653000       47.415001
 O        38.464001        4.102000       48.983002
 O        38.437000        5.773000       51.213001
 C        36.855999        6.499000       49.014999
 C        40.897999        4.348000       49.988998
 F        41.256001        5.364000       50.782001
 F        42.060001        3.993000       49.431999
 F        40.471001        3.310000       50.759998
 F        37.112000        6.012000       47.842999
 F        36.181000        7.671000       48.914001
 F        35.964001        5.691000       49.566002
 N         4.021000       50.188999       -2.006000
 S         3.674000       49.500000       -3.303000
 S         4.496000       49.223999       -0.903000
 O         5.499000       49.782001        0.003000
 O         3.135000       50.504002       -4.176000
 O         2.754000       48.498001       -3.035000
 O         4.854000       47.862000       -1.333000
 C         2.909000       49.143002        0.051000
 C         5.284000       48.955002       -4.017000
 F         5.500000       49.658001       -5.175000
 F         5.156000       47.633999       -4.273000
 F         6.382000       49.115002       -3.239000
 F         3.105000       49.540001        1.354000
 F         2.456000       47.914001        0.037000
 F         2.054000       49.981998       -0.431000
 N        23.221001       34.382999       48.873001
 S        22.305000       35.648998       49.047001
 S        23.087999       33.837002       47.481998
 O        24.159000       32.912998       47.254002
 O        20.944000       35.449001       48.616001
 O        23.017000       36.756001       48.368999
 O        23.101000       34.939999       46.487000
 C        21.448999       33.014000       47.452000
 C        22.507999       35.827999       50.889999
 F        21.327999       36.023998       51.358002
 F        23.285999       36.918999       51.235001
 F        23.065001       34.743999       51.460999
 F        20.892000       33.150002       48.616001
 F        21.608000       31.729000       47.228001
 F        20.559000       33.558998       46.483002
 N         3.921000       21.354000       31.257000
 S         3.626000       20.867001       32.634998
 S         5.014000       22.489000       31.066999
 O         4.905000       23.573000       31.972000
 O         4.800000       20.907000       33.502998
 O         3.056000       19.545000       32.597000
 O         4.942000       22.980000       29.712999
 C         6.582000       21.586000       31.267000
 C         2.362000       22.124001       33.070000
 F         2.611000       22.860001       34.132000
 F         1.266000       21.365999       33.310001
 F         2.110000       22.974001       32.060001
 F         7.243000       21.700001       30.108000
 F         6.580000       20.304001       31.547001
 F         7.270000       22.212999       32.226002
 N        40.396000       36.000000       40.597000
 S        40.111000       35.946999       42.087002
 S        39.374001       36.770000       39.737000
 O        38.036999       36.654999       40.242001
 O        39.507999       37.168999       42.556000
 O        41.325001       35.596001       42.775002
 O        39.580002       36.397999       38.341000
 C        39.873001       38.542000       39.946999
 C        38.796001       34.618999       42.234001
 F        38.438999       34.169998       41.040001
 F        37.667999       35.106998       42.888000
 F        39.247002       33.537998       42.966000
 F        40.167000       39.144001       38.740002
 F        40.979000       38.664001       40.692001
 F        38.868999       39.181999       40.574001
 N         2.136000       34.837002       19.608000
 S         3.233000       35.712002       20.153999
 S         1.108000       34.331001       20.657000
 O         1.695000       34.185001       21.986000
 O         2.786000       36.528000       21.221001
 O         3.832000       36.467999       19.113001
 O         0.414000       33.166000       20.228001
 C        -0.050000       35.776001       20.561001
 C         4.502000       34.487999       20.718000
 F         4.803000       34.581001       22.037001
 F         5.694000       34.814999       20.090000
 F         4.230000       33.215000       20.473000
 F        -1.220000       35.398998       20.058001
 F         0.474000       36.764000       19.712000
 F        -0.185000       36.351002       21.716000
 N        37.716999       23.100000       18.381001
 S        37.469002       24.548000       18.872000
 S        37.495998       22.862000       16.830000
 O        36.437000       23.698000       16.322001
 O        37.953999       25.554001       17.881001
 O        37.969002       24.771999       20.162001
 O        37.391998       21.433001       16.499001
 C        39.101002       23.370001       16.131001
 C        35.613998       24.639000       19.042999
 F        35.161999       24.978001       20.301001
 F        34.943001       23.570000       18.664000
 F        35.165001       25.629999       18.261000
 F        39.976002       23.833000       17.033001
 F        38.952000       24.438999       15.263000
 F        39.679001       22.385000       15.424000
 N        33.955002        0.389000       14.887000
 S        35.155998       -0.595000       15.069000
 S        33.523998        0.672000       13.501000
 O        32.296001        1.422000       13.456000
 O        35.791000       -0.274000       16.368000
 O        36.092999       -0.576000       13.943000
 O        33.528999       -0.510000       12.714000
 C        34.945000        1.798000       12.924000
 C        34.379002       -2.229000       15.108000
 F        34.877998       -2.878000       14.059000
 F        33.056999       -2.275000       14.994000
 F        34.751999       -2.820000       16.327999
 F        35.646000        1.265000       11.880000
 F        35.824001        2.045000       13.904000
 F        34.424999        2.997000       12.489000
 N        53.132999      -16.443001       11.499000
 S        53.557999      -16.422001       12.922000
 S        52.398998      -17.643000       11.129000
 O        51.703999      -17.436001        9.911000
 O        54.511002      -15.419000       13.172000
 O        54.000999      -17.701000       13.284000
 O        51.566002      -18.120001       12.151000
 C        53.659000      -18.961000       10.879000
 C        51.980999      -15.971000       13.821000
 F        51.563999      -17.033001       14.591000
 F        50.921001      -15.627000       13.053000
 F        52.234001      -14.991000       14.716000
 F        53.530998      -19.962000       11.749000
 F        54.948002      -18.466000       11.111000
 F        53.596001      -19.427000        9.614000
 N        -0.550000       47.305000       25.663000
 S        -0.359000       47.924000       24.306000
 S        -1.955000       47.374001       26.142000
 O        -2.761000       46.326000       25.549999
 O        -1.588000       47.889999       23.488001
 O         0.741000       47.341000       23.559000
 O        -2.561000       48.647999       25.868000
 C        -1.690000       47.138000       27.948000
 C        -0.019000       49.744999       24.709999
 F        -0.987000       50.558998       24.299999
 F         1.166000       50.108002       24.150999
 F         0.135000       49.921001       26.032000
 F        -2.174000       48.233002       28.632999
 F        -0.376000       46.924000       28.356001
 F        -2.377000       46.014000       28.330000
 N        10.090000       17.455999       34.695999
 S         9.577000       15.991000       34.768002
 S        11.081000       17.667000       33.634998
 O        12.058000       16.559000       33.571999
 O         9.447000       15.318000       33.528000
 O         8.299000       16.087000       35.451000
 O        11.758000       18.905001       33.891998
 C        10.159000       17.728001       32.028000
 C        10.827000       15.100000       35.852001
 F        10.265000       14.642000       36.955002
 F        11.836000       15.910000       36.154999
 F        11.240000       14.036000       35.200001
 F        10.499000       16.771999       31.209000
 F        10.300000       18.893000       31.398001
 F         8.831000       17.597000       32.285000
 N         3.206000       52.374001        3.105000
 S         2.695000       53.676998        2.596000
 S         4.686000       52.396999        3.462000
 O         5.496000       53.117001        2.559000
 O         3.504000       54.792000        2.932000
 O         1.291000       53.938000        2.874000
 O         5.098000       51.049999        3.625000
 C         4.787000       53.280998        5.092000
 C         2.870000       53.298000        0.803000
 F         3.339000       52.032001        0.512000
 F         3.675000       54.230999        0.162000
 F         1.667000       53.360001        0.177000
 F         5.266000       52.445999        6.034000
 F         3.604000       53.699001        5.512000
 F         5.541000       54.365002        4.994000
 N        31.032000        0.327000       10.911000
 S        30.260000        1.691000       10.959000
 S        30.936001       -0.247000        9.565000
 O        31.836000       -1.347000        9.526000
 O        30.070000        2.026000       12.324000
 O        29.048000        1.700000       10.162000
 O        31.061001        0.710000        8.552000
 C        29.216999       -0.974000        9.593000
 C        31.593000        2.803000       10.308000
 F        31.121000        3.561000        9.275000
 F        32.806999        2.306000       10.015000
 F        31.853001        3.665000       11.362000
 F        28.657000       -0.715000       10.807000
 F        29.003000       -2.309000        9.424000
 F        28.445000       -0.380000        8.670000
 N        18.583000       51.858002       10.939000
 S        18.577000       50.341000       10.565000
 S        17.187000       52.442001       10.983000
 O        16.389000       51.911999        9.913000
 O        17.438999       49.583000       11.070000
 O        19.870001       49.730999       10.825000
 O        17.136000       53.868000       10.906000
 C        16.629000       51.841999       12.638000
 C        18.384001       50.377998        8.756000
 F        18.278999       51.580002        8.204000
 F        17.330999       49.695000        8.271000
 F        19.450001       49.730000        8.163000
 F        16.410000       52.929001       13.475000
 F        17.547001       51.091999       13.304000
 F        15.477000       51.195999       12.582000
 N        52.525002        8.071000       48.221001
 S        54.001999        8.636000       48.613998
 S        52.564999        6.645000       47.634998
 O        51.228001        6.275000       47.341000
 O        54.150002       10.056000       48.485001
 O        55.022999        7.816000       48.063999
 O        53.287998        5.737000       48.419998
 C        53.415001        6.836000       45.976002
 C        54.009998        8.229000       50.433998
 F        54.998001        7.366000       50.742001
 F        52.796001        7.620000       50.904999
 F        54.299999        9.344000       51.168999
 F        53.840000        8.137000       45.558998
 F        52.523998        6.524000       44.969002
 F        54.466999        6.011000       45.875999
 N        15.086000       24.191000       53.514999
 S        14.478000       23.424000       54.691002
 S        16.544001       23.990000       53.363998
 O        16.934000       24.493000       52.098000
 O        13.272000       24.000000       55.205002
 O        15.405000       23.033001       55.782001
 O        16.863001       22.600000       53.616001
 C        17.208000       24.990000       54.665001
 C        13.973000       21.837000       53.786999
 F        12.678000       21.715000       53.743000
 F        14.621000       20.813999       54.355999
 F        14.340000       21.919001       52.501999
 F        16.275999       25.614000       55.365002
 F        18.014999       25.825001       54.109001
 F        17.950001       24.271999       55.504002
 N        12.987000       35.631001       45.588001
 S        13.989000       36.245998       46.500999
 S        13.136000       34.136002       45.428001
 O        14.483000       33.745998       45.546001
 O        14.294000       35.344002       47.591999
 O        13.414000       37.459999       46.973999
 O        12.446000       33.625999       44.271000
 C        12.200000       33.419998       46.884998
 C        15.518000       36.590000       45.499001
 F        15.927000       37.869999       45.408001
 F        15.187000       36.264999       44.224998
 F        16.518999       35.842999       45.948002
 F        11.591000       34.276001       47.757999
 F        13.044000       32.646000       47.626999
 F        11.248000       32.578999       46.382999
 N        30.414000       14.803000       15.392000
 S        30.604000       16.052999       14.539000
 S        29.579000       13.718000       14.767000
 O        28.482000       14.368000       14.062000
 O        30.705000       15.699000       13.114000
 O        31.732000       16.792000       15.113000
 O        29.076000       12.679000       15.683000
 C        30.784000       12.929000       13.552000
 C        29.061001       17.027000       14.829000
 F        29.353001       18.256001       15.323000
 F        28.195999       16.430000       15.673000
 F        28.271000       17.290001       13.747000
 F        30.789000       11.550000       13.693000
 F        32.009998       13.354000       13.825000
 F        30.551001       13.200000       12.214000
 N         5.980000       49.035000        7.804000
 S         4.681000       49.542000        7.227000
 S         6.737000       48.092999        6.803000
 O         5.878000       47.117001        6.187000
 O         4.656000       49.547001        5.787000
 O         4.301000       50.842999        7.761000
 O         7.919000       47.546001        7.489000
 C         7.536000       49.266998        5.589000
 C         3.409000       48.409000        7.859000
 F         3.873000       47.457001        8.709000
 F         2.662000       47.900002        6.880000
 F         2.544000       49.110001        8.650000
 F         7.108000       50.471001        5.921000
 F         7.111000       48.945000        4.290000
 F         8.816000       49.193001        5.558000
 N        17.846001        8.643000       46.751999
 S        18.447001        7.555000       45.944000
 S        17.573000        8.312000       48.164001
 O        17.146000        9.481000       48.896000
 O        18.431000        6.247000       46.573002
 O        19.777000        7.900000       45.452000
 O        18.672001        7.651000       48.851002
 C        16.166000        7.129000       48.242001
 C        17.306000        7.374000       44.548000
 F        17.972000        7.333000       43.327999
 F        16.546000        8.488000       44.382000
 F        16.462999        6.316000       44.591999
 F        15.076000        7.582000       48.900002
 F        16.540001        5.920000       48.714001
 F        15.741000        6.874000       46.959000
 N        22.247000       36.775002       23.268000
 S        23.094999       37.615002       24.219000
 S        22.525000       35.312000       23.388000
 O        22.146999       34.935001       24.698999
 O        23.715000       36.824001       25.257000
 O        22.339001       38.765999       24.712999
 O        23.854000       34.958000       22.976999
 C        21.257999       34.692001       22.104000
 C        24.389000       38.311001       23.003000
 F        24.233000       39.626999       22.926001
 F        24.347000       37.759998       21.768999
 F        25.646000       38.118000       23.482000
 F        21.822001       34.007000       21.066999
 F        20.518999       35.707001       21.608000
 F        20.469000       33.750999       22.736000
 N        32.787998       34.716000       41.068001
 S        31.895000       35.708000       40.354000
 S        33.909000       34.296001       40.286999
 O        34.943001       35.327999       40.233002
 O        32.609001       36.544998       39.353001
 O        31.112000       36.529999       41.271999
 O        33.598000       33.750999       38.981998
 C        34.535000       32.916000       41.384998
 C        30.768999       34.544998       39.419998
 F        31.118999       34.487999       38.104000
 F        29.504999       34.837002       39.497002
 F        30.934000       33.341000       40.012001
 F        35.727001       33.205002       41.830002
 F        34.724998       31.725000       40.716000
 F        33.791000       32.641998       42.513000
 N        16.153999       20.736000        5.026000
 S        15.350000       19.457001        5.515000
 S        17.337000       21.115999        5.926000
 O        18.114000       22.127001        5.261000
 O        13.977000       19.575001        5.065000
 O        15.581000       19.239000        6.919000
 O        18.108999       20.084999        6.506000
 C        16.495001       21.990000        7.326000
 C        16.259001       18.167000        4.482000
 F        17.290001       18.694000        3.811000
 F        15.417000       17.527000        3.580000
 F        16.790001       17.097000        5.229000
 F        16.785999       21.479000        8.522000
 F        15.142000       22.027000        7.249000
 F        16.892000       23.287001        7.392000
 N        23.048000       37.643002       29.313999
 S        21.763000       37.424999       28.533001
 S        23.115000       38.992001       29.983999
 O        23.917999       38.946999       31.177999
 O        21.947001       36.352001       27.559999
 O        21.278999       38.584000       27.858000
 O        21.785999       39.622002       30.162001
 C        24.041000       39.896000       28.638000
 C        20.549999       36.925999       29.847000
 F        20.122000       35.675999       29.562000
 F        19.447001       37.748001       29.848000
 F        21.094000       36.984001       31.073999
 F        25.195999       40.504002       29.004999
 F        23.253000       40.780998       27.993999
 F        24.375000       39.013000       27.664000
 N        13.507000       42.354000        5.866000
 S        13.189000       43.539001        6.739000
 S        14.884000       41.895000        5.949000
 O        14.888000       40.445000        5.584000
 O        11.834000       44.020000        6.439000
 O        14.203000       44.563000        6.688000
 O        15.630000       42.257999        7.138000
 C        15.779000       42.819000        4.617000
 C        13.184000       42.685001        8.322000
 F        13.345000       41.339001        8.306000
 F        12.009000       42.970001        8.846000
 F        14.066000       43.263000        9.183000
 F        14.973000       43.714001        4.024000
 F        16.230000       42.032001        3.615000
 F        16.826000       43.466000        5.121000
 N        29.403999      -10.196000       50.230000
 S        30.125000       -9.637000       48.959000
 S        27.958000      -10.397000       49.988998
 O        27.770000      -11.093000       48.758999
 O        31.437000       -9.144000       49.348000
 O        29.340000       -8.565000       48.257999
 O        27.177000       -9.165000       50.155998
 C        27.549000      -11.455000       51.473000
 C        30.372000      -11.122000       47.936001
 F        29.732000      -11.133000       46.750999
 F        29.917000      -12.246000       48.605999
 F        31.702000      -11.360000       47.777000
 F        26.606001      -10.957000       52.303001
 F        28.594999      -11.735000       52.236000
 F        27.093000      -12.633000       51.013000
 N        39.317001      -13.423000        9.199000
 S        39.401001      -13.917000        7.707000
 S        38.679001      -12.068000        9.263000
 O        37.925999      -11.850000       10.497000
 O        40.185001      -15.128000        7.786000
 O        39.932999      -12.858000        6.855000
 O        37.900002      -11.729000        8.093000
 C        40.208000      -10.957000        9.216000
 C        37.638000      -14.396000        7.141000
 F        37.373001      -13.630000        6.064000
 F        36.801998      -14.157000        8.145000
 F        37.521999      -15.711000        6.796000
 F        40.231998      -10.248000       10.339000
 F        40.001999      -10.112000        8.186000
 F        41.382999      -11.622000        9.075000
 N        42.465000       30.617001        4.200000
 S        41.984001       29.606001        3.166000
 S        43.931999       30.972000        4.037000
 O        44.779999       29.802000        3.653000
 O        42.460999       29.792999        1.848000
 O        40.548000       29.496000        3.075000
 O        44.410999       31.566999        5.257000
 C        43.792999       32.243999        2.695000
 C        42.546001       28.045000        3.971000
 F        43.296001       27.341999        3.023000
 F        41.506001       27.287001        4.317000
 F        43.296001       28.207001        5.077000
 F        44.368000       33.377998        3.067000
 F        42.535000       32.522999        2.321000
 F        44.527000       31.787001        1.632000
 N         7.430000       46.848000       10.433000
 S         8.928000       46.569000       10.452000
 S         6.532000       46.049000       11.346000
 O         7.039000       44.742001       11.419000
 O         9.342000       46.245998       11.801000
 O         9.613000       47.737999        9.920000
 O         5.158000       46.176998       11.002000
 C         6.744000       46.942001       13.029000
 C         9.198000       45.113998        9.305000
 F         9.764000       44.084000        9.952000
 F        10.009000       45.436001        8.197000
 F         8.090000       44.577999        8.736000
 F         7.533000       48.054001       13.007000
 F         7.236000       46.009998       13.945000
 F         5.564000       47.297001       13.477000
 N         9.097000       -2.858000       37.561001
 S         9.634000       -2.288000       38.893002
 S        10.248000       -3.314000       36.610001
 O         9.615000       -4.081000       35.558998
 O         8.565000       -1.479000       39.458000
 O        10.891000       -1.558000       38.750000
 O        11.318000       -3.988000       37.348999
 C        10.920000       -1.737000       35.875000
 C         9.916000       -3.759000       40.008999
 F         9.093000       -3.713000       41.082001
 F        11.155000       -3.905000       40.550999
 F         9.655000       -4.932000       39.410999
 F        12.251000       -1.547000       36.133999
 F        10.314000       -0.689000       36.369999
 F        10.751000       -1.842000       34.528999
 N        36.564999       16.431000       17.639999
 S        37.703999       15.413000       17.693001
 S        35.236000       15.969000       17.132000
 O        35.379002       15.271000       15.867000
 O        37.209000       14.058000       17.900000
 O        38.771999       15.771000       18.586000
 O        34.345001       17.146999       16.997000
 C        34.604000       14.966000       18.530001
 C        38.249001       15.636000       15.948000
 F        39.556000       15.962000       15.899000
 F        37.602001       16.579000       15.240000
 F        38.189999       14.486000       15.274000
 F        34.249001       13.722000       18.160999
 F        33.480000       15.571000       18.987000
 F        35.410999       14.881000       19.634001
 N        34.087002       43.304001       46.730000
 S        34.249001       44.028000       48.074001
 S        33.070000       43.855000       45.756001
 O        33.180000       43.262001       44.457001
 O        34.799999       43.070999       48.992001
 O        33.044998       44.625999       48.549000
 O        33.199001       45.311001       45.632000
 C        31.452000       43.324001       46.438999
 C        35.488998       45.341999       47.728001
 F        36.588001       45.091999       48.416000
 F        35.160999       46.647999       47.924999
 F        35.841999       45.398998       46.417999
 F        31.584000       42.437000       47.483002
 F        30.724001       42.637001       45.464001
 F        30.618000       44.268002       46.967999
 N        40.330002        5.027000       26.854000
 S        40.209000        4.060000       25.707001
 S        41.634998        5.689000       27.013000
 O        42.706001        4.805000       26.728001
 O        40.937000        4.514000       24.579000
 O        38.820000        3.859000       25.358999
 O        41.817001        6.192000       28.337999
 C        41.549999        7.039000       25.728001
 C        40.868999        2.482000       26.298000
 F        39.923000        1.570000       26.236000
 F        41.250000        2.530000       27.598000
 F        41.922001        1.956000       25.532000
 F        42.539001        6.854000       24.818001
 F        41.659000        8.207000       26.333000
 F        40.278999        7.171000       25.098000
 N        23.608999       39.009998       -5.181000
 S        23.219999       40.459999       -5.292000
 S        23.466000       38.301998       -6.580000
 O        24.261000       37.060001       -6.629000
 O        23.047001       40.949001       -3.898000
 O        21.962999       40.540001       -5.984000
 O        23.726999       39.120998       -7.774000
 C        21.629000       37.801998       -6.702000
 C        24.556000       41.441002       -6.131000
 F        25.041000       42.330002       -5.296000
 F        24.114000       42.074001       -7.261000
 F        25.525000       40.602001       -6.490000
 F        21.507999       36.459999       -6.789000
 F        21.118000       38.353001       -7.791000
 F        20.818001       38.202000       -5.712000
 N         5.972000       51.874001       10.104000
 S         7.361000       51.763000        9.655000
 S         5.577000       51.050999       11.390000
 O         6.313000       51.509998       12.525000
 O         7.401000       52.249001        8.290000
 O         7.786000       50.396999        9.821000
 O         5.787000       49.636002       11.241000
 C         3.817000       51.473000       11.527000
 C         8.387000       52.910000       10.739000
 F         8.959000       53.861000       10.004000
 F         9.299000       52.144001       11.404000
 F         7.599000       53.537998       11.632000
 F         3.282000       52.047001       10.386000
 F         3.520000       52.366001       12.512000
 F         3.142000       50.311001       11.795000
 N        15.917000       -4.033000       22.749001
 S        16.350000       -4.946000       23.833000
 S        15.926000       -2.587000       23.034000
 O        15.688000       -1.882000       21.806000
 O        15.736000       -6.221000       23.599001
 O        16.127001       -4.455000       25.162001
 O        17.104000       -2.241000       23.730000
 C        14.513000       -2.201000       24.191000
 C        18.180000       -5.072000       23.458000
 F        18.410999       -6.360000       23.243000
 F        18.782000       -4.742000       24.613001
 F        18.575001       -4.302000       22.473000
 F        14.846000       -1.611000       25.291000
 F        13.825000       -3.337000       24.615000
 F        13.556000       -1.473000       23.544001
 N        41.921001       24.318001       20.207001
 S        43.104000       25.004999       20.893999
 S        41.738998       22.834999       20.410999
 O        40.412998       22.441000       19.971001
 O        43.272999       26.382999       20.398001
 O        44.339001       24.242001       20.771999
 O        42.080002       22.445000       21.759001
 C        42.926998       22.104000       19.136000
 C        42.562000       25.157000       22.694000
 F        41.348999       24.669001       23.018999
 F        42.577999       26.398001       23.114000
 F        43.481998       24.475000       23.408001
 F        42.337002       21.270000       18.230000
 F        43.931999       21.424999       19.709999
 F        43.553001       23.035000       18.339001
 N        16.343000       11.768000       46.650002
 S        16.895000       12.057000       45.363998
 S        16.718000       12.762000       47.743999
 O        17.941000       13.433000       47.470001
 O        16.730000       13.456000       44.985001
 O        16.326000       11.090000       44.403999
 O        16.584999       12.138000       49.039001
 C        15.373000       14.064000       47.695000
 C        18.690001       11.569000       45.535999
 F        18.962999       11.289000       46.827999
 F        19.549000       12.573000       45.296001
 F        19.063000       10.536000       44.757999
 F        14.802000       14.189000       48.931999
 F        14.438000       13.878000       46.762001
 F        15.855000       15.302000       47.424999
 N         7.918000       41.193001       29.693001
 S         8.119000       40.116001       30.707001
 S         7.243000       42.515999       30.215000
 O         6.042000       42.223000       30.905001
 O         8.185000       40.575001       32.117001
 O         9.200000       39.196999       30.330000
 O         7.012000       43.422001       29.106001
 C         8.542000       43.229000       31.247000
 C         6.525000       39.234001       30.450001
 F         5.728000       39.813000       29.554001
 F         5.875000       39.255001       31.593000
 F         6.716000       37.958000       30.040001
 F         8.080000       43.372002       32.439999
 F         8.842000       44.480999       30.785000
 F         9.694000       42.529999       31.201000
 N        24.818001       16.323000       38.331001
 S        24.291000       15.012000       38.730000
 S        24.548000       16.825001       36.891998
 O        24.811001       18.219999       36.775002
 O        25.011000       14.457000       39.884998
 O        24.143999       14.073000       37.604000
 O        23.193001       16.450001       36.446999
 C        25.837000       15.874000       35.896000
 C        22.629999       15.366000       39.361000
 F        22.457001       15.086000       40.661999
 F        21.752001       14.696000       38.632999
 F        22.186001       16.723000       39.230000
 F        26.561001       15.142000       36.685001
 F        26.632000       16.645000       35.165001
 F        25.296000       15.013000       35.028999
 N        44.042000       36.979000       15.461000
 S        42.812000       36.242001       15.234000
 S        45.069000       36.237999       16.099001
 O        46.025002       35.714001       15.165000
 O        42.931999       34.766998       14.975000
 O        42.153999       36.933998       14.164000
 O        44.548000       35.264999       17.063000
 C        46.005001       37.563000       17.079000
 C        41.812000       36.403000       16.750000
 F        40.537998       37.011002       16.565001
 F        42.422001       37.130001       17.669001
 F        41.512001       35.199001       17.155001
 F        47.313999       37.632000       16.695999
 F        46.033001       37.351002       18.399000
 F        45.543999       38.818001       16.891001
 N        34.433998       18.853001       41.757999
 S        35.818001       18.327999       41.820000
 S        34.085999       19.634001       40.455002
 O        35.275002       19.993999       39.695000
 O        36.207001       17.687000       40.590000
 O        36.033001       17.452000       42.998001
 O        33.181999       20.756001       40.667000
 C        33.146000       18.325001       39.518002
 C        36.821999       19.862000       42.191002
 F        37.472000       19.695000       43.335999
 F        36.115002       21.000000       42.226002
 F        37.654999       20.034000       41.132999
 F        33.648998       17.988001       38.348999
 F        31.882000       18.813000       39.332001
 F        32.849998       17.237000       40.230999
 N         4.143000       -1.303000        5.236000
 S         2.970000       -0.498000        5.910000
 S         3.882000       -2.825000        5.049000
 O         3.280000       -3.411000        6.229000
 O         1.721000       -1.159000        5.806000
 O         2.880000        0.899000        5.405000
 O         5.092000       -3.526000        4.606000
 C         2.765000       -2.849000        3.614000
 C         3.528000       -0.458000        7.677000
 F         3.759000        0.779000        8.108000
 F         4.655000       -1.137000        8.007000
 F         2.533000       -0.981000        8.387000
 F         3.324000       -3.448000        2.534000
 F         2.411000       -1.612000        3.241000
 F         1.595000       -3.441000        3.944000
 N        23.509001       -1.986000       53.451000
 S        24.754999       -1.260000       53.708000
 S        22.761000       -2.582000       54.738998
 O        21.368999       -2.769000       54.456001
 O        25.597000       -1.236000       52.532001
 O        25.424999       -1.825000       54.807999
 O        23.105000       -1.767000       55.896999
 C        23.448999       -4.292000       54.917999
 C        24.257000        0.440000       54.209999
 F        24.709000        0.801000       55.389000
 F        22.906000        0.659000       54.055000
 F        24.851999        1.343000       53.346001
 F        24.136000       -4.720000       53.861000
 F        22.416000       -5.163000       55.070000
 F        24.179001       -4.378000       56.060001
 N         4.278000        5.248000        1.715000
 S         5.733000        5.304000        1.397000
 S         3.496000        3.976000        1.418000
 O         2.853000        3.405000        2.573000
 O         6.474000        4.182000        1.942000
 O         6.224000        6.559000        1.893000
 O         4.337000        3.032000        0.738000
 C         2.124000        4.616000        0.316000
 C         5.934000        5.202000       -0.459000
 F         6.747000        4.158000       -0.715000
 F         6.511000        6.289000       -0.942000
 F         4.745000        4.997000       -1.176000
 F         0.952000        4.439000        0.978000
 F         2.052000        3.887000       -0.783000
 F         2.248000        5.996000        0.059000
 N        39.756001       22.507000       24.118000
 S        39.629002       22.976000       25.493999
 S        38.400002       21.965000       23.415001
 O        38.516998       22.032000       21.952999
 O        40.967999       23.156000       26.009001
 O        38.820000       22.112000       26.281000
 O        37.140999       22.579000       23.896000
 C        38.419998       20.179001       23.975000
 C        38.835999       24.681000       25.385000
 F        38.502998       25.073000       24.098000
 F        39.769001       25.538000       25.872999
 F        37.755001       24.774000       26.141001
 F        38.275002       19.400999       22.851000
 F        37.324001       20.016001       24.767000
 F        39.515999       19.886999       24.636999
 N        -3.910000       19.434999       25.230000
 S        -4.167000       20.177999       24.000999
 S        -4.462000       20.167999       26.459000
 O        -4.566000       21.590000       26.322001
 O        -5.432000       20.898001       23.986000
 O        -4.061000       19.330999       22.837000
 O        -3.754000       19.750000       27.632000
 C        -6.165000       19.499001       26.596001
 C        -2.779000       21.466000       24.230000
 F        -1.942000       21.403000       23.181999
 F        -2.040000       21.201000       25.309999
 F        -3.206000       22.745001       24.339001
 F        -7.101000       20.415001       26.410999
 F        -6.433000       18.875000       27.746000
 F        -6.393000       18.605000       25.604000
 Li       49.299999        7.265000        7.113000
 Li       48.825001       37.856998        9.607000
 Li       49.755001        9.778000       -1.367000
 Li       22.990000       35.221001       26.386999
 Li       52.525002       23.622000       28.122000
 Li       21.007999        9.265000       44.834999
 Li       22.833000        5.474000       37.148998
 Li       28.400999        1.121000       43.639999
 Li       41.584999        6.868000       30.080000
 Li        7.452000       39.298000       45.000999
 Li       22.438999       44.651001       11.124000
 Li        3.399000       41.493999        6.630000
 Li        6.014000       17.483000       22.059999
 Li       36.459999      -12.301000       11.629000
 Li       13.342000       52.889999       20.606001
 Li       28.521999       43.238998       22.541000
 Li       37.043999       26.622000       39.955002
 Li       40.349998       32.946999       55.263000
 Li        7.031000       -3.776000        3.921000
 Li        8.331000        1.066000       53.279999
 Li       30.780001        2.629000       14.116000
 Li       26.094000       13.498000       41.155998
 Li       -0.493000       -0.039000       19.354000
 Li       -2.056000       26.155001       54.063999
 Li        5.543000       19.395000       51.347000
 Li       44.817001       34.662998       37.480000
 Li        4.229000       43.264999       36.268002
 Li       22.844000        0.197000       11.181000
 Li       33.370998        8.930000       33.605999
 Li        2.590000        1.672000        3.539000
 Li       -7.959000       40.109001       29.933001
 Li        2.540000       41.949001       19.594999
 Li       16.150000       22.600000        4.048000
 Li       23.264999       38.643002       -3.334000
 Li       33.033001       53.352001       18.096001
 Li       38.389000       21.853001       19.921000
 Li       25.590000       -8.505000       43.549999
 Li       34.867001       33.352001       21.844999
 Li       19.966999       24.754000       -1.309000
 Li        3.059000       49.993000       47.230000
 Li       35.137001       41.611000       50.243000
 Li        2.118000       46.597000       22.259001
 Li       15.718000       27.010000        0.341000
 Li       14.701000       -7.608000       23.662001
 Li       42.146000       36.408001       12.421000
 Li       -0.162000       44.797001       33.316002
 Li        6.815000        9.158000       40.404999
 Li       55.314999       16.697001       36.355000
 Li       51.174000       12.151000        5.360000
 Li       39.000000        9.549000       51.340000
 Li       36.422001       49.423000       27.452999
 Li       33.308998       -1.630000       11.111000
 Li       14.135000       11.818000       17.150000
 Li       11.860000       26.209999       55.393002
 Li       55.334000       48.612000        9.659000
 Li       10.237000       44.890999        6.119000
 Li       33.089001       17.938000       15.940000
 Li       30.205000       37.605000       42.437000
 Li       55.504002        8.314000        2.242000
 Li       37.778000       18.014000       39.167000
 Li       29.419001       -3.622000       19.228001
 Li        4.989000       52.659000        8.146000
 Li       18.805000       -0.338000        4.127000
 Li       46.966999       34.768002       13.717000
 Li       19.041000       12.191000       34.814999
 Li       37.772999        2.778000       24.069000
 Li       43.439999       27.833000       19.124001
 Li       10.127000       -4.177000       24.528999
 Li       38.700001       19.326000       31.225000
 Li       25.763000       43.431999       15.422000
 Li        8.697000       41.183998       27.809999
 Li       36.223000       36.748001       40.085999
 Li       20.965000       39.755001       26.252001
 Li       19.230000       18.756001       -1.753000
 Li       31.787001       -7.410000       27.937000
 Li        7.953000       -3.967000       18.041000
 Li       32.063000        0.997000       32.771999
 Li       25.799999       21.259001       40.979000
 Li       38.764999        3.950000       59.143002
 Li       12.323000       19.752001       35.576000
 Li       52.865002       38.891998       11.948000
 Li        7.085000       44.598999       27.620001
 Li       29.202999       45.386002       50.270000
 Li       18.256001       40.997002       21.115999
 Li       32.568001       10.697000       49.862000
 Li       -6.706000       22.204000       24.101000
 Li       34.587002        9.823000       17.749001
 Li       15.052000       10.208000       43.312000
 Li       -6.471000       42.956001       13.903000
 Li       17.796000       21.194000       20.371000
 Li       14.361000       32.735001       16.528000
 Li       25.500000       28.952000       44.236000
 Li       33.402000       42.992001       42.532001
 Li        7.866000        6.856000        8.245000
 Li       11.588000        3.615000       15.348000
 Li       -3.105000       46.112000       23.618999
 Li       15.429000       28.492001       45.514000
 Li       41.053001      -17.009001       59.831001
 Li       13.992000       38.848999        6.175000
 Li       16.223000       10.521000       50.181000
 N        15.663000        2.124000       48.852001
 P        14.441000        2.981000       49.318001
 P        16.438000        1.417000       49.970001
 O        13.585000        3.506000       48.049999
 O        14.959000        4.213000       50.109001
 N        16.591000       -0.139000       49.841000
 O        17.900000        2.080000       50.063999
 O        15.833000        1.782000       51.402000
 C        14.015000        4.479000       47.110001
 C        14.025000        5.142000       50.833000
 P        15.409000       -0.979000       49.377998
 C        18.260000        3.485000       50.174999
 C        16.441999        2.462000       52.514999
 H        15.112000        4.369000       46.952000
 H        13.808000        5.482000       47.544998
 C        13.299000        4.369000       45.831001
 H        13.117000        4.617000       51.102001
 H        13.615000        5.929000       50.236000
 C        14.657000        5.885000       52.037998
 N        14.067000       -0.264000       48.998001
 O        15.867000       -1.941000       48.229000
 O        14.954000       -1.948000       50.633999
 H        17.613001        4.058000       50.841000
 H        18.171000        3.845000       49.146999
 C        19.621000        3.711000       50.770000
 H        16.438999        3.567000       52.275002
 H        17.542000        2.200000       52.615002
 C        15.677000        2.155000       53.824001
 H        13.774000        5.110000       45.125999
 H        13.357000        3.310000       45.574001
 O        11.998000        4.766000       45.990002
 H        13.874000        6.670000       52.395000
 H        14.894000        5.231000       52.896000
 O        15.784000        6.672000       51.620998
 P        13.168000       -0.648000       47.775002
 C        17.165001       -2.117000       47.841999
 C        15.786000       -2.722000       51.494999
 H        20.278999        3.109000       50.198002
 H        19.924000        4.844000       50.745998
 O        19.733999        3.294000       52.165001
 H        15.953000        2.926000       54.660999
 H        14.630000        2.295000       53.660999
 O        15.923000        0.843000       54.379002
 C        11.316000        4.614000       44.757999
 C        16.908001        6.856000       52.570999
 N        13.757000       -1.370000       46.433998
 O        12.093000       -1.589000       48.470001
 O        12.277000        0.588000       47.435001
 H        17.770000       -2.076000       48.716000
 H        17.528000       -1.421000       47.049000
 C        17.186001       -3.538000       47.435001
 H        16.618000       -3.075000       50.846001
 H        15.188000       -3.628000       51.751999
 C        16.364000       -1.999000       52.703999
 C        20.947001        3.622000       52.769001
 C        14.954000        0.535000       55.366001
 H        11.326000        3.545000       44.368000
 H        11.808000        5.281000       44.011002
 C         9.885000        4.921000       44.994999
 H        17.483000        5.950000       52.596001
 H        16.523001        7.025000       53.620998
 C        17.872999        7.953000       52.174999
 P        13.743000       -0.877000       44.966000
 C        12.270000       -3.006000       48.507999
 C        10.811000        0.812000       47.417000
 H        16.410000       -3.648000       46.650002
 H        18.096001       -3.829000       46.869999
 O        16.820000       -4.436000       48.556999
 H        16.747999       -1.044000       52.320000
 H        15.573000       -1.840000       53.437000
 O        17.537001       -2.599000       53.298000
 H        21.167999        4.759000       52.700001
 H        21.853001        3.029000       52.471001
 C        20.988001        3.503000       54.223999
 H        15.205000       -0.539000       55.685001
 H        13.875000        0.612000       54.924000
 C        15.022000        1.372000       56.627998
 H         9.370000        4.612000       44.021000
 H         9.574000        4.269000       45.776001
 O         9.559000        6.356000       45.144001
 H        18.577000        7.985000       52.970001
 H        18.407000        7.637000       51.254002
 O        17.292000        9.227000       51.984001
 N        14.633000        0.417000       44.700001
 O        14.290000       -2.098000       44.040001
 O        12.203000       -0.445000       44.442001
 H        13.337000       -3.356000       48.408001
 H        11.812000       -3.495000       47.556000
 C        11.544000       -3.602000       49.791000
 H        10.300000        0.298000       48.258999
 H        10.442000        0.337000       46.426998
 C        10.395000        2.237000       47.416000
 C        16.374001       -5.666000       48.074001
 C        17.062000       -3.756000       54.002998
 H        20.851999        2.427000       54.521999
 H        21.899000        3.861000       54.694000
 O        20.150000        4.356000       55.011002
 H        14.923000        2.427000       56.553001
 H        14.305000        0.983000       57.380001
 O        16.323999        1.145000       57.167000
 C         9.870000        6.921000       46.451000
 C        17.422001        9.976000       53.169998
 P        15.930000        0.471000       43.814999
 C        13.993000       -3.484000       43.959999
 C        12.026000        0.377000       43.300999
 H        10.442000       -3.239000       49.726002
 H        11.527000       -4.696000       49.776001
 O        12.218000       -3.120000       50.986000
 H        10.936000        2.791000       46.651001
 H         9.399000        2.217000       47.105000
 O        10.507000        2.769000       48.720001
 H        17.160000       -6.263000       47.599998
 H        15.590000       -5.601000       47.313999
 C        15.823000       -6.369000       49.301998
 H        16.580000       -4.446000       53.328999
 H        16.400999       -3.318000       54.819000
 C        18.181999       -4.467000       54.705002
 C        18.775999        4.133000       54.928001
 C        16.507000        1.434000       58.584000
 H        10.848000        6.573000       46.737000
 H         9.178000        6.540000       47.176998
 C         9.840000        8.426000       46.403000
 H        18.455999       10.000000       53.499001
 H        16.878000        9.595000       54.019001
 C        16.757000       11.350000       53.032001
 N        16.278000       -0.686000       42.854000
 O        16.016001        1.877000       43.116001
 O        17.089001        0.523000       44.938999
 H        14.809000       -4.115000       44.407001
 H        14.038000       -3.843000       42.855999
 C        12.644000       -4.025000       44.490002
 H        12.921000        0.393000       42.634998
 H        11.888000        1.385000       43.602001
 C        10.735000       -0.036000       42.632999
 C        11.841000       -3.863000       52.141998
 C        10.197000        4.175000       48.756001
 H        14.906000       -5.851000       49.604000
 H        15.596000       -7.480000       49.077000
 O        16.695000       -6.194000       50.415001
 H        17.881001       -5.301000       55.360001
 H        18.856001       -4.835000       53.928001
 O        19.084999       -3.606000       55.337002
 H        18.416000        3.063000       55.132999
 H        18.478001        4.405000       53.917000
 C        18.153000        5.069000       55.977001
 H        16.017000        0.649000       59.192001
 H        16.025000        2.393000       58.783001
 C        17.920000        1.555000       59.054001
 H        10.566000        8.702000       45.687000
 H         8.788000        8.759000       46.050999
 O        10.170000        9.010000       47.660999
 H        15.880000       11.577000       53.860001
 H        17.580999       12.071000       53.167000
 O        16.268999       11.589000       51.669998
 P        16.181000       -0.635000       41.278000
 C        15.245000        3.036000       43.500999
 C        17.662001        1.698000       45.459000
 H        12.575000       -3.728000       45.567001
 H        11.784000       -3.477000       44.037998
 O        12.423000       -5.440000       44.462002
 H        10.576000        0.541000       41.678001
 H        10.798000       -1.045000       42.362000
 O         9.588000        0.112000       43.488998
 H        12.287000       -4.836000       52.229000
 H        10.792000       -3.956000       52.181999
 C        12.403000       -2.963000       53.337002
 H         9.321000        4.268000       48.171001
 H        11.068000        4.676000       48.324001
 C        10.132000        4.542000       50.250000
 C        17.854000       -7.001000       50.283001
 C        18.780001       -2.903000       56.528000
 H        17.089001        4.926000       56.201000
 H        18.739000        4.864000       56.870998
 O        18.419001        6.433000       55.525002
 H        17.868999        1.883000       60.101002
 H        18.511000        0.628000       59.007999
 O        18.646999        2.577000       58.332001
 C         9.377000       10.130000       47.895000
 C        15.706000       12.920000       51.835999
 N        15.765000        0.731000       40.577999
 O        17.612000       -1.161000       40.702999
 O        15.132000       -1.790000       40.817001
 H        15.428000        3.421000       44.535999
 H        14.168000        2.831000       43.587002
 C        15.473000        4.141000       42.494999
 H        16.839001        2.318000       45.826000
 H        18.271999        2.217000       44.682999
 C        18.594000        1.457000       46.691002
 C        11.896000       -5.925000       43.243999
 C         9.172000        1.408000       43.722000
 H        12.208000       -3.515000       54.261002
 H        13.430000       -2.936000       53.181999
 O        11.769000       -1.782000       53.604000
 H         9.536000        3.779000       50.758999
 H        11.182000        4.379000       50.709999
 O         9.510000        5.727000       50.733002
 H        18.441000       -6.753000       49.312000
 H        17.534000       -8.073000       50.298000
 C        18.815001       -6.877000       51.402000
 H        19.082001       -3.439000       57.403000
 H        17.716000       -2.708000       56.615002
 C        19.466999       -1.559000       56.571999
 C        17.952000        7.392000       56.469002
 C        20.044001        2.317000       58.424999
 H         9.761000       10.630000       48.785999
 H         8.269000        9.870000       48.028999
 H         9.427000       10.976000       47.189999
 H        16.525999       13.634000       51.887001
 H        15.113000       13.048000       52.778000
 H        15.049000       13.257000       51.034000
 P        16.377001        1.417000       39.325001
 C        18.547001       -2.071000       41.283001
 C        14.521000       -1.852000       39.530998
 H        16.496000        4.389000       42.469002
 H        15.133000        3.784000       41.436001
 O        14.646000        5.270000       42.810001
 H        18.552000        2.381000       47.278999
 H        18.115999        0.638000       47.209000
 O        19.945999        1.188000       46.293999
 H        11.063000       -5.242000       42.866001
 H        11.477000       -6.895000       43.487000
 C        12.811000       -6.153000       42.069000
 H         9.181000        2.019000       42.808998
 H         9.884000        1.960000       44.354000
 C         7.835000        1.394000       44.396999
 C        12.354000       -0.745000       52.792000
 C         9.951000        6.885000       50.050999
 H        19.763000       -7.505000       51.178001
 H        19.138000       -5.800000       51.382000
 O        18.233000       -6.917000       52.745998
 H        19.084999       -1.056000       57.487999
 H        20.544001       -1.742000       56.757000
 O        19.243999       -0.914000       55.290001
 H        17.007999        7.226000       57.027000
 H        17.888000        8.291000       55.771999
 H        18.695000        7.597000       57.250000
 H        20.282000        1.377000       57.917999
 H        20.271000        2.229000       59.509998
 H        20.584999        3.233000       57.977001
 N        17.232000        0.547000       38.372002
 O        15.204000        2.127000       38.491001
 O        17.214001        2.655000       39.841999
 H        18.879000       -1.813000       42.333000
 H        19.483999       -2.049000       40.686001
 C        18.033001       -3.560000       41.308998
 H        15.235000       -1.545000       38.627998
 H        13.646000       -1.148000       39.500999
 C        14.126000       -3.271000       39.134998
 C        14.629000        6.422000       41.914001
 C        20.632000        0.330000       47.153999
 H        12.431000       -6.841000       41.290001
 H        13.137000       -5.282000       41.570999
 O        13.967000       -6.847000       42.696999
 H         7.375000        2.427000       44.388000
 H         7.090000        0.802000       43.830002
 O         7.945000        0.866000       45.717999
 H        12.247000       -0.955000       51.757000
 H        13.449000       -0.637000       52.993000
 C        11.733000        0.561000       53.113998
 H         9.330000        7.163000       49.092999
 H        11.061000        6.885000       49.839001
 C         9.887000        8.134000       50.976002
 C        18.806999       -7.677000       53.758999
 C        19.514999        0.438000       55.334999
 P        17.636999        1.174000       36.952000
 C        14.007000        1.313000       38.264000
 C        18.253000        2.451000       40.759998
 H        17.849001       -3.914000       42.312000
 H        17.058001       -3.615000       40.709999
 O        19.098000       -4.446000       40.823002
 H        13.455000       -3.755000       39.842999
 H        13.530000       -3.285000       38.201000
 O        15.195000       -4.205000       38.993999
 H        14.407000        6.055000       40.929001
 H        15.604000        6.906000       41.810001
 C        13.610000        7.451000       42.394001
 H        21.610001        0.135000       46.712002
 H        20.184000       -0.695000       47.223999
 C        20.886999        0.818000       48.580002
 C        15.369000       -6.808000       42.292999
 C         6.675000        0.402000       46.202000
 H        11.739000        0.554000       54.245998
 H        12.218000        1.454000       52.716000
 O        10.348000        0.685000       52.794998
 H        10.699000        8.232000       51.740002
 H         9.818000        9.068000       50.488998
 O         8.695000        7.960000       51.714001
 H        19.700001       -7.347000       54.179001
 H        18.882999       -8.689000       53.473999
 H        18.030001       -7.662000       54.584999
 H        18.864000        0.946000       56.061001
 H        19.289000        0.895000       54.361000
 H        20.580999        0.658000       55.615002
 N        16.959000        2.543000       36.622002
 O        19.195000        1.277000       36.959000
 O        17.247000        0.027000       35.847000
 H        14.337000        0.331000       37.997002
 H        13.542000        1.747000       37.367001
 C        12.945000        1.391000       39.284000
 H        18.889999        1.613000       40.423000
 H        17.872000        2.016000       41.715000
 C        19.129999        3.698000       40.998001
 C        18.742001       -5.558000       39.978001
 C        15.455000       -4.555000       37.618000
 H        13.002000        7.941000       41.633999
 H        12.865000        6.889000       42.980000
 O        14.064000        8.506000       43.292000
 H        21.658001        1.582000       48.615002
 H        19.927000        1.214000       49.007999
 O        21.166000       -0.333000       49.355999
 H        15.810000       -5.984000       42.827000
 H        15.287000       -6.598000       41.202000
 C        15.989000       -8.070000       42.653000
 H         5.985000       -0.220000       45.570999
 H         6.217000        1.288000       46.624001
 C         6.827000       -0.580000       47.394001
 C        10.315000        0.996000       51.423000
 C         8.531000        8.932000       52.743999
 P        17.504999        3.345000       35.411999
 C        20.004000        0.192000       37.459000
 C        17.238001       -1.451000       35.930000
 H        12.067000        0.805000       38.872002
 H        13.302000        1.036000       40.271999
 O        12.697000        2.818000       39.418999
 H        19.968000        3.699000       40.262001
 H        18.502001        4.557000       40.917000
 O        19.736000        3.485000       42.248001
 H        18.697001       -5.029000       38.958000
 H        17.747999       -5.873000       40.341999
 C        19.680000       -6.690000       40.061001
 H        16.554001       -4.549000       37.522999
 H        15.083000       -3.725000       37.006001
 C        14.820000       -5.950000       37.297001
 C        13.327000        8.569000       44.568001
 C        21.429001       -0.183000       50.754002
 H        17.033001       -8.009000       43.023998
 H        15.408000       -8.476000       43.528999
 O        15.965000       -8.937000       41.521000
 H         7.630000       -0.141000       47.991001
 H         5.867000       -0.655000       47.952999
 O         7.242000       -1.886000       47.012001
 H         9.208000        1.024000       51.018002
 H        10.783000        0.294000       50.820000
 H        10.745000        1.994000       51.278999
 H         9.307000        8.889000       53.501999
 H         7.617000        8.676000       53.205002
 H         8.383000        9.942000       52.340000
 N        18.091999        2.608000       34.132999
 O        16.370001        4.439000       35.042000
 O        18.702000        4.205000       36.004002
 H        19.514999       -0.836000       37.271000
 H        20.021999        0.353000       38.518002
 C        21.355000        0.149000       36.852001
 H        16.166000       -1.923000       35.979000
 H        17.754999       -1.858000       36.769001
 C        17.841000       -2.029000       34.682999
 C        11.603000        3.352000       40.182999
 C        20.190001        4.567000       43.148998
 H        19.527000       -7.370000       39.254002
 H        20.695000       -6.343000       39.924999
 O        19.514999       -7.444000       41.284000
 H        14.481000       -6.492000       38.195999
 H        13.915000       -5.835000       36.705002
 O        15.713000       -6.616000       36.488998
 H        13.581000        7.694000       45.250000
 H        12.259000        8.505000       44.286999
 C        13.611000        9.853000       45.285000
 H        21.962999        0.806000       50.837002
 H        22.209999       -0.957000       51.026001
 C        20.205000       -0.169000       51.647999
 C        15.952000      -10.285000       41.896000
 C         8.621000       -1.890000       46.729000
 P        17.423000        2.701000       32.683998
 C        15.635000        5.257000       35.957001
 C        18.929001        4.558000       37.395000
 H        21.947001       -0.733000       37.055000
 H        21.360001        0.299000       35.747002
 O        21.951000        1.360000       37.372002
 H        17.731001       -3.133000       34.587002
 H        17.267000       -1.594000       33.881001
 O        19.179001       -1.480000       34.553001
 H        11.692000        3.164000       41.311001
 H        10.710000        2.988000       39.874001
 C        11.524000        4.799000       39.874001
 H        19.344000        5.164000       43.466000
 H        20.978001        5.091000       42.595001
 C        20.837000        3.908000       44.335999
 C        20.049000       -8.769000       41.195000
 C        15.425000       -7.935000       36.214001
 H        12.897000        9.938000       46.070999
 H        14.602000        9.780000       45.794998
 O        13.556000       10.913000       44.389000
 H        20.323999        0.468000       52.573002
 H        19.368999        0.261000       51.087002
 O        19.872000       -1.484000       52.182999
 H        15.263000      -10.437000       42.771999
 H        16.982000      -10.687000       42.122002
 H        15.498000      -10.811000       41.046001
 H         9.183000       -1.624000       47.566002
 H         9.012000       -1.311000       45.834000
 H         8.811000       -2.967000       46.558998
 N        16.302999        3.757000       32.401001
 O        18.599001        2.907000       31.593000
 O        16.865000        1.251000       32.403999
 H        16.162001        5.369000       36.966999
 H        14.684000        4.698000       36.229000
 C        15.513000        6.656000       35.522999
 H        19.430000        3.729000       37.907001
 H        17.938000        4.755000       37.729000
 C        19.823999        5.710000       37.506001
 C        23.176001        1.602000       36.743999
 C        20.278999       -2.351000       34.313999
 H        10.789000        5.326000       40.499001
 H        12.515000        5.266000       40.077999
 O        11.117000        5.048000       38.562000
 H        20.156000        3.097000       44.626999
 H        21.868000        3.518000       44.242001
 O        20.924999        4.891000       45.376999
 H        21.155001       -8.712000       41.018002
 H        19.593000       -9.234000       40.272999
 C        19.743000       -9.664000       42.432999
 H        14.512000       -7.992000       35.583000
 H        15.250000       -8.489000       37.109001
 C        16.554001       -8.689000       35.480000
 C        12.790000       12.014000       44.674999
 C        19.506001       -2.328000       51.120998
 P        16.028000        4.670000       31.111000
 C        19.327000        4.134000       31.635000
 C        15.937000        0.843000       31.427000
 H        15.052000        6.847000       34.535999
 H        14.847000        7.084000       36.273998
 O        16.767000        7.219000       35.597000
 H        19.389000        6.642000       37.213001
 H        19.997999        5.947000       38.540001
 O        21.042999        5.531000       36.852001
 H        22.975000        1.949000       35.660000
 H        23.858999        0.738000       36.742001
 C        24.027000        2.629000       37.561001
 H        20.042000       -3.254000       33.674999
 H        20.593000       -2.779000       35.339001
 C        21.363001       -1.657000       33.570000
 C        12.172000        5.143000       37.672001
 C        21.347000        4.259000       46.543999
 H        20.163000       -9.115000       43.320999
 H        18.587000       -9.747000       42.587002
 O        20.466000      -10.923000       42.269001
 H        16.197001       -9.679000       35.154999
 H        16.816000       -8.187000       34.421001
 O        17.643000       -8.661000       36.418999
 H        13.266000       12.792000       43.958000
 H        12.888000       12.401000       45.744999
 H        11.744000       11.817000       44.444000
 H        18.759001       -1.785000       50.613998
 H        19.079000       -3.300000       51.484001
 H        20.374001       -2.584000       50.448002
 N        16.396999        4.016000       29.718000
 O        14.470000        5.038000       31.226000
 O        16.856001        5.985000       31.132000
 H        19.201000        4.679000       32.645000
 H        18.813999        4.785000       30.941999
 C        20.693001        4.002000       31.181000
 H        16.475000        0.248000       30.719000
 H        15.552000        1.820000       30.980000
 C        14.826000        0.116000       32.116001
 C        16.722000        8.590000       35.372002
 C        20.959999        5.709000       35.445999
 H        24.544001        2.024000       38.255001
 H        24.884001        2.889000       36.839001
 O        23.499001        3.793000       38.104000
 H        21.544001       -0.795000       34.077999
 H        22.155001       -2.295000       33.695000
 O        21.089001       -1.525000       32.144001
 H        12.666000        4.217000       37.646999
 H        12.910000        5.931000       37.935001
 C        11.688000        5.495000       36.299999
 H        22.346001        3.794000       46.556999
 H        20.687000        3.399000       46.817001
 C        21.549000        5.341000       47.675999
 C        20.021000      -12.013000       43.006001
 C        18.721001       -9.546000       36.342999
 P        15.464000        3.897000       28.493999
 C        13.687000        5.014000       32.412998
 C        16.844000        6.952000       32.181000
 H        21.225000        4.936000       31.298000
 H        21.111000        3.190000       31.812000
 O        20.716000        3.553000       29.826000
 H        14.562000        0.784000       33.014000
 H        13.920000       -0.017000       31.524000
 O        15.233000       -1.168000       32.637001
 H        15.942000        9.135000       35.889999
 H        16.487000        8.897000       34.304001
 C        18.063999        9.122000       35.743000
 H        21.443001        6.689000       35.132000
 H        20.021999        5.886000       34.984001
 C        21.715000        4.512000       34.848999
 C        22.667000        3.753000       39.247002
 C        20.782000       -0.186000       31.775999
 H        12.488000        5.336000       35.520000
 H        11.037000        4.668000       36.051998
 O        10.903000        6.648000       36.132000
 H        22.186001        6.123000       47.266998
 H        20.563999        5.807000       48.044998
 O        22.174999        4.487000       48.624001
 H        19.174000      -12.606000       42.528000
 H        19.872999      -11.757000       44.088001
 H        20.801001      -12.809000       42.971001
 H        18.381001      -10.598000       36.598000
 H        19.306000       -9.237000       37.158001
 H        19.291000       -9.568000       35.403999
 N        14.435000        4.960000       28.054001
 O        16.410000        3.693000       27.250999
 O        14.785000        2.416000       28.624001
 H        14.422000        5.055000       33.257999
 H        13.194000        4.066000       32.410000
 C        12.775000        6.139000       32.351002
 H        16.837999        6.417000       33.094002
 H        15.886000        7.451000       32.230000
 C        17.979000        8.024000       32.105999
 C        22.048000        3.459000       29.260000
 C        14.065000       -1.802000       33.091000
 H        18.136999        8.697000       36.765999
 H        18.775999        8.655000       35.132000
 O        18.415001       10.516000       35.755001
 H        21.363001        3.584000       35.236000
 H        21.709000        4.519000       33.738998
 O        23.051001        4.464000       35.432999
 H        22.886000        2.925000       39.959999
 H        21.646999        3.562000       38.891998
 C        22.823000        5.039000       39.894001
 H        21.513000        0.519000       32.159000
 H        19.709999        0.124000       32.145000
 C        20.747000       -0.048000       30.221001
 C        11.668000        7.805000       36.112999
 C        22.733000        5.144000       49.771999
 P        14.194000        5.788000       26.695999
 C        17.750999        4.011000       27.066000
 C        13.856000        1.925000       27.566000
 H        12.055000        6.101000       31.500000
 H        12.076000        6.070000       33.220001
 O        13.527000        7.377000       32.375000
 H        18.724001        7.969000       32.848000
 H        18.514999        7.853000       31.098000
 O        17.471001        9.326000       32.098000
 H        21.908001        2.799000       28.405001
 H        22.799000        3.085000       29.999001
 C        22.641001        4.754000       28.684999
 H        13.381000       -2.086000       32.150002
 H        13.513000       -1.140000       33.790001
 C        14.272000       -3.212000       33.716999
 C        17.990999       11.007000       37.022999
 C        24.063999        4.957000       34.588001
 H        22.181000        5.204000       40.775002
 H        23.933001        5.107000       40.235001
 O        22.518999        6.067000       38.956001
 H        19.871000       -0.605000       29.919001
 H        20.638000        0.973000       29.862000
 O        21.990999       -0.397000       29.761999
 H        12.266000        7.860000       35.198002
 H        12.344000        7.800000       36.988998
 H        11.132000        8.701000       36.222000
 H        23.615000        5.768000       49.443001
 H        23.174000        4.361000       50.498001
 H        22.145000        6.009000       50.258999
 N        14.681000        5.200000       25.355000
 O        12.623000        6.207000       26.625999
 O        14.944000        7.216000       26.943001
 H        17.827000        4.997000       27.422001
 H        17.996000        3.942000       25.976999
 C        18.708000        2.953000       27.642000
 H        14.545000        1.526000       26.798000
 H        13.413000        2.811000       27.181999
 C        12.959000        0.847000       28.065001
 C        12.794000        8.516000       31.975000
 C        18.368999       10.193000       31.415001
 H        22.855000        5.477000       29.462999
 H        23.563999        4.574000       28.166000
 O        21.686001        5.288000       27.801001
 H        14.943000       -3.190000       34.729000
 H        13.255000       -3.586000       33.914001
 O        14.792000       -3.987000       32.631001
 H        18.215000       10.221000       37.776001
 H        16.914000       11.149000       36.979000
 C        18.673000       12.260000       37.438000
 H        23.691999        5.755000       33.890999
 H        24.457001        4.247000       33.813000
 C        25.200001        5.364000       35.464001
 C        22.488001        7.447000       39.325001
 C        22.176001       -0.644000       28.371000
 P        13.715000        4.381000       24.409000
 C        11.930000        6.997000       27.598000
 C        14.989000        7.775000       28.253000
 H        19.680000        3.268000       27.544001
 H        18.481001        2.987000       28.701000
 O        18.549000        1.640000       27.039000
 H        12.329000        1.097000       28.943001
 H        12.224000        0.534000       27.242001
 O        13.799000       -0.277000       28.445999
 H        11.967000        8.760000       32.693001
 H        12.216000        8.299000       31.065001
 C        13.659000        9.705000       31.856001
 H        18.275000        9.862000       30.365999
 H        19.444000       10.132000       31.752001
 C        18.079000       11.634000       31.415001
 C        22.250000        6.407000       27.153999
 C        15.137000       -5.326000       32.901001
 H        18.510000       12.509000       38.542999
 H        19.791000       12.071000       37.237999
 O        18.209000       13.381000       36.623001
 H        25.715000        4.425000       35.766998
 H        25.985001        6.056000       35.032001
 O        24.499001        5.979000       36.601002
 H        23.530001        7.956000       39.464001
 H        21.950001        7.676000       40.320999
 H        22.013000        7.959000       38.533001
 H        21.603001       -1.529000       28.007999
 H        23.228001       -0.977000       28.129000
 H        21.957001        0.252000       27.792000
 N        13.371000        4.796000       22.936001
 O        14.400000        2.990000       24.108000
 O        12.417000        4.034000       25.261000
 H        12.079000        8.074000       27.299999
 H        12.480000        6.935000       28.540001
 C        10.445000        6.606000       27.849001
 H        15.291000        6.940000       28.952999
 H        14.016000        8.145000       28.558001
 C        15.923000        8.978000       28.238001
 C        17.601000        0.931000       27.816000
 C        13.129000       -1.517000       28.674999
 H        14.449000        9.291000       31.271999
 H        13.190000       10.588000       31.393999
 O        14.195000       10.168000       33.133999
 H        18.841000       12.017000       30.732000
 H        16.999001       11.901000       30.995001
 O        18.186001       12.174000       32.765999
 H        22.820000        6.016000       26.288000
 H        22.926001        7.037000       27.738001
 C        21.219000        7.293000       26.590000
 H        14.351000       -5.912000       33.365002
 H        15.985000       -5.274000       33.679001
 C        15.663000       -5.781000       31.610001
 C        18.552999       14.661000       37.112000
 C        25.496000        6.422000       37.469002
 P        13.736000        6.154000       22.191000
 C        15.791000        2.772000       23.936001
 C        11.352000        3.229000       24.700001
 H         9.785000        7.430000       28.209000
 H        10.136000        6.253000       26.862000
 O        10.189000        5.590000       28.882999
 H        16.125999        9.271000       29.283001
 H        16.906000        8.718000       27.737000
 O        15.401000       10.124000       27.577999
 H        16.733999        1.519000       27.896999
 H        17.985001        0.723000       28.799999
 C        17.379000       -0.397000       27.329000
 H        13.927000       -2.154000       29.072001
 H        12.845000       -2.017000       27.760000
 C        11.860000       -1.532000       29.541000
 C        14.273000       11.597000       33.278999
 C        18.079000       13.631000       32.827999
 H        21.719000        7.960000       25.823000
 H        20.323999        6.649000       26.098000
 O        20.771999        8.271000       27.471001
 H        15.097000       -5.437000       30.761999
 H        16.690001       -5.537000       31.423000
 O        15.690000       -7.198000       31.700001
 H        17.707001       14.896000       37.808998
 H        18.340000       15.363000       36.250000
 H        19.457001       14.871000       37.585999
 H        26.356001        7.047000       36.991001
 H        25.971001        5.683000       38.133999
 H        25.108999        7.209000       38.092999
 N        14.810000        6.082000       20.934999
 O        12.444000        6.876000       21.621000
 O        14.217000        7.165000       23.309999
 H        16.341000        2.842000       24.910000
 H        16.316000        3.456000       23.209000
 C        15.887000        1.362000       23.285999
 H        11.680000        2.207000       24.615999
 H        11.121000        3.548000       23.657000
 C        10.104000        3.253000       25.534000
 C        11.157000        4.671000       29.243999
 C        16.420000       11.110000       27.490999
 H        16.420000       -0.796000       27.750999
 H        17.406000       -0.374000       26.198000
 O        18.406000       -1.273000       27.768999
 H        12.037000       -1.007000       30.462999
 H        10.968000       -1.004000       29.059999
 O        11.827000       -2.908000       29.851999
 H        13.222000       11.938000       33.430000
 H        14.595000       12.248000       32.409000
 C        15.222000       11.898000       34.390999
 H        17.489000       13.726000       33.740002
 H        17.544001       14.038000       31.999001
 C        19.347000       14.449000       33.043999
 C        19.951000        7.739000       28.452000
 C        15.406000       -7.861000       30.455999
 P        14.296000        5.730000       19.528999
 C        11.224000        7.132000       22.367001
 C        14.435000        8.542000       22.978001
 H        16.851999        0.945000       23.539000
 H        15.118000        0.728000       23.851000
 O        15.752000        1.358000       21.840000
 H         9.904000        4.270000       25.929001
 H         9.244000        2.821000       24.902000
 O        10.441000        2.390000       26.591999
 H        12.090000        5.107000       29.565001
 H        11.505000        4.111000       28.358000
 C        10.628000        3.836000       30.302000
 H        17.073000       10.889000       26.645000
 H        17.039000       11.100000       28.393000
 C        15.784000       12.447000       27.393000
 C        18.041000       -2.593000       27.393999
 C        10.887000       -3.308000       30.792999
 H        15.015000       11.156000       35.155998
 H        16.162001       11.570000       34.036999
 O        15.407000       13.266000       34.820000
 H        19.986000       14.445000       32.036999
 H        19.124001       15.512000       33.174000
 O        19.830000       13.714000       34.144001
 H        19.024000        7.216000       28.132000
 H        19.488001        8.651000       28.962999
 H        20.483999        7.092000       29.232000
 H        14.400000       -7.665000       30.118999
 H        15.448000       -8.965000       30.569000
 H        16.174999       -7.577000       29.677999
 N        14.242000        6.851000       18.403999
 O        15.232000        4.541000       19.062000
 O        12.819000        5.216000       19.542999
 H        11.441000        7.184000       23.420000
 H        10.580000        6.237000       22.351000
 C        10.544000        8.370000       21.930000
 H        13.519000        8.746000       22.396999
 H        15.310000        8.703000       22.349001
 C        14.397000        9.334000       24.226000
 C        14.538000        1.900000       21.364000
 C         9.451000        2.111000       27.600000
 H         9.630000        3.458000       29.940001
 H        11.401000        3.047000       30.563000
 O        10.437000        4.568000       31.600000
 H        16.573999       13.214000       27.249001
 H        15.149000       12.427000       26.524000
 O        15.120000       12.654000       28.653000
 H        19.059000       -3.052000       27.459999
 H        17.761000       -2.553000       26.348000
 C        17.077000       -3.422000       28.232000
 H         9.853000       -3.194000       30.421000
 H        11.096000       -2.799000       31.747000
 C        11.198000       -4.750000       31.195000
 C        14.437000       13.395000       35.787998
 C        20.844999       14.508000       34.764999
 P        15.179000        8.104000       18.237000
 C        15.698000        4.474000       17.676001
 C        12.356000        3.893000       19.271000
 H         9.802000        8.699000       22.635000
 H        11.161000        9.284000       21.889000
 O         9.946000        8.144000       20.611000
 H        15.171000        8.859000       24.906000
 H        14.691000       10.367000       24.136000
 O        13.006000        9.328000       24.676001
 H        14.584000        2.983000       21.228001
 H        13.669000        1.652000       21.993999
 C        14.162000        1.294000       20.016001
 H         8.972000        3.112000       27.798000
 H        10.003000        1.824000       28.546000
 C         8.371000        1.084000       27.257999
 C         9.811000        3.652000       32.480000
 C        14.481000       13.914000       28.672001
 H        16.014000       -2.913000       28.237000
 H        16.995001       -4.414000       27.704000
 O        17.511999       -3.556000       29.608000
 H        11.224000       -5.490000       30.367001
 H        12.288000       -4.629000       31.502001
 O        10.292000       -5.142000       32.263000
 H        13.353000       13.178000       35.480000
 H        14.381000       14.405000       36.273998
 H        14.564000       12.635000       36.576000
 H        21.205000       14.172000       35.799000
 H        20.434999       15.520000       34.931999
 H        21.856001       14.444000       34.269001
 N        16.424000        8.475000       19.127001
 O        15.651000        8.112000       16.768999
 O        14.234000        9.318000       18.372999
 H        16.423000        3.681000       17.664000
 H        16.169001        5.454000       17.424000
 C        14.759000        4.299000       16.521000
 H        12.142000        3.411000       20.325001
 H        13.075000        3.359000       18.677000
 C        10.942000        3.878000       18.525999
 C         8.757000        8.956000       20.407000
 C        12.309000       10.637000       24.841000
 H        13.031000        1.385000       19.875000
 H        14.541000        1.880000       19.222000
 O        14.634000       -0.001000       19.966000
 H         7.560000        1.323000       27.913000
 H         8.012000        1.232000       26.263000
 O         8.961000       -0.168000       27.514000
 H         8.897000        3.212000       32.069000
 H         9.364000        4.322000       33.272999
 C        10.662000        2.598000       33.055000
 H        13.710000       13.961000       27.954000
 H        15.212000       14.761000       28.253000
 C        13.886000       14.204000       30.002001
 C        16.841000       -2.669000       30.475000
 C        10.692000       -6.266000       33.047001
 P        17.882000        8.496000       18.493000
 C        14.759000        7.972000       15.632000
 C        13.679000        9.580000       19.680000
 H        14.057000        5.184000       16.511000
 H        15.404000        4.211000       15.608000
 O        13.797000        3.202000       16.517000
 H        10.604000        2.814000       18.628000
 H        10.326000        4.561000       19.115999
 O        10.875000        4.281000       17.174999
 H         8.920000       10.038000       20.518999
 H         8.003000        8.777000       21.157000
 C         8.309000        8.423000       19.032000
 H        11.215000       10.460000       24.750999
 H        12.703000       11.315000       24.054001
 C        12.497000       11.238000       26.228001
 C        14.549000       -0.595000       18.695000
 C         8.274000       -1.351000       27.134001
 H        10.014000        1.755000       33.349998
 H        11.311000        2.191000       32.299000
 O        11.447000        3.114000       34.058998
 H        14.732000       14.189000       30.716999
 H        13.444000       15.214000       30.061001
 O        12.896000       13.191000       30.299999
 H        17.280001       -2.754000       31.471001
 H        15.761000       -2.985000       30.476999
 H        16.965000       -1.616000       30.190001
 H        10.040000       -6.440000       33.887001
 H        11.684000       -6.107000       33.441002
 H        10.702000       -7.246000       32.514999
 N        18.231001        9.671000       17.514000
 O        18.962999        8.554000       19.688000
 O        18.257000        7.058000       17.837000
 H        14.144000        8.869000       15.574000
 H        14.061000        7.182000       15.939000
 C        15.404000        7.614000       14.319000
 H        14.471000        9.904000       20.370001
 H        13.221000        8.718000       20.231001
 C        12.728000       10.710000       19.702999
 C        14.080000        1.963000       15.871000
 C        10.850000        5.739000       17.224001
 H         7.691000        9.169000       18.582001
 H         9.212000        8.305000       18.499001
 O         7.621000        7.199000       19.139000
 H        13.552000       11.059000       26.497999
 H        12.372000       12.311000       26.160000
 O        11.580000       10.573000       27.056999
 H        14.940000        0.098000       17.922001
 H        13.499000       -0.577000       18.389999
 C        15.139000       -1.944000       18.726999
 H         7.255000       -1.122000       26.995001
 H         8.469000       -2.198000       27.825001
 C         8.679000       -1.781000       25.665001
 C        12.056000        2.125000       34.855000
 C        12.214000       13.494000       31.490999
 P        17.510000       10.942000       16.920000
 C        19.919001        9.583000       20.025000
 C        19.583000        6.713000       17.594999
 H        14.625000        7.548000       13.496000
 H        16.098000        8.437000       13.950000
 O        16.004999        6.394000       14.531000
 H        11.771000       10.420000       19.194000
 H        12.584000       11.022000       20.730000
 O        13.336000       11.893000       19.042999
 H        15.079000        1.569000       16.247999
 H        14.328000        2.069000       14.818000
 C        12.902000        1.100000       16.121000
 H        11.763000        6.162000       17.688000
 H         9.939000        6.058000       17.770000
 C        10.798000        6.362000       15.918000
 C         7.274000        6.775000       17.836000
 C        11.919000       10.757000       28.420000
 H        14.522000       -2.638000       19.284000
 H        15.093000       -2.403000       17.684000
 O        16.473000       -1.886000       19.219000
 H         7.881000       -2.367000       25.228001
 H         8.655000       -0.874000       25.100000
 O         9.783000       -2.594000       25.417000
 H        11.305000        1.559000       35.519001
 H        12.794000        2.596000       35.561001
 H        12.598000        1.266000       34.294998
 H        11.528000       14.376000       31.341000
 H        12.953000       13.813000       32.275002
 H        11.583000       12.627000       31.763000
 N        16.073000       11.406000       17.643000
 O        18.493999       12.255000       16.982000
 O        17.264000       10.756000       15.380000
 H        19.339001       10.393000       20.426001
 H        20.349001        9.862000       19.127001
 C        21.149000        9.005000       20.780001
 H        19.909000        6.029000       18.427999
 H        20.277000        7.589000       17.547001
 C        19.740999        5.922000       16.330000
 C        16.740999        5.939000       13.389000
 C        13.045000       13.224000       19.593000
 H        12.943000        0.051000       15.970000
 H        12.615000        1.236000       17.205999
 O        11.842000        1.679000       15.349000
 H         9.780000        6.405000       15.527000
 H        11.119000        7.386000       15.946000
 O        11.731000        5.652000       15.066000
 H         8.096000        6.818000       17.136999
 H         6.527000        7.485000       17.448999
 C         6.630000        5.366000       17.802000
 H        12.391000       11.767000       28.583000
 H        12.510000        9.917000       28.738001
 C        10.639000       10.714000       29.236000
 C        17.051001       -3.177000       19.381001
 C        11.094000       -2.019000       25.677000
 H        16.603001       11.800000       18.483000
 C        19.318001       12.793000       17.974001
 C        18.295000       10.378000       14.535000
 H        21.724001        9.872000       21.000999
 H        21.041000        8.464000       21.774000
 O        21.792000        8.290000       19.747000
 H        20.735001        5.340000       16.273001
 H        18.903000        5.237000       16.323999
 O        19.749001        6.795000       15.173000
 H        17.406000        6.657000       12.994000
 H        15.901000        5.718000       12.663000
 C        17.392000        4.703000       13.705000
 H        13.328000       13.354000       20.636000
 H        11.950000       13.425000       19.438999
 C        13.909000       14.092000       18.686001
 C        10.532000        1.250000       15.677000
 C        11.616000        5.847000       13.662000
 H         5.913000        5.314000       18.666000
 H         5.918000        5.307000       16.916000
 O         7.711000        4.396000       17.865000
 H         9.955000        9.979000       28.982000
 H        10.799000       10.622000       30.351999
 O        10.069000       12.021000       28.986000
 H        18.018000       -3.224000       19.993999
 H        17.080999       -3.770000       18.438000
 H        16.403999       -3.800000       19.989000
 H        11.098000       -1.630000       26.721001
 H        11.267000       -1.210000       24.916000
 H        11.776000       -2.846000       25.569000
 H        19.781000       13.626000       17.466000
 H        20.176001       12.177000       18.311001
 C        18.667000       13.497000       19.153000
 H        17.937000        9.867000       13.614000
 H        19.063000        9.734000       15.139000
 C        19.094000       11.527000       14.090000
 C        23.035999        7.693000       20.020000
 C        20.681000        6.455000       14.141000
 H        18.316999        4.567000       13.037000
 H        17.764000        4.730000       14.707000
 O        16.552999        3.591000       13.392000
 H        13.752000       15.188000       18.798000
 H        14.938000       13.882000       19.042000
 O        13.871000       13.569000       17.363001
 H        10.227000        1.345000       16.691999
 H        10.525000        0.174000       15.490000
 C         9.652000        1.982000       14.684000
 H        11.723000        6.904000       13.406000
 H        10.671000        5.567000       13.376000
 C        12.624000        4.987000       13.096000
 C         7.171000        3.044000       18.020000
 C         9.034000       12.519000       29.808001
 H        19.483999       13.907000       19.798000
 H        18.024000       14.332000       18.667999
 O        17.811001       12.584000       19.794001
 H        19.306000       12.189000       14.964000
 H        19.973000       11.185000       13.656000
 O        18.302000       12.250000       13.179000
 H        22.823999        7.100000       20.875000
 H        23.771000        8.432000       20.323000
 C        23.415001        7.024000       18.795000
 H        20.292999        5.522000       13.660000
 H        21.652000        6.261000       14.539000
 C        20.759001        7.558000       13.143000
 C        17.372999        2.398000       13.059000
 C        14.762000       14.303000       16.612000
 H         9.922000        1.794000       13.643000
 H         8.687000        1.609000       14.881000
 O         9.729000        3.371000       14.922000
 H        12.596000        5.009000       11.964000
 H        13.586000        5.325000       13.377000
 O        12.376000        3.621000       13.611000
 H         6.272000        2.774000       18.598000
 H         7.862000        2.446000       18.610001
 H         7.080000        2.613000       17.004000
 H         8.813000       13.543000       29.483000
 H         9.436000       12.535000       30.872999
 H         8.157000       11.881000       29.857000
 C        17.421000       12.937000       21.111000
 C        18.921000       13.404000       12.737000
 H        24.311001        6.365000       19.072001
 H        22.676001        6.342000       18.395000
 O        23.761999        8.084000       17.900999
 H        21.171000        8.520000       13.596000
 H        21.333000        7.242000       12.314000
 O        19.475000        7.871000       12.613000
 H        18.042000        2.219000       13.902000
 H        18.049000        2.637000       12.205000
 C        16.610001        1.151000       12.663000
 H        15.841000       14.242000       16.952000
 H        14.622000       15.432000       16.606001
 C        14.503000       13.757000       15.196000
 C         8.611000        3.934000       14.246000
 C        12.956000        2.726000       12.660000
 H        16.341999       12.849000       21.072001
 H        17.636000       13.916000       21.441999
 C        17.825001       12.096000       22.240999
 H        19.896000       13.152000       12.346000
 H        19.042000       14.226000       13.499000
 C        17.980000       13.936000       11.652000
 C        23.555000        7.789000       16.480000
 C        19.520000        8.656000       11.448000
 H        17.382999        0.433000       12.564000
 H        15.910000        0.847000       13.433000
 O        15.956000        1.436000       11.458000
 H        13.510000       14.016000       14.835000
 H        15.235000       14.210000       14.470000
 O        14.678000       12.318000       15.260000
 H         7.679000        3.659000       14.823000
 H         8.512000        3.556000       13.238000
 H         8.686000        5.050000       14.129000
 H        12.404000        2.778000       11.640000
 H        12.916000        1.675000       13.091000
 H        14.011000        2.966000       12.461000
 H        18.999001       12.079000       22.233999
 H        17.591999       12.569000       23.187000
 O        17.312000       10.761000       22.218000
 H        17.002001       14.122000       12.156000
 H        18.306000       14.937000       11.211000
 O        17.827999       13.032000       10.621000
 H        22.451000        7.556000       16.183001
 H        23.992001        6.820000       16.132000
 C        24.028000        8.928000       15.630000
 H        20.142000        8.271000       10.626000
 H        19.924000        9.673000       11.637000
 C        18.077000        8.648000       10.934000
 C        15.685000        0.213000       10.789000
 C        14.586000       11.698000       14.019000
 C        17.511999       10.150000       23.481001
 C        16.561001       13.219000        9.943000
 H        23.413000        9.710000       15.979000
 H        25.045000        9.203000       15.899000
 O        23.857000        8.827000       14.190000
 H        17.412001        8.821000       11.826000
 H        17.903999        9.389000       10.196000
 O        17.733999        7.487000       10.212000
 H        14.998000        0.397000        9.991000
 H        15.286000       -0.578000       11.464000
 H        16.533001       -0.190000       10.282000
 H        15.642000       11.681000       13.492000
 H        13.837000       12.233000       13.376000
 H        14.253000       10.656000       14.065000
 H        16.893999        9.183000       23.424000
 H        17.037001       10.742000       24.322001
 C        18.827000        9.549000       23.629999
 H        16.421000       14.245000        9.604000
 H        15.736000       13.126000       10.656000
 C        16.343000       12.190000        8.887000
 C        25.049000        8.363000       13.561000
 C        16.327999        7.377000        9.926000
 H        18.757999        9.114000       24.646999
 H        19.003000        8.879000       22.782000
 O        19.874001       10.534000       23.583000
 H        16.938999       12.348000        8.025000
 H        16.462999       11.186000        9.309000
 O        14.957000       12.374000        8.440000
 H        25.164000        7.264000       13.809000
 H        25.900000        8.926000       13.829000
 H        24.882000        8.449000       12.476000
 H        16.023001        8.220000        9.238000
 H        15.678000        7.436000       10.861000
 H        16.204000        6.504000        9.372000
 C        20.591000       11.052000       24.733000
 C        14.360000       11.395000        7.520000
 H        20.099001       11.809000       25.410999
 H        21.504999       11.463000       24.247000
 H        20.927999       10.155000       25.339001
 H        14.829000       11.317000        6.490000
 H        13.295000       11.743000        7.397000
 H        14.365000       10.403000        8.045000
 N        13.258000        2.166000       50.147999
 H        13.539000        1.173000       50.127998
 H        12.495000        2.293000       49.562000
 N        13.257000       29.554001       38.848999
 P        12.606000       30.084999       37.556999
 P        14.849000       29.573999       39.029999
 O        12.726000       31.698999       37.525002
 O        11.026000       29.733000       37.551998
 N        15.798000       29.965000       37.813000
 O        15.139000       30.618000       40.143002
 O        15.240000       28.160000       39.687000
 C        12.693000       32.507000       36.354000
 C        10.326000       29.743999       36.341999
 P        16.809999       28.938999       37.222000
 C        14.396000       31.879999       40.001999
 C        14.331000       27.091000       39.797001
 H        13.178000       31.969999       35.469002
 H        11.643000       32.665001       35.950001
 C        13.308000       33.874001       36.563000
 H        10.640000       28.855000       35.800999
 H        10.637000       30.607000       35.750999
 C         8.821000       29.735001       36.474998
 N        16.304001       27.841000       36.228001
 O        17.993000       29.782000       36.515999
 O        17.568001       28.236000       38.422001
 H        13.330000       31.566999       40.078999
 H        14.518000       32.349998       39.014999
 C        14.720000       32.905998       41.069000
 H        13.978000       26.872999       38.784000
 H        13.528000       27.424999       40.464001
 C        15.075000       25.833000       40.208000
 H        13.194000       34.408001       35.619999
 H        12.681000       34.366001       37.358002
 O        14.626000       33.655998       36.949001
 H         8.371000       30.752001       36.785000
 H         8.455000       29.579000       35.458000
 O         8.362000       28.697001       37.331001
 P        17.290001       27.256001       35.191002
 C        18.368999       31.097000       36.922001
 C        18.867001       28.546000       39.032001
 H        14.586000       33.907001       40.655998
 H        14.076000       32.877998       41.914001
 O        16.118999       32.758999       41.446999
 H        15.756000       25.517000       39.369999
 H        15.693000       26.042999       41.087002
 O        14.132000       24.698999       40.504002
 C        15.445000       34.783001       37.091999
 C         7.567000       29.176001       38.534000
 N        17.171000       27.576000       33.647999
 O        18.818001       27.372999       35.675999
 O        17.194000       25.693001       35.326000
 H        18.187000       30.997999       38.006001
 H        17.681999       31.798000       36.507999
 C        19.694000       31.645000       36.564999
 H        19.700001       28.499001       38.282001
 H        18.834999       29.586000       39.370998
 C        19.139000       27.673000       40.195000
 C        16.466000       33.368999       42.702999
 C        14.589000       23.681999       41.431999
 H        15.121000       35.512001       37.877998
 H        15.469000       35.410999       36.175999
 C        16.811001       34.330002       37.583000
 H         8.067000       29.996000       39.051998
 H         7.519000       28.219000       39.194000
 C         6.141000       29.573999       38.183998
 P        16.320000       28.643000       32.915001
 C        19.919001       27.333000       34.776001
 C        17.351999       25.103001       36.609001
 H        20.004000       32.339001       37.449001
 H        20.440001       30.889000       36.594002
 O        19.667000       32.188999       35.313000
 H        19.082001       26.584000       39.945999
 H        20.186001       27.808001       40.492001
 O        18.298000       27.945999       41.287998
 H        16.153999       32.625999       43.439999
 H        15.904000       34.330002       42.867001
 C        17.986000       33.473999       42.801998
 H        13.656000       23.152000       41.813999
 H        14.949000       24.156000       42.358002
 C        15.558000       22.639000       40.979000
 H        16.718000       33.321999       38.087002
 H        17.493999       34.087002       36.737000
 O        17.461000       35.269001       38.494999
 H         5.772000       30.273001       38.911999
 H         6.157000       30.112000       37.251999
 O         5.326000       28.391001       38.173000
 N        15.081000       28.156000       32.067001
 O        15.861000       29.801001       33.970001
 O        17.302999       29.419001       31.915001
 H        20.004000       28.309999       34.110001
 H        19.730000       26.579000       34.014999
 C        21.174999       26.989000       35.446999
 H        16.364000       25.282000       37.078999
 H        18.117001       25.584000       37.078999
 C        17.631001       23.559000       36.558998
 C        20.820999       32.910999       35.002998
 C        18.518000       27.180000       42.501999
 H        18.320000       33.837002       41.837002
 H        18.285000       34.263000       43.548000
 O        18.792999       32.348000       43.083000
 H        15.833000       22.025000       41.887001
 H        15.082000       21.973000       40.272999
 O        16.743999       23.142000       40.348000
 C        18.485001       34.654999       39.250999
 C         3.961000       28.513000       37.674000
 P        14.624000       26.653000       32.040001
 C        15.330000       31.100000       33.630001
 C        18.697001       29.599001       32.044998
 H        21.080000       25.855000       35.582001
 H        22.038000       27.173000       34.835999
 O        21.273001       27.766001       36.675999
 H        17.462999       23.174999       37.582001
 H        16.937000       22.964001       35.911999
 O        18.945999       23.097000       36.320999
 H        20.948999       32.794998       33.938999
 H        21.746000       32.394001       35.328999
 C        20.899000       34.344002       35.323002
 H        19.559000       27.038000       42.701000
 H        18.103001       26.191999       42.210999
 C        17.976999       27.747999       43.723999
 C        19.031000       31.277000       42.131001
 C        17.760000       23.374001       41.304001
 H        19.299999       34.301998       38.575001
 H        18.077000       33.803001       39.797001
 C        19.079000       35.624001       40.265999
 H         3.890000       28.893999       36.666000
 H         3.373000       29.129999       38.296001
 C         3.421000       27.090000       37.594002
 N        13.510000       26.275000       31.107000
 O        15.849000       25.695999       31.690001
 O        14.278000       26.139999       33.514000
 H        14.381000       31.173000       34.162998
 H        14.989000       31.021000       32.542000
 C        16.205000       32.268002       33.882000
 H        19.054001       28.650000       32.328999
 H        18.761999       30.313000       32.868999
 C        19.385000       30.035999       30.778999
 C        22.391001       27.410000       37.528999
 C        19.358999       22.872999       34.966999
 H        21.466999       34.874001       34.553001
 H        19.927000       34.709000       35.258999
 O        21.474001       34.484001       36.585999
 H        17.979000       26.844999       44.395000
 H        18.552999       28.555000       44.161999
 O        16.570999       28.025999       43.813000
 H        18.025000       30.900999       41.820999
 H        19.570000       30.514000       42.765999
 C        20.128000       31.511000       41.042999
 H        18.020000       22.402000       41.766998
 H        17.427000       24.079000       42.090000
 C        18.978001       23.806999       40.691002
 H        19.871000       35.105999       40.824001
 H        19.495001       36.542999       39.775002
 O        18.038000       36.048000       41.118999
 H         4.089000       26.513000       36.875000
 H         3.479000       26.596001       38.558998
 O         2.131000       27.131001       37.013000
 P        13.121000       26.924000       29.707001
 C        15.771000       24.445999       31.089001
 C        13.920000       24.829000       33.791000
 H        16.285999       32.540001       34.919998
 H        17.230000       32.058998       33.588001
 O        15.758000       33.325001       32.991001
 H        19.183001       29.216000       30.097000
 H        18.837999       30.825001       30.350000
 O        20.778000       30.167999       30.893999
 H        22.378000       26.299000       37.640999
 H        22.115999       27.743000       38.505001
 C        23.790001       27.843000       37.106998
 H        19.326000       23.799000       34.408001
 H        18.719999       22.156000       34.340000
 C        20.778999       22.392000       35.146999
 C        21.497000       35.757000       37.210999
 C        16.252001       29.302000       43.210999
 H        19.752001       31.357000       39.967999
 H        20.559000       32.525002       41.176998
 O        21.261999       30.656000       41.327000
 H        18.749001       24.569000       39.898998
 H        19.743999       24.204000       41.299999
 O        19.591999       22.684999       40.021000
 C        18.487000       36.973999       42.139000
 C         1.517000       25.813999       36.957001
 N        11.891000       27.945999       29.723000
 O        14.456000       27.507999       28.986000
 O        12.676000       25.777000       28.712999
 H        15.823000       24.587999       30.004999
 H        14.762000       24.080999       31.264000
 C        16.671000       23.466000       31.816000
 H        14.883000       24.327000       33.701000
 H        13.228000       24.336000       33.053001
 C        13.345000       24.657000       35.251999
 C        16.604000       34.477001       33.220001
 C        21.086000       31.518000       31.337000
 H        24.548000       27.299999       37.709999
 H        24.084999       27.573000       36.098999
 O        23.952000       29.226000       37.377998
 H        20.792000       22.000000       36.151001
 H        21.156000       21.656000       34.387001
 O        21.596001       23.590000       35.077000
 H        20.521999       36.234001       37.237000
 H        22.044001       36.564999       36.667000
 C        22.229000       35.709000       38.505001
 H        16.669001       29.326000       42.199001
 H        16.870001       29.995001       43.708000
 C        14.777000       29.546000       43.123001
 C        22.278000       30.774000       40.342999
 C        20.764999       23.048000       39.389000
 H        18.954000       37.814999       41.733002
 H        19.257999       36.467999       42.782001
 H        17.562000       37.327000       42.745998
 H         1.483000       25.426001       37.979000
 H         1.943000       25.104000       36.272999
 H         0.530000       25.948000       36.549000
 P        10.580000       28.021000       30.527000
 C        14.455000       27.951000       27.662001
 C        11.569000       24.893000       29.007000
 H        17.666000       23.924999       31.805000
 H        16.341000       23.362000       32.840000
 O        16.784000       22.205000       31.198000
 H        13.910000       25.379999       35.852001
 H        12.250000       24.846001       35.328999
 O        13.627000       23.354000       35.750000
 H        17.691999       34.287998       33.050999
 H        16.509001       34.792000       34.290001
 C        16.112000       35.478001       32.299999
 H        20.375000       31.768999       32.137001
 H        21.094000       32.310001       30.538000
 C        22.488001       31.497000       31.844000
 C        24.920000       29.827000       36.537998
 C        22.983999       23.374001       35.361000
 H        22.091000       36.570999       39.192001
 H        21.816000       34.853001       39.019001
 O        23.625000       35.570000       38.209999
 H        14.571000       30.490000       42.646000
 H        14.410000       28.715000       42.441002
 O        14.188000       29.445000       44.429001
 H        21.979000       30.504000       39.325001
 H        23.049999       30.089001       40.601002
 H        22.709000       31.753000       40.191002
 H        21.391001       23.684000       40.056999
 H        20.669001       23.669001       38.459999
 H        21.261000       22.077000       39.112999
 N         9.122000       28.097000       29.886000
 O        10.625000       26.716999       31.547001
 O        10.538000       29.318001       31.490000
 H        13.397000       28.351999       27.542999
 H        14.665000       27.104000       26.914000
 C        15.362000       29.108000       27.275000
 H        11.174000       24.629000       27.979000
 H        10.718000       25.375999       29.531000
 C        11.967000       23.663000       29.712000
 C        17.605000       21.238001       31.870001
 C        13.741000       23.334999       37.153000
 H        16.033001       35.134998       31.261999
 H        15.101000       35.686001       32.617001
 O        16.912001       36.612999       32.286999
 H        22.598000       30.988001       32.810001
 H        23.181000       30.973000       31.128000
 O        22.879999       32.863998       31.990999
 H        24.825001       29.507000       35.541000
 H        25.934999       29.607000       36.910999
 C        24.701000       31.332001       36.546001
 H        23.336000       22.489000       34.887001
 H        23.205999       23.188000       36.398998
 C        23.846001       24.500999       34.908001
 C        24.393000       35.765999       39.372002
 C        12.959000       30.084999       44.306999
 P         8.744000       28.725000       28.465000
 C         9.773000       26.681999       32.719002
 C        11.515000       29.761000       32.516998
 H        16.476999       28.827999       27.264000
 H        15.077000       29.292000       26.278999
 O        15.045000       30.332001       28.066999
 H        12.280000       23.891001       30.804001
 H        11.039000       23.041000       29.743999
 O        12.959000       23.023001       28.884001
 H        17.261000       21.091999       32.841000
 H        18.613001       21.611000       32.068001
 C        17.565001       20.021999       31.045000
 H        12.861000       23.753000       37.709000
 H        14.688000       23.749001       37.570999
 C        13.735000       21.853001       37.394001
 C        16.455000       37.639999       31.455999
 C        24.285999       33.157001       32.054001
 H        23.823999       31.622000       35.983002
 H        24.524000       31.677000       37.646999
 O        25.863001       31.931000       35.945999
 H        23.832001       24.719000       33.880001
 H        23.569000       25.459000       35.382999
 O        25.201000       24.047001       35.224998
 H        24.094000       35.074001       40.195000
 H        24.396999       36.748001       39.867001
 H        25.357000       35.402000       39.050999
 H        12.278000       29.674999       45.002998
 H        12.568000       29.882999       43.275002
 H        13.076000       31.153999       44.514999
 N         7.913000       27.889000       27.507000
 O         8.009000       30.132000       28.646000
 O        10.061000       29.073000       27.681000
 H         8.718000       26.900999       32.544998
 H        10.128000       27.396000       33.457001
 C         9.739000       25.221001       33.159000
 H        12.529000       29.514000       32.222000
 H        11.344000       29.283001       33.499001
 C        11.349000       31.270000       32.860001
 C        15.689000       30.348000       29.344999
 C        13.592000       21.879999       29.330999
 H        17.408001       20.246000       29.931999
 H        18.393000       19.360001       31.054001
 O        16.337000       19.344000       31.415001
 H        14.595000       21.415001       36.931999
 H        13.574000       21.497000       38.355999
 O        12.622000       21.243999       36.650002
 H        15.397000       37.807999       31.431999
 H        16.632000       37.335999       30.423000
 C        17.113001       38.875999       31.811001
 H        24.735001       32.728001       31.115000
 H        24.737000       32.667000       32.916000
 C        24.289000       34.608002       32.223999
 C        25.681000       33.369999       35.966999
 C        26.179001       25.025000       34.762001
 P         6.766000       26.915001       27.952000
 C         8.259000       31.087000       29.691000
 C        10.035000       29.398001       26.295000
 H         9.525000       24.615999       32.308998
 H        10.613000       24.773001       33.488998
 O         8.838000       25.046000       34.271999
 H        12.321000       31.676001       33.279999
 H        11.179000       31.847000       31.961000
 O        10.194000       31.353001       33.578999
 H        16.572001       29.652000       29.372000
 H        15.035000       29.900999       30.127001
 C        16.212999       31.771000       29.768999
 H        12.922000       21.273001       30.003000
 H        14.417000       22.091999       30.072001
 C        14.084000       21.003000       28.167000
 C        15.865000       18.216999       30.664000
 C        11.271000       21.441000       37.251999
 H        18.201000       38.763000       31.698000
 H        16.851999       39.634998       31.069000
 O        16.781000       39.424000       33.088001
 H        25.294001       34.980999       32.412998
 H        23.773001       35.160999       31.412001
 O        23.556000       34.890999       33.438000
 H        26.693001       33.730000       35.847000
 H        25.346001       33.622002       37.004002
 H        24.913000       33.618000       35.222000
 H        26.219999       25.028999       33.620998
 H        27.118999       24.621000       35.189999
 H        26.006001       26.007999       35.271999
 N         7.036000       25.372999       27.700001
 O         6.439000       27.211000       29.518999
 O         5.387000       27.316000       27.198000
 H         8.652000       30.591999       30.605000
 H         7.309000       31.497000       29.958000
 C         9.320000       32.091000       29.292999
 H         9.901000       28.459999       25.839001
 H        11.048000       29.729000       26.033001
 C         9.079000       30.445000       25.816000
 C         7.524000       24.774000       33.993000
 C         9.730000       32.673000       33.720001
 H        15.421000       32.509998       29.671000
 H        16.481001       31.809999       30.809000
 O        17.334999       32.025002       28.921000
 H        14.253000       21.690001       27.344000
 H        15.088000       20.569000       28.372000
 O        13.080000       20.034000       27.863001
 H        16.110001       18.285999       29.613001
 H        14.768000       18.309999       30.660000
 C        16.250000       16.907000       31.205000
 H        11.357000       22.021000       38.109001
 H        10.918000       20.471001       37.431000
 C        10.366000       22.021999       36.113998
 C        17.518999       40.541000       33.348999
 C        23.785000       36.185001       33.911999
 P         6.450000       24.591999       26.488001
 C         5.909000       26.301001       30.424999
 C         5.198000       28.695999       26.819000
 H         8.984000       32.438999       28.294001
 H         9.359000       32.896000       29.972000
 O        10.532000       31.445999       29.228001
 H         8.882000       30.299999       24.738001
 H         8.075000       30.499001       26.306999
 O         9.742000       31.715000       25.951000
 H         7.300000       23.733000       34.285999
 H         7.253000       24.865999       32.907001
 C         6.660000       25.856001       34.560001
 H         9.809000       33.241001       32.813999
 H        10.328000       33.189999       34.530998
 C         8.234000       32.527000       33.999001
 C        17.841000       33.324001       29.209000
 C        13.452000       18.962000       27.007999
 H        16.339001       16.035999       30.444000
 H        17.268999       16.875000       31.638000
 O        15.340000       16.697001       32.271999
 H         9.330000       22.242001       36.224998
 H        10.851000       22.941000       35.674000
 O        10.489000       21.080000       35.063000
 H        17.254999       40.810001       34.417999
 H        17.194000       41.314999       32.624001
 H        18.611000       40.339001       33.275002
 H        22.983000       36.306999       34.646999
 H        23.732000       36.936001       33.099998
 H        24.784000       36.324001       34.306000
 N         4.894000       24.424999       26.476999
 O         6.994000       25.471001       25.214001
 O         7.219000       23.195999       26.356001
 H         6.230000       26.607000       31.388000
 H         6.290000       25.320000       30.291000
 C         4.420000       26.302000       30.485001
 H         4.252000       28.700001       26.360001
 H         5.875000       29.000000       25.986000
 C         5.074000       29.709000       27.937000
 C        11.611000       32.141998       28.569000
 C         9.046000       32.702000       25.131001
 H         5.649000       25.320999       34.701000
 H         7.102000       26.243000       35.501999
 O         6.493000       26.868999       33.639000
 H         7.829000       31.978001       33.144001
 H         8.062000       32.077999       34.985001
 O         7.738000       33.861000       33.972000
 H        18.875000       33.419998       28.841000
 H        17.961000       33.576000       30.246000
 C        17.089001       34.446999       28.469000
 H        14.540000       18.766001       26.962999
 H        13.215000       19.278000       25.912001
 C        12.870000       17.639000       27.410000
 C        15.624000       15.647000       33.185001
 C         9.799000       21.445999       33.891998
 P         4.209000       24.579000       25.055000
 C         8.403000       25.688999       24.878000
 C         8.464000       22.882000       26.943001
 H         4.018000       25.611000       31.334000
 H         4.194000       27.323000       30.743000
 O         3.824000       25.913000       29.240999
 H         5.660000       29.506001       28.875999
 H         5.462000       30.750000       27.671000
 O         3.717000       29.660000       28.393999
 H        11.216000       32.730999       27.705000
 H        12.229000       31.306999       28.201000
 C        12.340000       32.910999       29.591999
 H         8.888000       32.390999       24.062000
 H         9.773000       33.518002       25.190001
 C         7.698000       33.224998       25.559000
 C         5.748000       27.955999       34.179001
 C         6.371000       33.803001       34.111000
 H        17.548000       35.414001       28.775000
 H        17.360001       34.269001       27.414000
 O        15.666000       34.451000       28.455000
 H        13.445000       16.826000       26.889999
 H        13.086000       17.542000       28.539000
 O        11.501000       17.540001       27.073000
 H        15.645000       14.698000       32.645000
 H        14.803000       15.781000       33.969002
 H        16.577999       15.743000       33.676998
 H         9.831000       20.547001       33.201000
 H        10.178000       22.344999       33.441002
 H         8.716000       21.664000       34.082001
 N         4.993000       24.726000       23.674999
 O         3.123000       23.396999       24.889999
 O         3.218000       25.848000       25.062000
 H         8.890000       24.652000       24.763000
 H         8.971000       26.164000       25.645000
 C         8.681000       26.499001       23.650999
 H         8.404000       23.190001       27.969000
 H         9.310000       23.433001       26.525999
 C         8.667000       21.399000       26.853001
 C         2.388000       26.048000       29.214001
 C         3.381000       30.454000       29.540001
 H        12.719000       32.231998       30.320000
 H        13.273000       33.250000       29.080000
 O        11.739000       34.019001       30.174000
 H         7.507000       33.944000       24.747999
 H         6.994000       32.381001       25.524000
 O         7.656000       33.854000       26.778000
 H         6.052000       28.229000       35.199001
 H         4.724000       27.653000       34.442001
 C         5.903000       29.148001       33.247002
 H         6.155000       33.249001       35.077999
 H         5.867000       33.285000       33.242001
 C         5.915000       35.245998       34.162998
 C        15.130000       35.437000       27.590000
 C        11.005000       16.313999       27.598000
 P         5.558000       23.554001       22.761000
 C         2.133000       23.201000       23.896000
 C         3.190000       26.966000       24.181000
 H         9.746000       26.683001       23.587999
 H         8.344000       25.978001       22.792999
 O         8.082000       27.797001       23.495001
 H         9.341000       21.052999       27.684000
 H         7.749000       20.886999       27.028999
 O         9.128000       20.934000       25.514999
 H         2.150000       26.643000       28.296000
 H         1.965000       26.608000       30.104000
 C         1.705000       24.707001       29.118999
 H         4.030000       30.252001       30.426001
 H         2.287000       30.174000       29.761000
 C         3.365000       31.923000       29.226999
 C        12.548000       34.520000       31.229000
 C         6.377000       34.348999       27.052999
 H         6.941000       29.184000       32.933998
 H         5.309000       29.059999       32.389999
 O         5.615000       30.403999       33.936001
 H         5.971000       35.592999       33.140999
 H         4.851000       35.463001       34.410999
 O         6.804000       35.995998       34.933998
 H        15.567000       36.397999       27.625999
 H        15.112000       35.027000       26.572001
 H        14.081000       35.580002       27.874001
 H        11.313000       16.054001       28.660000
 H        11.201000       15.475000       26.968000
 H         9.955000       16.575001       27.563000
 N         5.241000       22.062000       23.157000
 O         4.953000       23.788000       21.298000
 O         7.138000       23.628000       22.801001
 H         2.153000       22.226999       23.424000
 H         2.249000       23.868000       23.037001
 C         0.733000       23.466999       24.431999
 H         3.003000       26.568001       23.207001
 H         4.164000       27.416000       24.094999
 C         2.234000       27.961000       24.662001
 C         6.785000       27.826000       22.896000
 C        10.542000       20.802999       25.452000
 H         1.929000       24.186001       30.098000
 H         0.678000       24.900000       28.976999
 O         2.222000       23.888000       28.112000
 H         4.322000       32.261002       29.013000
 H         2.800000       32.000999       28.273001
 O         2.681000       32.507999       30.379999
 H        13.617000       34.525002       30.981001
 H        12.427000       33.879002       32.147999
 C        11.870000       35.868999       31.648001
 H         5.557000       33.612000       26.959000
 H         6.068000       35.042000       26.270000
 C         6.491000       35.049999       28.407000
 C         4.232000       30.754000       34.113998
 C         6.860000       37.358002       34.548000
 P         4.929000       20.823999       22.181999
 C         4.573000       25.056999       20.849001
 C         8.122000       22.941000       22.097000
 H         0.008000       23.143000       23.622000
 H         0.533000       22.853001       25.346001
 O         0.535000       24.881001       24.622000
 H         1.175000       27.736000       24.334999
 H         2.140000       27.930000       25.773001
 O         2.670000       29.282000       24.204000
 H         6.101000       27.089001       23.288000
 H         6.850000       27.514000       21.853001
 C         6.035000       29.062000       22.981001
 H        10.756000       20.362000       24.492001
 H        11.016000       20.094000       26.180000
 C        11.341000       22.073999       25.499001
 C         1.695000       22.577000       28.198999
 C         2.766000       33.880001       30.664000
 H        12.608000       36.744999       31.726999
 H        11.129000       36.200001       30.924999
 O        11.290000       35.653000       32.886002
 H         7.260000       35.884998       28.233000
 H         5.556000       35.583000       28.683001
 O         6.846000       34.140999       29.399000
 H         3.753000       30.486000       33.112999
 H         4.114000       31.858999       34.387001
 H         3.873000       30.058001       34.910999
 H         5.980000       37.945999       34.729000
 H         7.205000       37.478001       33.486000
 H         7.657000       37.700001       35.219002
 N         5.084000       20.921000       20.642000
 O         5.886000       19.587000       22.729000
 O         3.446000       20.399000       22.396999
 H         5.379000       25.798000       21.080999
 H         3.628000       25.346001       21.252001
 C         4.420000       25.172001       19.306999
 H         7.714000       22.004999       21.695999
 H         8.862000       22.705999       22.818001
 C         8.901000       23.739000       21.087000
 C        -0.788000       25.132999       25.201000
 C         1.683000       30.340000       24.274000
 H         4.987000       28.818001       22.653999
 H         6.044000       29.457001       24.010000
 O         6.741000       29.986000       22.115000
 H        11.429000       22.423000       26.486000
 H        12.378000       21.796000       25.209999
 O        10.786000       23.037001       24.656000
 H         0.586000       22.462999       27.989000
 H         1.830000       22.202999       29.264000
 C         2.354000       21.545000       27.375000
 H         2.520000       34.436001       29.712000
 H         3.765000       34.210999       31.003000
 C         1.865000       34.195000       31.820999
 C        10.198000       36.548000       33.180000
 C         7.265000       34.758999       30.587000
 P         5.724000       19.642000       19.816999
 C         6.747000       19.480000       23.903999
 C         2.937000       19.500000       23.385000
 H         5.060000       25.947001       18.878000
 H         4.822000       24.252001       18.833000
 O         3.018000       25.351999       19.125000
 H         9.444000       24.539000       21.643999
 H         9.640000       23.127001       20.618000
 O         8.060000       24.295000       20.091000
 H        -0.837000       24.780001       26.301001
 H        -1.540000       24.577999       24.600000
 C        -1.227000       26.598000       25.193001
 H         2.189000       31.238001       24.625000
 H         0.902000       29.981001       24.992001
 C         1.097000       30.472000       22.907000
 C         6.218000       31.318001       21.989000
 C        11.791000       23.867001       24.153999
 H         1.879000       20.582001       27.684999
 H         2.158000       21.625999       26.361000
 O         3.766000       21.660999       27.652000
 H         1.682000       35.312000       31.943001
 H         0.853000       33.709000       31.718000
 O         2.471000       33.749001       33.057999
 H         9.719000       36.235001       34.098000
 H         9.402000       36.452999       32.403000
 H        10.635000       37.526001       33.105000
 H         8.309000       35.161999       30.421000
 H         7.238000       33.945000       31.361000
 H         6.618000       35.536999       30.947001
 N         5.383000       18.212000       20.353001
 O         5.362000       19.871000       18.202000
 O         7.272000       19.862000       19.875000
 H         6.077000       19.018000       24.735001
 H         7.090000       20.480000       24.201000
 C         8.046000       18.726000       23.614000
 H         1.782000       19.650999       23.680000
 H         3.529000       19.563000       24.306000
 C         3.008000       18.056000       22.975000
 C         2.756000       25.591999       17.709000
 C         8.571000       25.125000       19.059999
 H        -1.077000       27.159000       24.280001
 H        -2.282000       26.590000       25.263000
 O        -0.601000       27.284000       26.319000
 H         0.243000       31.181999       22.846001
 H         1.977000       30.676001       22.226999
 O         0.542000       29.112000       22.643999
 H         6.278000       31.930000       22.917999
 H         5.172000       31.409000       21.656000
 C         7.214000       31.979000       21.075001
 H        11.230000       24.490000       23.482000
 H        12.557000       23.181999       23.614000
 C        12.421000       24.752001       25.197001
 C         4.460000       20.457001       27.768000
 C         1.741000       34.173000       34.159000
 P         4.309000       17.466999       19.496000
 C         5.004000       21.118000       17.504000
 C         8.134000       20.759001       19.096001
 H         8.815000       19.393999       23.247000
 H         8.401000       18.368999       24.573999
 O         7.713000       17.638000       22.770000
 H         2.326000       17.438000       23.659000
 H         2.679000       17.943001       22.007999
 O         4.339000       17.544001       22.896999
 H         2.829000       24.621000       17.212000
 H         3.591000       26.122000       17.271999
 C         1.342000       26.141001       17.304001
 H         9.641000       24.933001       18.923000
 H         8.444000       26.181999       19.319000
 C         8.008000       24.811001       17.709000
 C        -1.185000       28.579000       26.462000
 C         0.894000       28.697001       21.323999
 H         7.550000       31.302999       20.302000
 H         6.907000       32.832001       20.476999
 O         8.397000       32.396000       21.858999
 H        11.583000       25.306999       25.702999
 H        12.991000       24.245001       25.997999
 O        13.337000       25.721001       24.781000
 H         4.079000       19.775000       28.518000
 H         5.517000       20.738001       28.028999
 H         4.458000       19.858000       26.798000
 H         1.302000       33.271999       34.633999
 H         1.025000       34.969002       34.011002
 H         2.499000       34.616001       34.889000
 N         3.146000       18.316999       18.856001
 O         5.171000       16.902000       18.271000
 O         3.792000       16.231001       20.299000
 H         5.693000       21.924999       17.889000
 H         3.999000       21.441000       17.888000
 C         5.076000       20.976999       16.031000
 H         7.937000       21.801001       19.422001
 H         7.818000       20.639999       18.039000
 C         9.529000       20.410000       19.139000
 C         8.833000       16.756001       22.669001
 C         4.306000       16.209999       23.233999
 H         1.237000       26.042999       16.221001
 H         0.655000       25.385000       17.799000
 O         0.928000       27.417000       17.676001
 H         6.935000       24.636999       17.797001
 H         8.154000       25.650999       17.108999
 O         8.611000       23.691999       17.145000
 H        -2.277000       28.539000       26.510000
 H        -0.918000       29.198000       25.566000
 C        -0.788000       29.243999       27.704000
 H         2.026000       28.665001       21.256001
 H         0.427000       29.444000       20.646999
 C         0.490000       27.231001       21.239000
 C         9.393000       33.001999       21.101999
 C        12.800000       26.837000       24.142000
 P         1.610000       18.437000       19.275999
 C         6.529000       16.396999       18.436001
 C         3.208000       15.067000       19.702000
 H         4.062000       20.583000       15.680000
 H         5.327000       21.979000       15.652000
 O         6.127000       20.091000       15.689000
 H         9.552000       19.382000       18.922001
 H         9.894000       20.995001       18.257999
 O        10.176000       20.584000       20.392000
 H         8.399000       15.807000       22.273001
 H         9.154000       16.487000       23.691000
 C         9.957000       17.309000       21.750000
 H         5.069000       15.718000       22.726999
 H         3.397000       15.746000       22.834000
 C         4.466000       15.859000       24.736000
 C         1.568000       28.389999       16.813000
 C         8.573000       23.652000       15.754000
 H         0.341000       29.337999       27.900999
 H        -1.235000       30.268999       27.625000
 O        -1.219000       28.489000       28.851000
 H         0.888000       26.778000       20.327999
 H         0.964000       26.760000       22.128000
 O        -0.884000       27.127001       21.375000
 H         9.881000       32.317001       20.341000
 H        10.330000       33.167000       21.759001
 H         9.060000       33.998001       20.768000
 H        12.255000       26.618999       23.239000
 H        13.627000       27.558001       23.930000
 H        12.012000       27.260000       24.777000
 N         0.995000       17.403999       20.228001
 O         1.344000       19.846001       19.910000
 O         0.848000       18.549000       17.893999
 H         7.130000       17.061001       19.142000
 H         7.060000       16.540001       17.440001
 C         6.630000       14.936000       18.951000
 H         3.992000       14.358000       19.319000
 H         2.812000       15.297000       18.688999
 C         2.339000       14.269000       20.530001
 C         6.088000       19.733999       14.277000
 C        11.586000       20.422001       20.327000
 H        10.035000       18.422001       21.760000
 H        10.981000       17.011000       22.139999
 O         9.808000       16.993999       20.374001
 H         3.481000       16.101000       25.343000
 H         4.533000       14.757000       24.625000
 O         5.548000       16.521999       25.358999
 H         0.937000       28.669001       16.032000
 H         2.571000       28.118000       16.517000
 C         1.791000       29.677000       17.481001
 H         9.455000       24.291000       15.336000
 H         7.616000       24.113001       15.404000
 C         8.560000       22.228001       15.411000
 C        -2.441000       28.728001       29.511999
 C        -1.316000       25.813999       21.396999
 P        -0.485000       17.065001       20.028000
 C         0.027000       20.426001       20.017000
 C         1.367000       19.392000       16.892000
 H         6.098000       14.287000       18.261000
 H         7.698000       14.837000       18.875999
 O         6.243000       14.919000       20.313000
 H         1.726000       14.990000       21.120001
 H         1.695000       13.711000       19.841999
 O         3.074000       13.496000       21.431999
 H         7.054000       20.201000       13.851000
 H         5.264000       20.363001       13.814000
 C         6.011000       18.274000       14.136000
 H        11.865000       19.504999       19.791000
 H        11.914000       20.341999       21.431000
 C        12.350000       21.510000       19.629000
 C        10.289000       15.699000       19.908001
 C         5.659000       15.947000       26.653000
 H         1.960000       30.445999       16.749001
 H         0.871000       30.075001       18.037001
 O         2.913000       29.549999       18.398001
 H         7.905000       21.718000       16.049000
 H         8.371000       22.089001       14.324000
 O         9.844000       21.701000       15.650000
 H        -2.279000       28.332001       30.518999
 H        -3.272000       28.225000       29.086000
 H        -2.787000       29.799000       29.655001
 H        -1.081000       25.395000       20.400999
 H        -2.395000       25.782000       21.509001
 H        -0.794000       25.226000       22.181999
 N        -1.413000       17.872000       19.032000
 O        -0.518000       15.490000       19.836000
 O        -1.137000       17.235001       21.448000
 H        -0.606000       19.875000       20.764000
 H        -0.538000       20.386000       19.028999
 C         0.010000       21.826000       20.391001
 H         1.902000       20.275000       17.270000
 H         0.523000       19.752001       16.355000
 C         2.134000       18.493000       15.956000
 C         6.119000       13.515000       20.625999
 C         2.169000       12.839000       22.441999
 H         5.356000       17.841000       14.927000
 H         5.522000       17.948999       13.191000
 O         7.344000       17.648001       14.355000
 H        13.410000       21.226000       19.711000
 H        12.098000       21.620001       18.594999
 O        12.070000       22.719000       20.322001
 H         9.675000       14.828000       20.239000
 H        11.308000       15.429000       20.264999
 C        10.286000       15.763000       18.372000
 H         5.897000       14.891000       26.507000
 H         4.681000       15.839000       27.132999
 C         6.610000       16.577000       27.615999
 C         3.049000       30.650000       19.215000
 C         9.996000       20.365000       15.192000
 P        -1.794000       17.153000       17.639000
 C        -1.303000       14.594000       20.690001
 C        -0.376000       17.306999       22.705000
 H        -0.892000       22.287001       20.858000
 H         0.770000       22.042999       21.184999
 O         0.423000       22.583000       19.290001
 H         3.194000       18.493999       16.268000
 H         1.684000       17.502001       16.056000
 O         2.131000       18.854000       14.592000
 H         5.376000       13.063000       19.979000
 H         5.669000       13.399000       21.634001
 C         7.412000       12.714000       20.739000
 H         1.255000       12.458000       21.898001
 H         1.789000       13.618000       23.160999
 C         2.991000       11.860000       23.174000
 C         8.067000       17.448000       13.092000
 C        12.588000       23.850000       19.656000
 H        10.253000       14.725000       17.976000
 H         9.346000       16.277000       18.021000
 O        11.462000       16.400000       17.941999
 H         6.947000       15.882000       28.445999
 H         7.551000       16.878000       27.038000
 O         5.984000       17.653000       28.225000
 H         2.110000       30.950001       19.669001
 H         3.377000       31.530001       18.690001
 H         3.686000       30.422001       20.061001
 H        10.972000       19.958000       15.599000
 H         9.997000       20.367001       14.089000
 H         9.231000       19.643999       15.580000
 N        -3.211000       16.510000       17.525000
 O        -1.774000       18.452999       16.612000
 O        -0.626000       16.152000       17.142000
 H        -2.255000       14.999000       20.833000
 H        -0.757000       14.426000       21.695000
 C        -1.465000       13.450000       19.806000
 H         0.366000       18.073000       22.577999
 H         0.124000       16.337000       22.920000
 C        -1.218000       17.607000       23.915001
 C        -0.637000       22.980000       18.386999
 C         1.323000       18.052999       13.722000
 H         7.143000       11.691000       20.899000
 H         7.821000       12.643000       19.677999
 O         8.353000       13.270000       21.642000
 H         2.483000       11.418000       24.100000
 H         3.336000       11.096000       22.516001
 O         4.184000       12.527000       23.642000
 H         8.219000       18.374001       12.589000
 H         7.387000       16.812000       12.398000
 C         9.335000       16.754000       13.468000
 H        12.189000       23.885000       18.666000
 H        13.648000       23.702999       19.674999
 C        12.202000       25.065001       20.351999
 C        11.283000       16.702999       16.579000
 C         6.918000       18.275000       29.105000
 P        -4.390000       17.013000       18.337999
 C        -2.861000       18.924000       15.893000
 C        -0.781000       15.220000       16.131001
 H        -1.955000       13.869000       18.962000
 H        -0.471000       13.084000       19.437000
 O        -2.165000       12.320000       20.354000
 H        -1.617000       18.627001       23.900000
 H        -2.029000       16.944000       23.937000
 O        -0.489000       17.434999       25.153000
 H        -0.939000       23.981001       18.719999
 H        -1.509000       22.375000       18.478001
 C        -0.077000       22.903000       16.957001
 H         0.215000       18.216000       13.825000
 H         1.585000       16.974001       13.901000
 C         1.774000       18.448000       12.357000
 C         9.626000       12.607000       21.789000
 C         5.208000       11.572000       23.886000
 H         9.136000       16.117001       14.381000
 H         9.608000       16.090000       12.611000
 O        10.381000       17.601999       13.861000
 H        11.123000       25.285000       20.187000
 H        12.286000       24.955000       21.441000
 O        13.125000       26.046000       19.882000
 H        12.233000       17.194000       16.235001
 H        10.460000       17.368999       16.408001
 H        11.074000       15.752000       16.042000
 H         7.503000       17.559999       29.712000
 H         6.318000       18.914000       29.848000
 H         7.635000       18.951000       28.628000
 N        -4.181000       18.034000       19.487000
 O        -5.537000       17.785000       17.410999
 O        -5.047000       15.666000       18.899000
 H        -3.458000       19.697001       16.447001
 H        -3.618000       18.096001       15.807000
 C        -2.493000       19.329000       14.499000
 H        -1.035000       15.739000       15.206000
 H        -1.660000       14.563000       16.343000
 C         0.375000       14.267000       16.066000
 C        -3.609000       12.477000       20.287001
 C        -1.012000       18.027000       26.292000
 H         1.013000       23.139999       16.889000
 H        -0.099000       21.841999       16.546000
 O        -0.814000       23.750000       16.127001
 H         1.183000       18.024000       11.572000
 H         1.657000       19.589001       12.232000
 O         3.105000       18.156000       12.031000
 H        10.171000       12.746000       20.775999
 H         9.486000       11.564000       21.889999
 C        10.298000       13.117000       22.997000
 H         5.535000       10.939000       22.976000
 H         4.828000       10.868000       24.660999
 C         6.490000       12.264000       24.400000
 C        11.322000       18.127001       12.905000
 C        13.040000       27.361000       20.356001
 H        -3.472000       18.802000       19.444000
 C        -5.972000       17.146000       16.235001
 C        -6.365000       15.648000       19.450001
 H        -3.322000       19.825001       13.954000
 H        -1.650000       20.032000       14.556000
 O        -1.958000       18.250999       13.729000
 H         0.286000       13.613000       16.924999
 H         0.268000       13.684000       15.224000
 O         1.532000       15.017000       16.188000
 H        -3.841000       13.455000       19.981001
 H        -4.135000       12.292000       21.306999
 C        -4.173000       11.491000       19.365000
 H        -2.079000       17.690001       26.407000
 H        -0.988000       19.173000       26.284000
 C        -0.176000       17.599001       27.434000
 C        -0.380000       23.618000       14.757000
 C         3.368000       18.325001       10.689000
 H        11.371000       12.788000       23.225000
 H        10.282000       14.244000       22.982000
 O         9.487000       12.657000       24.086000
 H         7.220000       11.510000       24.304001
 H         6.622000       12.970000       23.614000
 O         6.343000       12.842000       25.684999
 H        11.089000       18.990000       12.306000
 H        11.689000       17.365999       12.203000
 H        12.190000       18.495001       13.511000
 H        13.825000       27.815001       19.726999
 H        13.361000       27.403999       21.440001
 H        12.160000       27.958000       20.235001
 H        -6.560000       16.322001       16.573999
 H        -5.115000       16.764999       15.626000
 C        -6.756000       18.021000       15.257000
 H        -7.051000       15.553000       18.590000
 H        -6.515000       16.589001       20.003000
 C        -6.652000       14.575000       20.406000
 C        -2.957000       17.388000       13.204000
 C         2.647000       14.210000       15.901000
 H        -3.337000       11.160000       18.747999
 H        -4.488000       10.550000       19.888000
 O        -5.309000       12.060000       18.636000
 H        -0.563000       18.063999       28.330000
 H        -0.263000       16.514999       27.489000
 O         1.166000       18.016001       27.152000
 H        -0.213000       22.555000       14.457000
 H         0.589000       24.139999       14.885000
 C        -1.215000       24.438999       13.867000
 H         3.173000       19.413000       10.402000
 H         2.645000       17.724001       10.162000
 C         4.780000       17.782000       10.411000
 C         9.615000       13.396000       25.309000
 C         6.385000       11.896000       26.844999
 H        -7.029000       17.346001       14.504000
 H        -7.764000       18.392000       15.654000
 O        -5.988000       19.073000       14.755000
 H        -7.691000       14.608000       20.683001
 H        -6.533000       13.576000       19.907000
 O        -5.850000       14.667000       21.552000
 H        -3.906000       17.996000       13.167000
 H        -3.156000       16.686001       14.061000
 C        -2.517000       16.737000       11.920000
 H         2.500000       13.629000       14.946000
 H         2.879000       13.451000       16.680000
 C         3.782000       15.026000       15.683000
 C        -5.201000       11.833000       17.249001
 C         2.261000       17.292000       27.694000
 H        -0.948000       24.184999       12.862000
 H        -2.263000       24.136999       14.008000
 O        -0.987000       25.826000       14.248000
 H         4.951000       17.735001        9.308000
 H         5.613000       18.455000       10.706000
 O         5.045000       16.417999       10.945000
 H         9.252000       14.426000       25.153999
 H        10.593000       13.461000       25.778000
 H         8.975000       12.814000       26.077000
 H         5.568000       11.193000       26.851000
 H         6.313000       12.606000       27.667000
 H         7.350000       11.343000       26.841000
 C        -6.627000       20.312000       14.599000
 C        -6.372000       15.170000       22.794001
 H        -3.357000       16.099001       11.618000
 H        -2.390000       17.566999       11.192000
 O        -1.257000       16.125999       12.113000
 H         3.559000       15.746000       14.946000
 H         3.947000       15.600000       16.570999
 O         4.882000       14.178000       15.294000
 H        -6.189000       11.512000       16.916000
 H        -4.446000       11.100000       16.976000
 C        -4.879000       13.020000       16.375999
 H         3.168000       17.760000       27.186001
 H         2.180000       16.240000       27.499001
 C         2.470000       17.377001       29.231001
 C        -1.683000       26.507999       13.255000
 C         5.766000       15.484000       10.107000
 H        -5.862000       20.914000       14.071000
 H        -6.707000       20.733000       15.640000
 C        -7.990000       20.294001       13.967000
 H        -6.983000       14.399000       23.332001
 H        -6.907000       16.139999       22.688999
 C        -5.222000       15.392000       23.718000
 C        -0.595000       15.819000       10.949000
 C         5.942000       14.713000       14.543000
 H        -5.798000       13.592000       16.283001
 H        -4.153000       13.630000       16.921000
 O        -4.341000       12.600000       15.130000
 H         3.470000       16.999001       29.452000
 H         2.362000       18.423000       29.521000
 O         1.522000       16.597000       30.004000
 H        -1.497000       27.573999       13.336000
 H        -2.693000       26.518000       13.464000
 H        -1.495000       26.247999       12.236000
 H         5.598000       14.467000       10.478000
 H         6.827000       15.637000       10.071000
 H         5.435000       15.554000        9.075000
 H        -8.744000       19.933001       14.717000
 H        -8.096000       21.367001       13.654000
 O        -7.959000       19.495001       12.736000
 H        -4.393000       15.955000       23.197001
 H        -5.504000       16.141001       24.552000
 O        -4.799000       14.228000       24.457001
 H        -0.134000       16.777000       10.506000
 H        -1.205000       15.302000       10.190000
 C         0.356000       14.768000       11.408000
 H         6.563000       15.288000       15.243000
 H         5.667000       15.311000       13.640000
 C         6.758000       13.658000       13.868000
 C        -4.196000       13.678000       14.221000
 C         1.437000       17.158001       31.341999
 C        -9.241000       19.351000       12.181000
 C        -3.621000       13.600000       23.860001
 H         1.036000       15.161000       12.191000
 H        -0.223000       13.960000       11.920000
 O         0.999000       14.176000       10.311000
 H         7.681000       14.061000       13.499000
 H         6.982000       12.853000       14.599000
 O         6.000000       13.011000       12.829000
 H        -3.598000       14.536000       14.630000
 H        -5.205000       14.050000       13.861000
 H        -3.737000       13.261000       13.259000
 H         2.395000       17.351000       31.754999
 H         0.906000       16.469000       32.036999
 H         0.830000       18.188000       31.232000
 H        -9.603000       20.429001       11.999000
 H        -9.909000       18.875999       12.917000
 C        -9.243000       18.462000       10.977000
 H        -3.639000       13.835000       22.802999
 H        -3.707000       12.504000       23.917000
 C        -2.268000       13.960000       24.459000
 C         2.222000       13.551000       10.649000
 C         6.777000       12.615000       11.767000
 H       -10.135000       18.659000       10.335000
 H        -8.338000       18.500000       10.287000
 O        -9.307000       17.118000       11.432000
 H        -1.393000       13.636000       23.849001
 H        -2.051000       15.040000       24.493999
 O        -2.048000       13.426000       25.728001
 H         3.103000       14.303000       10.829000
 H         2.548000       12.957000        9.770000
 H         2.082000       12.855000       11.486000
 H         6.117000       12.352000       10.895000
 H         7.380000       11.681000       12.014000
 H         7.521000       13.266000       11.410000
 C        -9.135000       16.150999       10.444000
 C        -2.460000       14.308000       26.849001
 H        -8.114000       16.059999       10.003000
 H        -9.896000       16.316999        9.698000
 H        -9.496000       15.179000       10.802000
 H        -2.338000       13.756000       27.832001
 H        -3.533000       14.595000       26.735001
 H        -1.834000       15.268000       26.830000
 N        13.187000       29.546000       36.120998
 H        13.055000       28.528000       36.063999
 H        14.215000       29.694000       36.076000
 N        38.667000       45.848000       18.820999
 P        37.269001       45.840000       19.573000
 P        38.779999       45.055000       17.483000
 O        36.279999       46.624001       18.662001
 O        37.286999       46.528000       21.018999
 N        37.592999       44.148998       16.985001
 O        39.050999       46.098999       16.327000
 O        40.094002       44.139999       17.695999
 C        35.026001       47.230999       18.914000
 C        37.626999       47.860001       21.407000
 P        37.694000       42.648998       16.448999
 C        38.841999       47.521000       16.576000
 C        41.388000       44.681000       17.896999
 H        35.195000       47.887001       19.697001
 H        34.125999       46.592999       19.299000
 C        34.530998       48.005001       17.733999
 H        37.300999       47.960999       22.384001
 H        37.098999       48.651001       20.735001
 C        39.148998       48.088001       21.386999
 N        37.118000       41.485001       17.289000
 O        36.941002       42.541000       14.976000
 O        39.270000       42.269001       15.981000
 H        39.456001       47.901001       17.389000
 H        37.793999       47.650002       16.927999
 C        38.993000       48.363998       15.338000
 H        41.941002       44.443001       18.882000
 H        41.320000       45.780998       17.767000
 C        42.335999       44.119999       16.795000
 H        34.504002       47.346001       16.728001
 H        33.477001       48.396000       17.865999
 O        35.438999       49.082001       17.462000
 H        39.625000       47.129002       21.747000
 H        39.554001       48.141998       20.348000
 O        39.521000       49.042999       22.341999
 P        36.058998       41.493000       18.437000
 C        35.757000       43.268002       14.748000
 C        39.479000       40.919998       15.460000
 H        38.526001       47.852001       14.511000
 H        38.426998       49.251999       15.399000
 O        40.388000       48.641998       15.074000
 H        43.244999       44.667999       16.618999
 H        42.695000       43.091000       17.108999
 O        41.695999       44.112999       15.521000
 C        35.091999       50.167999       16.582001
 C        40.393002       50.037998       21.878000
 N        36.443001       41.592999       19.923000
 O        35.085999       42.674000       18.077999
 O        35.174000       40.159000       18.379000
 H        36.126999       44.323002       14.478000
 H        35.217999       43.460999       15.670000
 C        34.980000       42.860001       13.545000
 H        39.116001       41.130001       14.470000
 H        38.839001       40.200001       15.958000
 C        40.935001       40.513000       15.621000
 C        40.627998       49.289001       13.841000
 C        41.730999       45.429001       14.960000
 H        35.877998       50.933998       16.653000
 H        34.070000       50.584000       16.792000
 C        35.112999       49.865002       15.130000
 H        41.110001       49.597000       21.194000
 H        40.908001       50.334000       22.816999
 C        39.750000       51.206001       21.150999
 P        36.061001       40.560001       20.989000
 C        33.722000       42.672001       18.440001
 C        34.946999       39.466999       17.152000
 H        34.422001       43.657001       13.146000
 H        35.745998       42.583000       12.805000
 O        34.206001       41.626999       13.547000
 H        40.967999       40.359001       16.738001
 H        41.046001       39.533001       15.068000
 O        41.813000       41.464001       15.144000
 H        39.987999       50.222000       13.940000
 H        40.499001       48.723000       12.899000
 C        42.042999       49.785999       13.726000
 H        42.752998       45.660999       14.522000
 H        41.563000       46.216999       15.674000
 C        40.696999       45.464001       13.907000
 H        34.858002       50.743000       14.623000
 H        36.136002       49.529999       14.816000
 O        34.173000       48.816002       14.903000
 H        38.847000       51.381001       21.688999
 H        40.360001       52.118999       21.212000
 O        39.624001       50.880001       19.789000
 N        36.514999       39.004002       20.855000
 O        36.608002       41.154999       22.341999
 O        34.465000       40.652000       21.135000
 H        33.551998       42.327999       19.483000
 H        33.271000       41.867001       17.796000
 C        33.105999       44.033001       18.072001
 H        35.900002       39.283001       16.617001
 H        34.303001       40.098000       16.605000
 C        34.355999       38.085999       17.351999
 C        33.168999       41.584000       14.509000
 C        43.077999       40.817001       15.218000
 H        42.169998       50.449001       12.848000
 H        42.330002       50.405998       14.610000
 O        42.754002       48.581001       13.596000
 H        39.699001       45.783001       14.297000
 H        40.903000       46.263000       13.194000
 O        40.574001       44.132000       13.418000
 C        34.252998       48.504002       13.523000
 C        38.849998       51.866001       19.112000
 P        37.577000       38.203999       21.726999
 C        36.168999       42.453999       22.815001
 C        33.631001       39.511002       21.414000
 H        32.116001       44.339001       18.471001
 H        33.863998       44.761002       18.524000
 O        33.113998       44.173000       16.599001
 H        34.410999       37.582001       16.396000
 H        34.886002       37.575001       18.163000
 O        32.997002       38.254002       17.781000
 H        32.335999       42.263000       14.318000
 H        33.439999       41.837002       15.599000
 C        32.608002       40.187000       14.298000
 H        43.212002       39.882000       14.561000
 H        43.337002       40.417000       16.208000
 C        44.085999       41.812000       14.671000
 C        44.179001       48.665001       13.827000
 C        39.681999       43.883999       12.371000
 H        34.700001       49.375999       13.023000
 H        33.243000       48.398998       13.123000
 C        35.054001       47.271999       13.096000
 H        39.259998       52.893002       19.372000
 H        37.810001       51.830002       19.382000
 C        38.872002       51.535999       17.660999
 N        38.258999       38.890999       22.941999
 O        36.841999       36.881001       22.155001
 O        38.700001       37.640999       20.693001
 H        35.168999       42.743999       22.458000
 H        36.959000       43.207001       22.412001
 C        36.146999       42.498001       24.312000
 H        33.567001       39.236000       22.436001
 H        34.028999       38.685001       20.893000
 C        32.155998       39.764000       20.975000
 C        32.862000       45.464001       15.980000
 C        32.018002       37.624001       17.002001
 H        33.355000       39.419998       14.443000
 H        31.861000       39.949001       15.086000
 O        32.011002       40.172001       13.091000
 H        44.195000       42.762001       15.259000
 H        45.084999       41.365002       14.541000
 O        43.615002       42.268002       13.340000
 H        44.342999       47.651001       14.344000
 H        44.520000       49.179001       14.745000
 C        44.973999       48.925999       12.629000
 H        39.307999       44.825001       11.943000
 H        38.820999       43.412998       12.851000
 C        40.463001       42.952999       11.458000
 H        36.030998       47.191002       13.606000
 H        34.536999       46.354000       13.402000
 O        35.325001       47.444000       11.675000
 H        38.660000       50.411999       17.627001
 H        38.126999       52.123001       17.160000
 O        40.214001       51.705002       17.000999
 P        39.701000       38.685001       23.431000
 C        36.265999       36.993000       23.454000
 C        38.526001       36.973000       19.386000
 H        37.194000       42.355999       24.681999
 H        35.945000       43.577000       24.454000
 O        35.214001       41.742001       25.033001
 H        31.707001       40.519001       21.568001
 H        32.347000       40.018002       19.926001
 O        31.417000       38.567001       21.108999
 H        33.855999       45.782001       15.605000
 H        32.428001       46.231998       16.579000
 C        31.874001       45.369999       14.897000
 H        32.287998       37.487999       15.934000
 H        31.108000       38.209000       16.968000
 C        31.636000       36.209999       17.403000
 C        31.030001       39.172001       12.654000
 C        44.609001       42.889000       12.559000
 H        46.054001       48.594002       12.854000
 H        44.618999       48.193001       11.873000
 O        44.875999       50.293999       12.170000
 H        39.910000       42.397999       10.769000
 H        41.230999       43.499001       10.932000
 O        41.058998       41.992001       12.392000
 C        36.006001       46.349998       11.101000
 C        40.493000       53.089001       16.528999
 N        40.728001       37.865002       22.569000
 O        40.341000       40.165001       23.587000
 O        39.653000       38.000999       24.868999
 H        35.576000       37.874001       23.465000
 H        37.122002       37.119999       24.212999
 C        35.555000       35.741001       23.749001
 H        39.098999       37.416000       18.478001
 H        37.469002       37.237999       19.153000
 C        38.611000       35.484001       19.573999
 C        35.653000       40.327999       25.063999
 C        30.365999       38.476002       20.159000
 H        30.886999       44.828999       15.324000
 H        31.746000       46.457001       14.520000
 O        32.414001       44.546001       13.869000
 H        31.497000       36.221001       18.476000
 H        30.660000       35.951000       17.024000
 O        32.688999       35.208000       17.153999
 H        30.223000       39.104000       13.360000
 H        31.476999       38.237000       12.455000
 C        30.641001       39.638000       11.253000
 H        45.154999       42.042999       12.105000
 H        45.386002       43.396999       13.182000
 C        43.942001       43.719002       11.571000
 C        45.727001       50.605000       11.026000
 C        41.403000       40.826000       11.735000
 H        36.270000       46.752998       10.111000
 H        35.539001       45.341000       10.939000
 H        36.889999       46.132999       11.792000
 H        40.353001       53.828999       17.264000
 H        39.896000       53.330002       15.596000
 H        41.532001       53.041000       16.219999
 P        42.143002       38.443001       22.320000
 C        39.590000       41.346001       23.280001
 C        40.837002       38.055000       25.659000
 H        36.345001       34.923000       23.830000
 H        34.912998       35.650002       24.643000
 O        34.654999       35.240002       22.756001
 H        39.254002       35.015999       18.809999
 H        39.192001       35.221001       20.473000
 O        37.355999       34.832001       19.743000
 H        36.790001       40.348000       25.145000
 H        35.374001       39.924999       24.034000
 C        34.848999       39.700001       26.138000
 H        30.671000       38.243000       19.174999
 H        29.774000       39.467999       20.125000
 C        29.325001       37.585999       20.634001
 C        31.440001       44.411999       12.876000
 C        32.514999       34.549999       15.902000
 H        30.215000       38.666000       10.820000
 H        29.872999       40.430000       11.395000
 O        31.764000       40.132000       10.588000
 H        44.562000       44.127998       10.793000
 H        43.243000       43.070999       11.086000
 O        43.285999       44.723000       12.272000
 H        46.605999       49.915001       10.936000
 H        45.905998       51.699001       11.126000
 H        45.122002       50.410999       10.091000
 H        41.535999       40.863998       10.631000
 H        40.819000       39.938000       12.043000
 H        42.415001       40.702000       12.100000
 N        43.077999       38.846001       23.502001
 O        42.946999       37.445000       21.381001
 O        41.926998       39.747002       21.355000
 H        38.723999       41.417000       23.979000
 H        39.214001       41.342999       22.297001
 C        40.279999       42.691002       23.635000
 H        41.324001       39.005001       25.473000
 H        41.477001       37.240002       25.318001
 C        40.500000       37.900002       27.093000
 C        33.472000       36.000999       22.561001
 C        36.652000       34.492001       18.499001
 H        34.798000       40.437000       26.910000
 H        33.848999       39.328999       25.827999
 O        35.490002       38.574001       26.735001
 H        29.174999       37.941002       21.677999
 H        28.400999       37.762001       19.982000
 O        29.718000       36.182999       20.594999
 H        31.316000       45.300999       12.309000
 H        30.483000       44.297001       13.479000
 C        31.601999       43.272999       11.920000
 H        32.400002       35.305000       15.085000
 H        31.598000       33.908001       15.927000
 C        33.824001       33.943001       15.535000
 C        31.455999       40.515999        9.180000
 C        43.047001       45.763000       11.373000
 P        44.046001       37.832001       24.253000
 C        44.034000       37.945999       20.545000
 C        41.212002       39.680000       20.120001
 H        39.630001       43.493999       23.391001
 H        40.408001       42.543999       24.743000
 O        41.487000       42.933998       22.899000
 H        39.733002       37.116001       27.193001
 H        41.410000       37.669998       27.684000
 O        40.014999       39.141998       27.726999
 H        33.598999       37.068001       22.440001
 H        32.811001       35.893002       23.406000
 C        32.950001       35.514999       21.202999
 H        36.462002       35.409000       17.860001
 H        35.709000       34.195000       18.864000
 C        37.213001       33.314999       17.694000
 C        34.617001       37.723000       27.402000
 C        28.590000       35.348000       20.580999
 H        31.375000       42.310001       12.459000
 H        30.722000       43.278999       11.194000
 O        32.853001       42.956001       11.255000
 H        34.639999       34.710999       15.662000
 H        34.125999       33.061001       16.160000
 O        33.703999       33.575001       14.173000
 H        32.418999       40.653000        8.634000
 H        30.973000       41.521999        9.237000
 H        30.688000       39.807999        8.784000
 H        42.362999       46.534000       11.869000
 H        42.362999       45.398998       10.531000
 H        43.879002       46.361000       10.991000
 N        44.194000       36.403000       23.638000
 O        45.480000       38.492001       24.275000
 O        43.751999       37.689999       25.830999
 H        43.691002       38.481998       19.653000
 H        44.493999       37.056999       20.025000
 C        45.176998       38.782001       21.181999
 H        40.162998       39.424999       20.221001
 H        41.737999       38.943001       19.469000
 C        41.307999       41.026001       19.429001
 C        42.568001       42.776001       23.731001
 C        38.671001       39.483002       27.511999
 H        32.007999       35.941002       20.903999
 H        33.641998       35.917999       20.459000
 O        32.972000       34.088001       21.184999
 H        36.541000       33.242001       16.783001
 H        38.251999       33.486000       17.343000
 O        37.145000       32.157001       18.502001
 H        33.771000       37.339001       26.792999
 H        34.182999       38.257000       28.257000
 C        35.519001       36.736000       28.027000
 H        27.903000       35.650002       19.825001
 H        28.034000       35.398998       21.559999
 C        29.093000       34.084000       20.023001
 C        33.069000       43.821999       10.097000
 C        34.900002       32.838001       13.877000
 P        43.463001       35.055000       24.080000
 C        45.824001       39.792000       24.870001
 C        44.755001       37.161999       26.745001
 H        44.707001       39.671001       21.726000
 H        45.706001       38.188000       21.902000
 O        46.070999       39.243000       20.142000
 H        40.544998       40.926998       18.593000
 H        41.057999       41.848999       20.188000
 O        42.457001       41.346001       18.697001
 H        42.695999       41.689999       24.025000
 H        42.417000       43.242001       24.711000
 C        43.852001       43.419998       23.176001
 H        38.037998       38.893002       28.176001
 H        38.415001       39.429001       26.466999
 C        38.595001       40.993000       27.837000
 C        32.876999       33.539001       19.884001
 C        37.234001       30.913000       17.830000
 H        36.403000       37.280998       28.355000
 H        35.272999       36.278000       28.980000
 O        35.731998       35.810001       27.004000
 H        30.142000       33.883999       20.343000
 H        28.450001       33.285000       20.285999
 O        29.191999       34.306000       18.582001
 H        33.316002       43.256001        9.160000
 H        33.950001       44.516998       10.348000
 H        32.196999       44.445999        9.791000
 H        34.952999       31.893999       14.313000
 H        35.916000       33.340000       13.985000
 H        34.876999       32.715000       12.770000
 N        42.547001       35.000999       25.315001
 O        42.651001       34.529999       22.742001
 O        44.662998       34.044998       24.240000
 H        45.296001       39.937000       25.792000
 H        45.542000       40.542000       24.051001
 C        47.306000       39.990002       25.143999
 H        45.707001       37.321999       26.197001
 H        44.700001       36.058998       26.874001
 C        44.923000       37.868000       28.056999
 C        47.375999       39.534000       20.735001
 C        43.523998       41.861000       19.506001
 H        44.722000       43.252998       23.854000
 H        44.092999       43.021000       22.149000
 O        43.761002       44.888000       23.261000
 H        39.352001       41.608002       27.309000
 H        37.583000       41.370998       27.757000
 O        39.035999       41.084000       29.245001
 H        33.846001       33.861000       19.350000
 H        32.053001       33.931999       19.268999
 C        32.868000       32.057999       20.138000
 H        37.978001       30.921000       17.016001
 H        36.332001       30.620001       17.299999
 C        37.602001       29.849001       18.791000
 C        36.662998       34.842999       27.384001
 C        28.634001       33.396000       17.604000
 P        42.196999       33.652000       26.010000
 C        43.345001       34.229000       21.528999
 C        46.049999       34.391998       24.046000
 H        47.901001       39.623001       24.356001
 H        47.405998       41.103001       25.152000
 O        47.624001       39.557999       26.465000
 H        45.771000       37.451000       28.641001
 H        45.174999       38.945000       27.813000
 O        43.712002       37.764999       28.719000
 H        47.750000       38.640999       21.249001
 H        47.205002       40.349998       21.603001
 C        48.307999       40.015999       19.684000
 H        43.645000       41.323002       20.448000
 H        43.332001       42.941002       19.791000
 C        44.799000       41.889000       18.799999
 C        42.838001       45.501999       22.447001
 C        39.049999       42.486000       29.629000
 H        32.157001       31.833000       20.952999
 H        32.660000       31.408001       19.232000
 O        34.133999       31.795000       20.655001
 H        38.331001       29.181000       18.319000
 H        38.195999       30.257000       19.657000
 O        36.445999       29.152000       19.243999
 H        36.483002       34.415001       28.395000
 H        37.679001       35.379002       27.451000
 H        36.787998       34.080002       26.558001
 H        29.341999       33.287998       16.767000
 H        27.652000       33.786999       17.201000
 H        28.382999       32.444000       18.159000
 N        42.637001       32.344002       25.299999
 O        42.779999       33.826000       27.517000
 O        40.653999       33.457001       26.253000
 H        43.918999       33.305000       21.754999
 H        43.986000       35.080002       21.319000
 C        42.577000       33.937000       20.267000
 H        46.226002       35.193001       24.850000
 H        46.106998       34.807999       22.999001
 C        46.951000       33.223999       24.353001
 C        49.011002       39.783001       26.819000
 C        43.723999       38.214001       30.052000
 H        48.618000       39.221001       19.027000
 H        47.970001       40.798000       19.051001
 O        49.535000       40.500000       20.245001
 H        45.651001       41.611000       19.358999
 H        44.787998       41.008999       17.993999
 O        45.074001       43.095001       18.099001
 H        41.825001       45.119999       22.542000
 H        43.209999       45.230000       21.382999
 C        42.706001       46.925999       22.805000
 H        37.979000       42.937000       29.483999
 H        39.577000       43.036999       28.827000
 C        39.644001       42.667999       30.947001
 C        34.250999       30.487000       21.124001
 C        36.721001       28.323999       20.333000
 P        42.743000       31.027000       26.177999
 C        42.282001       34.651001       28.568001
 C        39.714001       34.348999       25.781000
 H        41.900002       34.782001       19.968000
 H        43.401001       33.923000       19.408001
 O        41.797001       32.700001       20.263000
 H        46.935001       32.437000       23.601000
 H        48.056999       33.573002       24.281000
 O        46.804001       32.474998       25.589001
 H        49.333000       40.798000       26.497000
 H        49.604000       38.998001       26.327000
 C        49.178001       39.686001       28.277000
 H        44.573002       37.734001       30.636999
 H        42.875999       37.744999       30.537001
 C        43.710999       39.703999       30.275000
 C        50.259998       39.472000       20.990000
 C        46.331001       42.911999       17.416000
 H        42.066002       47.465000       22.112000
 H        42.099998       46.973999       23.705000
 O        43.959999       47.515999       23.058001
 H        39.904999       43.699001       31.079000
 H        38.945000       42.418999       31.771999
 O        40.745998       41.696999       30.905001
 H        34.046001       29.754000       20.301001
 H        33.671001       30.309999       22.023001
 H        35.287998       30.358999       21.410000
 H        37.492001       27.521000       20.118000
 H        35.783001       27.952000       20.636000
 H        37.118000       28.938000       21.107000
 N        42.821999       31.131001       27.712000
 O        41.585999       30.080999       25.737000
 O        43.924999       30.141001       25.599001
 H        41.113998       34.480999       28.730000
 H        42.433998       35.696999       28.323999
 C        43.066002       34.264999       29.802999
 H        40.005001       35.372002       26.073999
 H        38.731998       34.078999       26.233999
 C        39.393002       34.324001       24.346001
 C        41.112000       32.412998       19.018999
 C        47.176998       33.136002       26.799999
 H        50.241001       39.894001       28.493999
 H        48.542000       40.418999       28.778000
 O        48.849998       38.480000       28.917999
 H        43.568001       39.985001       31.309999
 H        44.743000       40.179001       30.059999
 O        42.666000       40.310001       29.539000
 H        50.377998       38.644001       20.250999
 H        49.556999       39.018002       21.879000
 C        51.523998       39.970001       21.535999
 H        46.346001       41.959999       16.833000
 H        47.148998       42.886002       18.169001
 C        46.616001       44.008999       16.452999
 C        43.766998       48.933998       23.400000
 C        41.597000       42.044998       31.989000
 P        42.320000       30.125999       28.829000
 C        40.330002       30.386000       25.207001
 C        44.137001       29.611000       24.319000
 H        42.709999       34.749001       30.759001
 H        42.888000       33.247002       29.966000
 O        44.423000       34.611000       29.572001
 H        38.633999       35.083000       24.139999
 H        40.195999       34.658001       23.795000
 O        38.759998       33.129002       24.025000
 H        40.764999       33.379002       18.582001
 H        40.230000       31.882000       19.287001
 C        41.852001       31.530001       18.091000
 H        46.462002       32.700001       27.531000
 H        46.999001       34.202000       26.780001
 C        48.571999       33.013000       27.306999
 C        49.908001       37.518002       28.841000
 C        42.792999       40.577999       28.157000
 H        51.352001       40.541000       22.417999
 H        52.026001       39.035999       21.896999
 O        52.242001       40.782001       20.627001
 H        46.807999       44.938000       16.999001
 H        47.568001       43.823002       15.794000
 O        45.486000       44.333000       15.639000
 H        43.243000       49.502998       22.665001
 H        44.793999       49.325001       23.684000
 H        43.144001       48.956001       24.313999
 H        41.042000       42.445999       32.806000
 H        42.384998       42.742001       31.738001
 H        42.158001       41.129002       32.206001
 N        42.720001       28.612000       28.705999
 O        42.895000       30.670000       30.239000
 O        40.701000       30.285999       28.954000
 H        40.421001       31.329000       24.606001
 H        39.577000       30.502001       25.945999
 C        39.909000       29.332001       24.191000
 H        43.133999       29.312000       23.909000
 H        44.790001       28.711000       24.382000
 C        44.786999       30.556999       23.377001
 C        45.160000       34.242001       30.754999
 C        38.490002       33.162998       22.601000
 H        42.848999       31.924999       17.780001
 H        42.089001       30.650000       18.705000
 O        41.063000       31.101000       17.004000
 H        48.737999       33.530998       28.219999
 H        48.771999       31.952000       27.566000
 O        49.417000       33.430000       26.226999
 H        50.442001       37.652000       27.830999
 H        49.478001       36.416000       28.962999
 C        51.097000       37.727001       29.760000
 H        41.804001       40.806999       27.903999
 H        43.074001       39.724998       27.552999
 C        43.612999       41.803001       27.818001
 C        53.551998       41.071999       21.106001
 C        45.643002       45.546001       14.768000
 P        41.578999       27.518999       28.670000
 C        42.444000       30.093000       31.433001
 C        40.298000       31.622999       29.146000
 H        39.991001       28.354000       24.601999
 H        38.888000       29.483999       23.886999
 O        40.763000       29.537001       23.113001
 H        44.361000       31.544001       23.353001
 H        45.818001       30.612000       23.695000
 O        44.714001       29.882999       22.107000
 H        45.176998       33.201000       30.787001
 H        44.724998       34.539001       31.724001
 C        46.500999       34.837002       30.715000
 H        39.418999       33.230999       22.000999
 H        37.882999       34.098000       22.334999
 C        37.574001       32.088001       22.031000
 C        40.896999       32.110001       15.991000
 C        50.734001       33.910000       26.511999
 H        51.939999       37.057999       29.500000
 H        51.499001       38.749001       29.608000
 O        50.653999       37.514000       31.063000
 H        43.453999       42.091000       26.777000
 H        43.320000       42.643002       28.507999
 O        45.012001       41.518002       28.157000
 H        54.070999       41.530998       20.318001
 H        54.198002       40.139000       21.353001
 H        53.676998       41.676998       22.040001
 H        44.771999       45.527000       14.154000
 H        46.480000       45.261002       14.133000
 H        45.807999       46.490002       15.381000
 N        40.116001       27.782000       29.124001
 O        41.452000       27.073000       27.181000
 O        42.189999       26.205000       29.377001
 H        42.505001       29.004000       31.407000
 H        41.374001       30.344000       31.666000
 C        43.046001       30.730000       32.591999
 H        40.650002       32.226002       28.268000
 H        40.720001       32.040001       30.038000
 C        38.763000       31.656000       29.160999
 C        40.438999       28.805000       21.950001
 C        45.598000       30.525000       21.108000
 H        47.268002       34.040001       30.794001
 H        46.691002       35.228001       29.702999
 O        46.729000       35.799999       31.722000
 H        37.521000       32.193001       20.927000
 H        37.950001       30.985001       22.247999
 O        36.320000       32.346001       22.586000
 H        41.883999       32.542999       15.683000
 H        40.196999       32.903000       16.408001
 C        40.348000       31.454000       14.814000
 H        51.424000       33.097000       26.608999
 H        50.918999       34.505001       27.438000
 C        51.005001       35.011002       25.521999
 C        51.567001       37.771000       32.166000
 C        45.921001       42.532001       28.004000
 P        39.507000       27.318001       30.492001
 C        42.316002       26.874001       26.080000
 C        41.596001       24.954000       29.222000
 H        42.485001       31.622000       32.950001
 H        42.911999       30.138000       33.507999
 O        44.372002       31.205999       32.355000
 H        38.293999       31.296000       28.181000
 H        38.321999       30.895000       29.885000
 O        38.182999       32.938999       29.520000
 H        39.370998       28.794001       21.695999
 H        40.574001       27.704000       22.131001
 C        41.462002       29.153000       20.931000
 H        46.612999       30.760000       21.531000
 H        45.056999       31.386000       20.702000
 C        45.784000       29.577000       19.948000
 C        47.511002       36.858002       31.327000
 C        36.137001       31.466000       23.697001
 H        40.492001       32.098999       13.949000
 H        40.826000       30.475000       14.680000
 O        39.011002       31.163000       15.071000
 H        51.994999       35.481998       25.701000
 H        50.994999       34.619999       24.495001
 O        50.057999       36.013000       25.708000
 H        51.757999       38.891998       32.183998
 H        52.555000       37.220001       31.905001
 H        51.090000       37.375000       33.091000
 H        45.957001       43.015999       26.927000
 H        46.862000       42.032001       28.096001
 H        45.779999       43.332001       28.738001
 N        40.353001       26.790001       31.768999
 O        38.626999       28.593000       30.981001
 O        38.441002       26.184999       30.232000
 H        42.145000       27.620001       25.289000
 H        42.066002       25.875000       25.688999
 C        43.735001       26.754999       26.386000
 H        42.219002       24.448999       28.388000
 H        40.567001       24.917000       28.966000
 C        41.730999       24.108999       30.496000
 C        45.443001       30.238001       32.591000
 C        38.223000       33.203999       30.937000
 H        41.298000       30.202999       20.525000
 H        42.446999       29.285999       21.437000
 O        41.749001       28.165001       19.936001
 H        46.629002       29.903999       19.372000
 H        46.021999       28.587000       20.400999
 O        44.575001       29.385000       19.197001
 H        47.066002       37.158001       30.379000
 H        48.566002       36.590000       31.198999
 C        47.553001       37.981998       32.306999
 H        36.891998       31.430000       24.516001
 H        36.011002       30.346001       23.400000
 C        34.813999       31.969000       24.389000
 C        38.650002       30.039000       14.272000
 C        49.971001       36.889000       24.615000
 P        40.776001       27.246000       33.264999
 C        37.360001       28.441999       31.658001
 C        37.653999       26.225000       29.031000
 H        44.169998       26.673000       25.374001
 H        44.118999       27.653000       26.785000
 O        44.064999       25.618999       27.114000
 H        42.723999       24.316000       30.864000
 H        40.993000       24.332001       31.218000
 O        41.658001       22.756001       30.131001
 H        45.298000       29.344000       31.951000
 H        45.470001       29.955999       33.646000
 C        46.675999       30.957001       32.186001
 H        39.200001       33.726002       31.021999
 H        38.328999       32.271999       31.580999
 C        37.084999       34.087002       31.285000
 C        40.616001       28.032000       19.075001
 C        44.812000       29.427000       17.785000
 H        48.132999       37.691002       33.248001
 H        48.152000       38.706001       31.825001
 O        46.265999       38.570999       32.632999
 H        34.320999       31.129999       24.955000
 H        34.972000       32.728001       25.089001
 O        33.917999       32.518002       23.427999
 H        39.216999       29.101000       14.598000
 H        38.910000       30.233000       13.234000
 H        37.591000       29.726999       14.563000
 H        48.959999       37.408001       24.761999
 H        49.862999       36.230000       23.719999
 H        50.831001       37.596001       24.684000
 N        40.337002       28.681999       33.782001
 O        40.157001       26.148001       34.256001
 O        42.337002       27.142000       33.349998
 H        37.450001       28.413000       32.750999
 H        37.023998       27.433001       31.405001
 C        36.286999       29.424000       31.256001
 H        38.366001       25.837000       28.240000
 H        37.418999       27.320000       28.809999
 C        36.494999       25.219999       29.068001
 C        45.262001       25.528999       27.920000
 C        41.666000       21.746000       31.172001
 H        46.470001       31.406000       31.242001
 H        46.750999       31.841999       32.834999
 O        47.641998       29.924999       32.245998
 H        37.340000       34.661999       32.208000
 H        36.933998       34.794998       30.497999
 O        35.916000       33.335999       31.636000
 H        40.547001       28.983000       18.563000
 H        39.715000       27.879999       19.728001
 C        40.825001       26.896999       18.146000
 H        45.243999       30.386000       17.458000
 H        43.818001       29.400999       17.323999
 C        45.730000       28.296000       17.405001
 C        46.284000       39.594002       33.574001
 C        32.675999       32.990002       24.035000
 P        40.653999       29.091000       35.268002
 C        39.825001       24.802000       33.977001
 C        43.151001       25.969000       33.333000
 H        35.268002       29.083000       31.642000
 H        36.437000       30.444000       31.563000
 O        36.178001       29.358999       29.806999
 H        36.143002       25.296000       28.046000
 H        36.973000       24.186001       29.186001
 O        35.467999       25.541000       30.006001
 H        45.152000       26.084999       28.785999
 H        46.206001       25.830000       27.377001
 C        45.466999       24.066999       28.291000
 H        40.783001       21.941000       31.896000
 H        42.576000       21.753000       31.785999
 C        41.487000       20.356001       30.664000
 C        48.981998       30.391001       32.087002
 C        34.756001       34.120998       31.771000
 H        40.862999       25.903000       18.653999
 H        40.108002       26.843000       17.326000
 O        42.130001       27.077999       17.540001
 H        45.784000       28.330999       16.225000
 H        46.757999       28.434999       17.738001
 O        45.152000       27.106001       17.905001
 H        45.199001       39.945999       33.817001
 H        46.904999       40.516998       33.300999
 H        46.666000       39.250999       34.581001
 H        32.019001       32.116001       24.297001
 H        32.155998       33.611000       23.344999
 H        32.813999       33.534000       24.955000
 N        42.083000       29.186001       35.868000
 O        39.912998       30.486000       35.410000
 O        39.800999       28.163000       36.217999
 H        39.639000       24.250000       34.935001
 H        40.543999       24.268999       33.362999
 C        38.516998       24.702999       33.283001
 H        43.058998       25.438000       32.442001
 H        42.757000       25.289000       34.085999
 C        44.622002       26.343000       33.735001
 C        35.255001       30.312000       29.312000
 C        34.405998       24.642000       30.069000
 H        44.535000       23.632999       28.736000
 H        45.662998       23.627001       27.302999
 O        46.556999       23.771000       29.235001
 H        42.193001       20.226000       29.815001
 H        41.689999       19.591999       31.462999
 O        40.160999       20.000000       30.288000
 H        49.366001       30.979000       32.938000
 H        49.077000       30.986000       31.139999
 C        49.756001       29.073000       32.035999
 H        34.654999       34.988998       31.028000
 H        34.712002       34.573002       32.729000
 C        33.462002       33.313999       31.565001
 C        42.426998       25.875999       16.795000
 C        45.962002       25.966999       17.594999
 P        42.678001       28.361000       37.043999
 C        38.787998       30.855000       34.708000
 C        38.432999       27.843000       36.074001
 H        38.353001       25.309999       32.376999
 H        38.441002       23.601000       32.929001
 O        37.508999       24.952999       34.296001
 H        44.976002       26.913000       32.896000
 H        44.629002       27.073000       34.577999
 O        45.492001       25.238001       34.098000
 H        35.752998       31.351000       29.344000
 H        34.380001       30.364000       29.993999
 C        34.797001       29.771999       27.958000
 H        34.729000       23.573000       30.179001
 H        33.979000       24.628000       29.077000
 C        33.388000       24.878000       31.132000
 C        46.250000       23.962999       30.604000
 C        39.522999       20.658001       29.146000
 H        49.381001       28.351999       31.301001
 H        50.847000       29.181999       31.908001
 O        49.667000       28.433001       33.300999
 H        33.637001       32.430000       32.210999
 H        32.558998       33.872002       31.851999
 O        33.581001       33.032001       30.167999
 H        42.370998       24.954000       17.454000
 H        43.501999       25.962000       16.489000
 H        41.764999       25.861000       15.889000
 H        46.998001       26.087999       17.968000
 H        45.911999       25.673000       16.544001
 H        45.488998       25.083000       18.205000
 N        42.263000       28.688999       38.534000
 O        42.558998       26.827999       36.646000
 O        44.296001       28.552000       36.945000
 H        37.877998       30.364000       35.168999
 H        38.831001       30.617001       33.653000
 C        38.582001       32.326000       34.803001
 H        38.084999       27.756001       35.034000
 H        37.786999       28.671000       36.410000
 C        37.918999       26.608000       36.806000
 C        36.181000       24.687000       33.868999
 C        46.846001       25.716999       34.439999
 H        34.646999       28.681999       28.221001
 H        33.862999       30.117001       27.612000
 O        35.550999       29.948000       26.764999
 H        32.824001       23.987000       31.139000
 H        33.783001       25.016001       32.144001
 O        32.585999       25.962999       30.806999
 H        45.675999       24.888000       30.795000
 H        47.285999       24.224001       31.049999
 C        45.598000       22.856001       31.389999
 H        39.166000       19.882999       28.472000
 H        40.312000       21.070999       28.455999
 C        38.345001       21.438999       29.497999
 C        50.401001       27.200001       33.403999
 C        32.368999       32.695000       29.486000
 P        41.452999       29.924999       39.032001
 C        43.476002       25.763000       36.889999
 C        45.252998       28.662001       38.108002
 H        39.500999       32.931999       34.490002
 H        37.889999       32.553001       33.971001
 O        38.231998       32.693001       36.117001
 H        36.792000       26.589001       36.695999
 H        38.293999       25.712000       36.272999
 O        38.174999       26.639999       38.189999
 H        36.097000       23.541000       33.875999
 H        36.118999       24.920000       32.771999
 C        35.047001       25.268999       34.757999
 H        46.869999       26.208000       35.459999
 H        47.155998       26.431999       33.631001
 C        47.691002       24.552999       34.625000
 C        36.740002       29.153000       26.580000
 C        33.041000       27.254000       31.007000
 H        45.631001       23.257999       32.467999
 H        44.528000       22.749001       31.048000
 O        46.376999       21.657000       31.384001
 H        38.587002       22.518000       29.723000
 H        37.646999       21.336000       28.593000
 O        37.741001       20.781000       30.580000
 H        49.950001       26.343000       32.916000
 H        50.483002       26.976999       34.449001
 H        51.400002       27.337999       32.904999
 H        31.849001       31.877001       30.107000
 H        32.647999       32.202000       28.521000
 H        31.677999       33.511002       29.230000
 N        41.723999       30.538000       40.438000
 O        41.772999       31.084999       37.935001
 O        39.863998       29.660999       39.005001
 H        44.560001       26.155001       36.733002
 H        43.195999       25.034000       36.155998
 C        43.366001       25.212000       38.287998
 H        45.056999       27.813000       38.798000
 H        44.990002       29.590000       38.680000
 C        46.700001       28.590000       37.695000
 C        37.937000       34.092999       36.217999
 C        39.525002       26.268999       38.577000
 H        34.138000       24.695999       34.445000
 H        35.356998       25.077999       35.851002
 O        34.995998       26.667999       34.598999
 H        47.481998       23.910999       33.758999
 H        48.814999       24.716000       34.445000
 O        47.360001       24.079000       35.890999
 H        37.310001       28.983000       27.479000
 H        37.318001       29.742001       25.881001
 C        36.363998       28.003000       25.836000
 H        33.527000       27.639000       30.104000
 H        33.816002       27.367001       31.808001
 C        31.929001       28.219000       31.316999
 C        46.272999       20.917999       30.139000
 C        36.467999       21.487000       30.868000
 P        43.132999       30.351999       41.014000
 C        41.270000       32.367001       37.992001
 C        38.852001       30.257000       39.759998
 H        44.306000       24.757999       38.639999
 H        43.233002       25.969999       39.103001
 O        42.257999       24.297001       38.317001
 H        47.250999       28.278999       38.563999
 H        46.776001       27.726999       37.014000
 O        47.106998       29.806999       37.081001
 H        37.210999       34.214001       35.415001
 H        38.832001       34.759998       36.097000
 C        37.126999       34.226002       37.486000
 H        40.214001       26.893999       37.983002
 H        39.731998       25.209999       38.388000
 C        39.776001       26.598000       39.959999
 C        33.783001       27.319000       34.992001
 C        47.744999       22.691000       36.118999
 H        37.185001       27.237000       25.908001
 H        35.556999       27.524000       26.271999
 O        36.143002       28.431000       24.517000
 H        32.300999       29.202999       30.971001
 H        31.110001       27.900000       30.708000
 O        31.461000       28.275000       32.660999
 H        46.948002       21.316999       29.332001
 H        45.271999       20.971001       29.792000
 H        46.590000       19.886999       30.329000
 H        35.632999       20.903000       30.423000
 H        36.460999       22.552999       30.603001
 H        36.379002       21.487000       31.974001
 N        43.735001       28.863001       40.999001
 O        44.074001       31.249001       40.092999
 O        43.300999       31.069000       42.424999
 H        41.569000       32.768002       39.011002
 H        40.132999       32.251999       37.895000
 C        41.803001       33.335999       36.943001
 H        39.224998       31.325001       39.792000
 H        38.917000       30.009001       40.837002
 C        37.405998       30.184000       39.313999
 C        42.178001       23.325001       39.355999
 C        48.384998       29.594000       36.547001
 H        36.296001       33.507000       37.423000
 H        37.772999       33.933998       38.389999
 O        36.629002       35.506001       37.834000
 H        40.730000       26.128000       40.345001
 H        39.930000       27.671000       39.977001
 O        38.660000       26.285999       40.736000
 H        33.675999       27.226000       36.034000
 H        32.973999       26.908001       34.418999
 C        33.925999       28.830999       34.747002
 H        48.904999       22.544001       36.351002
 H        47.506001       22.072001       35.297001
 C        47.070999       22.306999       37.412998
 C        35.817001       27.391001       23.591000
 C        30.395000       29.228001       32.771999
 H        43.345001       28.480000       40.120998
 C        45.415001       31.725000       40.497002
 C        42.706001       32.375999       42.698002
 H        41.466999       32.901001       35.880001
 H        41.463001       34.369999       37.054001
 O        43.292999       33.424999       36.820000
 H        36.868000       30.936001       39.919998
 H        37.335999       30.412001       38.199001
 O        36.794998       28.906000       39.466999
 H        41.841999       23.746000       40.400002
 H        43.091999       22.754999       39.479000
 C        41.140999       22.313000       38.883999
 H        48.306999       28.799999       35.747002
 H        49.104000       29.235001       37.340000
 C        48.851002       30.785000       35.801998
 C        36.075001       36.334999       36.778000
 C        38.575001       26.726000       42.137001
 H        34.563000       28.990000       33.856998
 H        32.912998       29.270000       34.519001
 O        34.625999       29.430000       35.837002
 H        47.286999       21.249001       37.560001
 H        47.592999       22.952000       38.188999
 O        45.719002       22.586000       37.465000
 H        35.939999       27.725000       22.601000
 H        34.851002       26.923000       23.790001
 H        36.507999       26.617001       23.750000
 H        29.777000       28.885000       33.548000
 H        29.795000       29.351999       31.851000
 H        30.844999       30.172001       32.981998
 H        46.126999       30.867001       40.507999
 H        45.394001       32.192001       41.452000
 C        46.056999       32.699001       39.564999
 H        41.602001       32.384998       42.386002
 H        43.389000       33.073002       42.198002
 C        42.687000       32.485001       44.209999
 C        44.002998       32.292999       36.463001
 C        35.380001       29.009001       39.160999
 H        40.227001       22.784000       39.048000
 H        41.297001       22.131001       37.831001
 O        41.331001       21.165001       39.737999
 H        49.860001       30.506001       35.334000
 H        48.245998       31.148001       34.903999
 O        48.997002       31.993000       36.577999
 H        35.356998       35.743999       36.188999
 H        36.828999       36.720001       36.027000
 C        35.382999       37.492001       37.460999
 H        38.695999       27.868999       42.155998
 H        39.383999       26.400999       42.756001
 C        37.240002       26.264999       42.585999
 C        34.846001       30.799999       35.563999
 C        44.912998       21.599001       36.748001
 H        47.040001       32.969002       39.917000
 H        46.250999       32.259998       38.616001
 O        45.255001       33.866001       39.363998
 H        43.747002       32.327999       44.576000
 H        42.372002       33.477001       44.625000
 O        41.666000       31.594000       44.696999
 H        43.424000       31.653000       35.761002
 H        44.209999       31.608999       37.293999
 C        45.257999       32.720001       35.712002
 H        35.144001       29.844999       38.453999
 H        34.714001       29.188000       40.035999
 C        34.917999       27.756001       38.491001
 C        40.500999       20.011999       39.445000
 C        50.323002       32.013000       37.215000
 H        35.138000       38.230000       36.680000
 H        34.445999       37.229000       37.971001
 O        36.298000       38.016998       38.430000
 H        37.108002       25.209000       42.609001
 H        36.980999       26.486000       43.653999
 O        36.352001       27.004999       41.702000
 H        35.431000       31.011000       34.648998
 H        35.223999       31.188000       36.535999
 H        33.842999       31.273001       35.443001
 H        45.216000       21.509001       35.687000
 H        43.832001       21.927999       36.922001
 H        45.022999       20.629999       37.230000
 C        45.194000       34.838001       40.355000
 C        42.203999       30.382999       45.212002
 H        45.997002       31.774000       35.630001
 H        45.090000       32.976002       34.625999
 O        45.917000       33.803001       36.368000
 H        33.817001       27.902000       38.382000
 H        35.283001       27.650000       37.470001
 O        35.244999       26.660999       39.268002
 H        40.870998       19.448999       38.480000
 H        39.459999       20.316999       39.354000
 C        40.488998       19.066999       40.549999
 H        51.137001       31.941999       36.480999
 H        50.334999       31.285000       38.074001
 C        50.587002       33.337002       37.834999
 C        36.896999       39.286999       38.042999
 C        35.043999       27.235001       42.224998
 H        46.224998       35.351002       40.368000
 H        45.005001       34.342999       41.340000
 C        44.044998       35.768002       40.084000
 H        42.731998       30.524000       46.213001
 H        42.816002       29.795000       44.534000
 C        41.000999       29.559000       45.495998
 C        46.962002       34.438999       35.563999
 C        34.638000       25.419001       38.900002
 H        41.424999       18.487000       40.558998
 H        40.535000       19.545000       41.542999
 O        39.480999       18.118000       40.259998
 H        51.648998       33.287998       38.359001
 H        50.646000       34.136002       37.066002
 O        49.574001       33.639000       38.833000
 H        37.625000       39.111000       37.191002
 H        37.319000       39.752998       38.924999
 H        36.180000       39.990002       37.674999
 H        34.533001       26.254999       42.348999
 H        34.575001       27.837000       41.433998
 H        35.112000       27.871000       43.144001
 H        43.097000       35.148998       40.313999
 H        44.076000       36.668999       40.777000
 O        44.193001       36.068001       38.710999
 H        41.403000       28.570000       45.917000
 H        40.405998       30.056000       46.250999
 O        40.146000       29.222000       44.362999
 H        46.562000       34.980000       34.708000
 H        47.622002       33.652000       35.132000
 C        47.582001       35.403000       36.539001
 H        34.882000       25.188999       37.907001
 H        33.557999       25.489000       38.907001
 C        35.180000       24.480000       39.879002
 C        39.526001       17.124001       41.272999
 C        49.929001       34.306999       40.043999
 C        43.379002       37.154999       38.256001
 C        39.030998       30.059999       44.188999
 H        48.080002       34.820999       37.352001
 H        48.500999       35.962002       36.188000
 O        46.541000       36.250999       37.067001
 H        34.709000       24.746000       40.766998
 H        34.799999       23.441000       39.785999
 O        36.548000       24.641001       40.006001
 H        39.007000       17.429001       42.195000
 H        40.592999       16.875000       41.616001
 H        39.174000       16.160999       40.868000
 H        50.869999       34.844002       39.985001
 H        49.948002       33.598999       40.840000
 H        49.081001       34.959000       40.194000
 H        43.557999       38.136002       38.734001
 H        42.338001       36.972000       38.478001
 C        43.575001       37.271000       36.726002
 H        38.805000       30.139999       43.084999
 H        39.112000       31.131001       44.526001
 C        37.750999       29.528000       44.853001
 C        47.062000       37.092999       38.083000
 C        37.242001       23.870001       39.084000
 H        42.768002       37.820000       36.112000
 H        44.483002       37.827000       36.709999
 O        43.846001       35.994999       36.160000
 H        38.111000       28.628000       45.379002
 H        37.365002       30.268999       45.591999
 O        36.839001       29.159000       43.902000
 H        46.280998       37.792999       38.320000
 H        47.925999       37.645000       37.737999
 H        47.338001       36.590000       39.023998
 H        36.848000       22.836000       39.042000
 H        38.327000       23.730000       39.363998
 H        37.144001       24.187000       38.004002
 C        44.230000       36.112999       34.790001
 C        36.096001       30.242001       43.305000
 H        43.574001       36.762001       34.188000
 H        44.346001       35.154999       34.331001
 H        45.174000       36.671001       34.637001
 H        36.608002       31.292000       43.264000
 H        35.152000       30.288000       43.856998
 H        35.861000       29.975000       42.284000
 N        36.480999       44.393002       19.843000
 H        37.058998       43.702000       20.326000
 H        36.257999       43.852001       19.049999
 N         9.338000       39.533001       45.247002
 P         9.624000       39.317001       46.801998
 P        10.468000       39.928001       44.222000
 O         8.340000       38.861000       47.576000
 O        10.328000       40.526001       47.583000
 N        10.251000       41.095001       43.223999
 O        11.740000       40.222000       45.087002
 O        11.021000       38.590000       43.480000
 C         8.106000       38.643002       48.965000
 C        11.195000       40.487999       48.755001
 P         8.792000       41.359001       42.691002
 C        13.071000       40.115002       44.657001
 C        11.650000       38.716999       42.153000
 H         9.007000       38.752998       49.551998
 H         7.905000       37.602001       48.945999
 C         7.012000       39.318001       49.689999
 H        12.213000       40.574001       48.521000
 H        11.005000       39.584999       49.261002
 C        10.840000       41.652000       49.683998
 N         7.679000       40.195999       42.976002
 O         8.286000       42.669998       43.398998
 O         8.899000       41.720001       41.117001
 H        13.228000       40.640999       43.735001
 H        13.302000       39.043999       44.612999
 C        13.968000       40.794998       45.671001
 H        12.352000       39.619999       42.230999
 H        10.869000       39.047001       41.456001
 C        12.182000       37.439999       41.698002
 H         6.021000       38.945999       49.299000
 H         7.097000       38.962002       50.757000
 O         7.270000       40.667999       49.695000
 H        10.648000       42.574001       49.063999
 H         9.918000       41.481998       50.223000
 O        11.796000       42.123001       50.765999
 P         7.036000       39.596001       41.695999
 C         7.082000       42.987000       44.129002
 C         9.917000       42.625000       40.575001
 H        13.622000       40.570999       46.728001
 H        14.998000       40.506001       45.523998
 O        13.732000       42.155998       45.296001
 H        12.820000       36.851002       42.414001
 H        11.443000       36.653000       41.529999
 O        12.955000       37.674000       40.477001
 C         6.378000       41.471001       50.544998
 C        11.961000       41.083000       51.723000
 N         5.800000       38.645000       41.845001
 O         6.462000       40.769001       40.823002
 O         8.108000       38.890999       40.811001
 H         6.207000       42.686001       43.566002
 H         7.028000       44.084000       44.245998
 C         7.056000       42.388000       45.553001
 H        10.454000       41.952000       39.868000
 H        10.589000       42.898998       41.370998
 C         9.518000       43.889999       39.818001
 C        14.334000       43.088001       46.308998
 C        14.382000       37.723000       40.731998
 H         6.230000       40.942001       51.548000
 H         5.376000       41.347000       50.145000
 C         6.843000       42.895000       50.647999
 H        12.826000       40.405998       51.437000
 H        11.112000       40.431999       51.868000
 C        12.388000       41.627998       53.078999
 P         5.174000       38.424999       43.231998
 C         5.116000       41.169998       40.726002
 C         7.749000       37.956001       39.759998
 H         8.052000       42.511002       46.040001
 H         6.404000       42.902000       46.263000
 O         6.606000       41.026001       45.580002
 H         8.926000       44.467999       40.561001
 H        10.528000       44.412998       39.743000
 O         8.876000       43.686001       38.577000
 H        14.844000       43.813999       45.701000
 H        15.149000       42.679001       46.992001
 C        13.304000       43.782001       47.138000
 H        14.687000       36.748001       41.189999
 H        14.585000       38.481998       41.502998
 C        15.036000       38.118000       39.462002
 H         7.891000       43.058998       50.563000
 H         6.330000       43.612999       50.036999
 O         6.475000       43.248001       52.001999
 H        12.438000       40.759998       53.716000
 H        13.411000       41.895000       52.862000
 O        11.623000       42.563999       53.817001
 N         6.109000       38.087002       44.471001
 O         4.398000       39.712002       43.699001
 O         3.976000       37.314999       43.042999
 H         4.734000       41.738998       41.618999
 H         4.462000       40.299999       40.575001
 C         4.983000       42.202999       39.660000
 H         7.035000       38.366001       39.009998
 H         7.254000       37.146000       40.209000
 C         8.893000       37.554001       38.883999
 C         5.864000       40.750999       46.755001
 C         8.949000       44.776001       37.662998
 H        12.590000       43.140999       47.639000
 H        13.904000       44.467999       47.848999
 O        12.486000       44.630001       46.248001
 H        16.042999       38.417000       39.784000
 H        15.056000       37.280998       38.715000
 O        14.376000       39.208000       38.847000
 C         6.954000       44.485001       52.574001
 C        11.965000       43.900002       53.407001
 P         5.728000       36.738998       45.255001
 C         2.961000       39.782001       43.558998
 C         3.634000       36.605000       41.911999
 H         3.950000       42.770000       39.667000
 H         5.764000       42.966999       39.890999
 O         4.982000       41.806000       38.256001
 H         9.629000       36.933998       39.383999
 H         8.501000       36.881001       38.110001
 O         9.280000       38.757999       38.175999
 H         6.315000       41.298000       47.597000
 H         6.131000       39.688000       47.008999
 C         4.358000       40.889000       46.833000
 H         9.995000       44.980000       37.360001
 H         8.671000       45.771999       38.191002
 C         8.104000       44.479000       36.424000
 C        11.090000       44.306000       46.092999
 C        15.009000       39.668999       37.556000
 H         8.013000       44.606998       52.262001
 H         6.941000       44.301998       53.636002
 C         6.039000       45.589001       52.157001
 H        11.640000       44.056999       52.332001
 H        13.036000       44.044998       53.613998
 C        11.142000       44.882999       54.195000
 N         4.336000       36.750000       45.974998
 O         5.843000       35.396000       44.354000
 O         6.831000       36.685001       46.477001
 H         2.446000       39.271999       44.355000
 H         2.722000       39.314999       42.626999
 C         2.482000       41.186001       43.570000
 H         2.947000       35.758999       42.109001
 H         4.557000       36.224998       41.422001
 C         2.877000       37.299999       40.773998
 C         6.144000       41.206001       37.749001
 C        10.595000       39.226002       38.301998
 H         3.871000       40.082001       46.248001
 H         4.073000       40.842999       47.877998
 O         3.913000       42.145000       46.342999
 H         8.161000       45.233002       35.667000
 H         8.430000       43.469002       36.104000
 O         6.735000       44.362000       36.784000
 H        10.779000       43.271999       46.236000
 H        10.730000       44.549999       44.977001
 C        10.285000       45.259998       46.991001
 H        16.051001       39.394001       37.584999
 H        14.936000       40.714001       37.616001
 C        14.340000       39.073002       36.368000
 H         6.562000       46.556999       52.011002
 H         5.617000       45.320000       51.186001
 O         4.947000       45.834000       53.126999
 H        11.446000       45.916000       53.971001
 H        10.086000       44.713001       53.891998
 O        11.112000       44.694000       55.611000
 P         3.892000       36.001999       47.307999
 C         5.023000       34.186001       44.306000
 C         7.484000       35.463001       46.602001
 H         1.507000       41.249001       44.035000
 H         3.157000       41.650002       44.221001
 O         2.493000       41.763000       42.261002
 H         3.481000       38.195999       40.431999
 H         2.697000       36.632999       39.931999
 O         1.583000       37.741001       41.257999
 H         6.350000       40.244999       38.334999
 H         6.965000       41.895000       37.737000
 C         5.818000       40.986000       36.306000
 H        11.342000       38.685001       37.740002
 H        10.939000       39.147999       39.435001
 C        10.670000       40.587002       37.700001
 C         2.552000       42.515999       46.652000
 C         6.239000       45.631001       37.056000
 H        10.713000       46.270000       46.847000
 H         9.256000       45.271999       46.666000
 O        10.379000       44.894001       48.366001
 H        13.333000       39.365002       36.289001
 H        14.823000       39.422001       35.417000
 O        14.380000       37.632999       36.228001
 C         3.903000       44.819000       53.152000
 C        12.244000       45.289001       56.172001
 N         4.807000       35.000999       48.186001
 O         3.522000       37.221001       48.264000
 O         2.421000       35.388000       47.189999
 H         3.980000       34.535999       44.099998
 H         4.987000       33.752998       45.303001
 C         5.291000       33.199001       43.160999
 H         6.746000       34.676998       46.208000
 H         7.666000       35.186001       47.638000
 C         8.739000       35.390999       45.769001
 C         1.813000       43.048000       42.199001
 C         1.071000       38.861000       40.591000
 H         6.641000       40.485001       35.772999
 H         4.955000       40.330002       36.256001
 O         5.597000       42.269001       35.713001
 H         9.833000       41.213001       38.097000
 H        11.578000       41.094002       38.053001
 O        10.812000       40.588001       36.248001
 H         1.786000       41.748001       46.361000
 H         2.393000       43.180000       45.827999
 C         2.256000       43.026001       47.945999
 H         5.917000       46.146000       36.139000
 H         6.858000       46.368000       37.671001
 C         5.051000       45.494999       37.921001
 C         9.688000       45.754002       49.199001
 C        14.024000       37.372002       34.889999
 H         3.334000       45.094002       54.074001
 H         4.381000       43.870998       53.212002
 H         3.305000       44.929001       52.242001
 H        12.088000       45.408001       57.264999
 H        12.329000       46.368000       55.773998
 H        13.121000       44.685001       55.889999
 P         4.461000       33.527000       48.588001
 C         3.567000       37.292000       49.647999
 C         1.193000       36.091000       46.870998
 H         6.280000       32.603001       43.266998
 H         4.459000       32.492001       43.216999
 O         5.237000       33.902000       41.897999
 H         9.318000       36.272999       46.011002
 H         9.295000       34.428001       46.063999
 O         8.529000       35.216999       44.354000
 H         1.861000       43.407001       41.161999
 H         2.342000       43.866001       42.743000
 C         0.340000       43.060001       42.551998
 H         0.926000       38.748001       39.480000
 H         1.768000       39.722000       40.639000
 C        -0.159000       39.384998       41.164001
 C         5.475000       42.256001       34.308998
 C        10.561000       41.712002       35.452999
 H         2.892000       43.819000       48.306000
 H         1.278000       43.492001       47.988998
 O         2.212000       41.990002       49.013000
 H         5.251000       44.887001       38.783001
 H         4.714000       46.497002       38.242001
 O         4.002000       44.851002       37.168999
 H         9.970000       46.832001       49.082001
 H         9.763000       45.382000       50.176998
 H         8.588000       45.713001       49.021000
 H        14.248000       36.359001       34.721001
 H        14.554000       38.075001       34.185001
 H        12.988000       37.568001       34.736000
 N         3.600000       32.673000       47.578999
 O         5.840000       32.791000       48.770000
 O         3.736000       33.685001       49.950001
 H         4.538000       36.903999       49.995998
 H         2.903000       36.615002       50.124001
 C         3.365000       38.730999       50.126999
 H         0.983000       36.748001       47.794998
 H         0.397000       35.327999       46.611000
 C         1.247000       36.912998       45.582001
 C         5.426000       33.077999       40.789001
 C         9.677000       35.175999       43.519001
 H        -0.189000       43.935001       42.205002
 H        -0.206000       42.138000       42.193001
 O         0.194000       43.049000       43.963001
 H        -0.149000       39.485001       42.227001
 H        -0.386000       40.480000       40.898998
 O        -1.264000       38.592999       40.699001
 H         4.696000       41.563000       33.862999
 H         6.286000       41.722000       33.787998
 C         5.262000       43.660999       33.801998
 H        11.060000       42.634998       35.797001
 H         9.497000       41.917000       35.418999
 C        10.991000       41.431999       34.075001
 C         2.295000       42.563000       50.299000
 C         2.750000       44.964001       37.792000
 P         2.235000       32.073002       48.049999
 C         6.755000       33.327000       49.765999
 C         3.999000       33.048000       51.217999
 H         3.373000       39.368000       49.308998
 H         2.267000       38.801998       50.387001
 O         4.106000       39.162998       51.276001
 H         0.407000       37.546001       45.428001
 H         2.204000       37.569000       45.674999
 O         1.437000       36.020000       44.403000
 H         4.432000       32.639999       40.528999
 H         6.065000       32.226002       41.035000
 C         5.874000       33.908001       39.605999
 H        10.272000       34.195999       43.699001
 H        10.326000       36.084000       43.625000
 C         8.955000       35.083000       42.215000
 C        -0.998000       43.035999       44.768002
 C        -2.499000       39.287998       40.956001
 H         6.205000       44.210999       34.028000
 H         5.178000       43.770000       32.705002
 O         4.181000       44.308998       34.474998
 H        10.368000       40.632000       33.666000
 H        10.806000       42.395000       33.458000
 O        12.356000       41.005001       34.118999
 H         2.388000       41.860001       51.078999
 H         1.306000       43.127998       50.424999
 H         3.125000       43.242001       50.355000
 H         2.416000       46.036999       37.820000
 H         2.574000       44.403000       38.724998
 H         2.115000       44.571999       36.969002
 N         2.326000       30.921000       49.076000
 O         1.186000       33.249001       48.585999
 O         1.470000       31.427999       46.772999
 H         6.570000       32.776001       50.705002
 H         6.578000       34.400002       49.903999
 C         8.249000       33.083000       49.394001
 H         4.703000       32.175999       51.013000
 H         2.953000       32.595001       51.438999
 C         4.349000       33.942001       52.386002
 C         3.209000       39.168999       52.417000
 C         0.371000       36.200001       43.495998
 H         6.817000       34.361000       39.876999
 H         6.097000       33.216999       38.810001
 O         4.818000       34.771000       39.062000
 H         8.240000       34.264999       42.236000
 H         8.287000       35.988998       42.181999
 O         9.715000       35.168999       41.007999
 H        -1.770000       43.701000       44.346001
 H        -0.647000       43.608002       45.616001
 C        -1.566000       41.668999       44.959999
 H        -3.170000       38.918999       40.227001
 H        -2.296000       40.396999       40.751999
 C        -2.991000       39.035999       42.354000
 C         4.021000       45.638000       33.937000
 C        12.736000       40.469002       32.808998
 P         2.080000       29.372999       48.687000
 C        -0.203000       33.098000       48.403000
 C         1.430000       31.969000       45.511002
 H         8.356000       33.465000       48.402000
 H         8.924000       33.609001       50.132000
 O         8.386000       31.718000       49.341999
 H         3.397000       34.486000       52.605000
 H         4.577000       33.417000       53.342999
 O         5.355000       34.904999       52.066002
 H         2.781000       38.160000       52.513000
 H         2.321000       39.855000       52.368000
 C         4.112000       39.543999       53.542999
 H         0.864000       35.837002       42.499001
 H        -0.061000       37.256001       43.394001
 C        -0.750000       35.233002       43.803001
 C         5.458000       35.494999       37.945999
 C        10.068000       33.896999       40.518002
 H        -2.613000       41.768002       45.296001
 H        -1.506000       41.249001       43.959000
 O        -0.817000       40.955002       45.945999
 H        -2.190000       39.384998       43.011002
 H        -3.967000       39.533001       42.433998
 O        -3.291000       37.664001       42.606998
 H         4.736000       46.366001       34.349998
 H         2.972000       45.966999       34.208000
 H         4.209000       45.747002       32.804001
 H        12.843000       41.161999       31.976999
 H        11.997000       39.652000       32.480000
 H        13.640000       39.875999       32.959999
 N         1.789000       28.815001       47.183998
 O         3.302000       28.516001       49.270000
 O         0.878000       28.855000       49.578999
 H        -0.424000       32.848000       47.331001
 H        -0.722000       34.105999       48.459999
 C        -0.970000       32.054001       49.160000
 H         2.409000       31.892000       44.889000
 H         1.159000       33.034000       45.509998
 C         0.276000       31.313999       44.735001
 C         9.705000       31.170000       49.417000
 C         5.964000       35.616001       53.189999
 H         4.719000       38.686001       53.910000
 H         4.900000       40.234001       53.166000
 O         3.498000       40.137001       54.742001
 H        -1.263000       35.106998       42.834999
 H        -0.275000       34.193001       43.931000
 O        -1.504000       35.594002       44.953999
 H         5.620000       34.816002       37.074001
 H         6.485000       35.752998       38.234001
 C         4.590000       36.698002       37.688999
 H         9.156000       33.298000       40.527000
 H        10.862000       33.449001       41.110001
 C        10.293000       33.820000       39.083000
 C        -1.327000       39.679001       45.761002
 C        -4.181000       37.659000       43.702999
 P         2.984000       28.341000       46.259998
 C         4.066000       28.950001       50.407001
 C         0.330000       27.500000       49.443001
 H        -1.995000       32.124001       48.702000
 H        -0.675000       31.018000       49.067001
 O        -1.040000       32.360001       50.549999
 H         0.131000       31.591000       43.669998
 H         0.375000       30.214001       44.806000
 O        -0.967000       31.667999       45.361000
 H        10.421000       31.756001       48.799000
 H         9.567000       30.209000       49.083000
 C        10.294000       31.048000       50.744999
 H         6.455000       34.897999       53.887001
 H         5.186000       36.194000       53.759998
 C         7.027000       36.514999       52.597000
 C         3.312000       41.584999       54.893002
 C        -2.450000       34.623001       45.390999
 H         4.450000       37.111000       38.685001
 H         5.127000       37.467999       37.185001
 O         3.440000       36.319000       36.952999
 H        11.047000       34.525002       38.787998
 H        10.549000       32.737999       38.965000
 O         9.050000       33.931000       38.431999
 H        -0.982000       38.935001       46.494999
 H        -1.103000       39.319000       44.751999
 H        -2.419000       39.516998       45.839001
 H        -5.164000       38.167999       43.498001
 H        -3.829000       38.181999       44.591999
 H        -4.409000       36.625000       44.021999
 N         4.452000       28.316000       46.755001
 O         2.567000       26.865999       45.846001
 O         2.969000       29.222000       44.951000
 H         4.740000       29.725000       50.112999
 H         4.579000       28.055000       50.681999
 C         3.282000       29.382999       51.609001
 H         1.089000       26.778000       49.632000
 H        -0.026000       27.330999       48.390999
 C        -0.744000       27.240000       50.437000
 C         0.204000       32.328999       51.154999
 C        -1.992000       30.788000       44.958000
 H         9.678000       30.636000       51.537998
 H        11.271000       30.427999       50.733002
 O        10.635000       32.349998       51.279999
 H         6.501000       37.304001       52.068001
 H         7.505000       37.020000       53.499001
 O         8.018000       35.887001       51.776001
 H         2.400000       41.528999       55.436001
 H         3.101000       42.078999       53.945999
 C         4.418000       42.169998       55.755001
 H        -2.027000       33.699001       45.799000
 H        -3.085000       34.384998       44.548000
 C        -3.236000       35.299000       46.449001
 C         2.591000       37.400002       36.696999
 C         8.856000       34.039001       37.029999
 P         5.508000       27.132999       46.644001
 C         1.334000       26.679001       45.165001
 C         3.977000       29.129999       43.936001
 H         2.584000       30.124001       51.305000
 H         2.707000       28.438999       51.870998
 O         4.086000       29.795000       52.685001
 H        -1.447000       28.065001       50.316002
 H        -1.162000       26.268000       50.073002
 O        -0.394000       26.929001       51.828999
 H         0.852000       33.162998       50.751999
 H         0.641000       31.292000       50.997002
 C        -0.029000       32.375000       52.610001
 H        -1.806000       30.407000       43.848999
 H        -2.888000       31.351000       44.974998
 C        -2.288000       29.761000       45.948002
 C        11.325000       32.278000       52.481998
 C         9.148000       36.762001       51.702999
 H         5.251000       42.080002       55.106998
 H         4.305000       43.241001       55.980999
 O         4.640000       41.396999       56.893002
 H        -3.674000       36.167000       46.040001
 H        -4.117000       34.730999       46.896000
 O        -2.277000       35.556000       47.422001
 H         1.752000       37.032001       36.098999
 H         3.086000       38.241001       36.228001
 H         2.190000       37.789001       37.619999
 H         9.058000       35.113998       36.770000
 H         7.831000       33.757999       36.782001
 H         9.454000       33.348000       36.445999
 N         5.084000       25.950001       45.680000
 O         6.948000       27.848000       46.271999
 O         5.636000       26.653999       48.118999
 H         1.620000       26.705000       44.141998
 H         0.722000       27.561001       45.282001
 C         0.489000       25.485001       45.532001
 H         4.056000       28.104000       43.627998
 H         4.933000       29.483999       44.280998
 C         3.563000       29.934000       42.769001
 C         3.298000       30.414000       53.703999
 C        -0.014000       28.097000       52.571999
 H         0.731000       32.953999       53.139000
 H        -1.004000       32.938000       52.723000
 O        -0.075000       31.042000       53.165001
 H        -2.885000       28.952999       45.521999
 H        -1.417000       29.239000       46.365002
 O        -3.124000       30.308001       47.011002
 H        10.806000       31.556999       53.196999
 H        11.349000       33.255001       52.911999
 C        12.781000       31.806000       52.373001
 H         9.677000       36.807999       52.682999
 H         8.723000       37.848999       51.490002
 C        10.254000       36.396999       50.686001
 C         5.436000       42.041000       57.839001
 C        -2.698000       36.464001       48.382999
 P         6.032000       25.316000       44.602001
 C         7.389000       28.988001       47.008999
 C         5.239000       25.386000       48.633999
 H        -0.319000       25.296000       44.759998
 H         1.107000       24.496000       45.495998
 O        -0.069000       25.676001       46.819000
 H         3.454000       30.934000       43.208000
 H         4.387000       29.959999       41.960999
 O         2.399000       29.441000       42.102001
 H         2.766000       29.618999       54.122002
 H         2.458000       31.027000       53.300999
 C         4.243000       31.101000       54.639000
 H        -0.853000       28.823000       52.695000
 H         0.720000       28.735001       51.944000
 C         0.590000       27.650999       53.872002
 C        -0.632000       31.160000       54.463001
 C        -3.443000       29.650000       48.283001
 H        13.128000       31.625999       53.386002
 H        12.982000       30.802000       51.852001
 O        13.522000       32.868999       51.834999
 H        10.923000       35.687000       51.208000
 H         9.762000       35.969002       49.778999
 O        10.948000       37.633999       50.417000
 H         5.649000       41.353001       58.716000
 H         4.959000       42.966999       58.236000
 H         6.454000       42.332001       57.415001
 H        -1.903000       36.584999       49.126999
 H        -3.687000       36.275002       48.887001
 H        -2.813000       37.490002       47.859001
 N         7.615000       25.412001       44.639000
 O         5.692000       23.780001       44.349998
 O         5.490000       26.073000       43.237999
 H         8.460000       29.166000       46.928001
 H         7.278000       28.879000       48.097000
 C         6.867000       30.341000       46.660000
 H         5.757000       25.275999       49.578999
 H         5.755000       24.629999       48.042000
 C         3.771000       25.301001       48.896999
 C        -0.396000       24.493000       47.548000
 C         1.846000       30.555000       41.470001
 H         3.689000       31.865999       55.186001
 H         4.557000       30.313000       55.347000
 O         5.339000       31.612000       53.880001
 H         1.498000       27.062000       53.583000
 H         0.848000       28.561001       54.438000
 O        -0.321000       26.808001       54.511002
 H        -0.981000       30.174999       54.688999
 H        -1.566000       31.782000       54.428001
 C         0.154000       31.496000       55.643002
 H        -4.032000       30.469000       48.779999
 H        -2.471000       29.495001       48.882000
 C        -4.123000       28.299000       48.195999
 C        13.523000       33.034000       50.403999
 C        12.238000       37.292000       50.007000
 P         8.614000       24.340000       45.297001
 C         4.339000       23.270000       44.507999
 C         5.810000       25.582001       41.860001
 H         5.826000       30.454000       46.728001
 H         7.296000       31.000000       47.373001
 O         7.016000       30.775000       45.312000
 H         3.363000       26.327999       48.897999
 H         3.108000       24.749001       48.141998
 O         3.585000       24.719000       50.214001
 H         0.013000       24.577000       48.570999
 H        -0.062000       23.584999       47.087002
 C        -1.907000       24.443001       47.695999
 H         2.586000       31.167999       40.884998
 H         1.505000       31.236000       42.250999
 C         0.662000       30.292000       40.594002
 C         6.488000       31.927000       54.657001
 C         0.099000       26.348000       55.823002
 H         0.860000       32.284000       55.465000
 H        -0.508000       31.875000       56.478001
 O         0.762000       30.316999       56.058998
 H        -3.527000       27.686001       47.554001
 H        -4.069000       27.802999       49.168999
 O        -5.372000       28.202999       47.589001
 H        12.641000       33.514000       49.978001
 H        13.693000       32.105999       49.749001
 H        14.415000       33.672001       50.270000
 H        12.769000       38.325001       49.952999
 H        12.290000       36.865002       48.977001
 H        12.823000       36.750000       50.756001
 N         9.406000       23.389999       44.290001
 O         9.694000       24.987000       46.255001
 O         7.754000       23.427999       46.310001
 H         4.302000       22.289000       44.083000
 H         3.616000       23.989000       43.907001
 C         3.721000       23.223000       45.935001
 H         5.593000       24.528999       41.770000
 H         6.951000       25.707001       41.703999
 C         5.046000       26.224001       40.764000
 C         8.149000       31.559000       45.008999
 C         2.320000       24.893999       50.824001
 H        -2.176000       23.615000       48.377998
 H        -2.185000       25.421000       48.214001
 O        -2.468000       24.333000       46.429001
 H         0.232000       31.145000       40.040001
 H         0.886000       29.525999       39.813000
 O        -0.404000       29.787001       41.466000
 H         6.761000       31.114000       55.273998
 H         6.276000       32.828999       55.297001
 C         7.634000       32.226002       53.687000
 H        -0.187000       27.149000       56.504002
 H         1.180000       26.201000       55.763000
 C        -0.650000       25.155001       56.160999
 C         1.543000       30.476999       57.202000
 C        -6.331000       28.452000       48.644001
 P        10.923000       23.620001       44.002998
 C         9.334000       25.966999       47.193001
 C         7.692000       21.980000       46.182999
 H         4.391000       23.445000       46.789001
 H         2.851000       23.877001       46.095001
 O         3.173000       21.892000       46.037998
 H         5.032000       27.353001       40.819000
 H         5.643000       25.961000       39.855999
 O         3.719000       25.648001       40.571999
 H         8.562000       32.004002       45.893002
 H         7.839000       32.432999       44.383999
 C         9.155000       30.862000       44.134998
 H         1.573000       24.788000       50.016998
 H         2.257000       25.952000       51.236000
 C         1.939000       24.051001       52.036999
 C        -3.931000       24.275000       46.501999
 C        -0.485000       28.402000       41.771999
 H         7.946000       31.427000       53.076000
 H         7.217000       33.098999       53.105000
 O         8.804000       32.509998       54.448002
 H        -0.224000       24.238001       55.723999
 H        -0.655000       24.941000       57.256001
 O        -2.028000       25.416000       55.823002
 H         1.746000       29.475000       57.616001
 H         0.993000       31.084999       57.886002
 H         2.555000       30.872000       56.917999
 H        -7.321000       28.681999       48.247002
 H        -6.077000       29.313000       49.338001
 H        -6.428000       27.565001       49.285000
 N        12.001000       22.719999       44.700001
 O        11.251000       23.408001       42.417000
 O        11.214000       25.177999       44.247002
 H         8.241000       26.139000       47.328999
 H         9.785000       26.990999       46.841000
 C         9.871000       25.733999       48.580002
 H         8.324000       21.563000       45.389000
 H         6.640000       21.698000       45.910999
 C         7.834000       21.424999       47.574001
 C         2.543000       21.691999       47.271000
 C         2.859000       25.879999       41.712002
 H         9.982000       31.601000       44.023998
 H         9.496000       29.864000       44.495998
 O         8.578000       30.591000       42.804001
 H         1.004000       24.354000       52.469002
 H         1.721000       22.983000       51.859001
 O         3.015000       24.171000       52.980000
 H        -4.375000       24.643000       45.556000
 H        -4.317000       24.945999       47.293999
 C        -4.456000       22.827999       46.591000
 H        -0.075000       28.475000       42.773998
 H         0.249000       27.781000       41.270000
 C        -1.795000       27.798000       41.797001
 C         9.042000       33.757000       55.080002
 C        -2.749000       24.292000       56.422001
 P        11.743000       21.302999       45.254002
 C        10.268000       23.813000       41.551998
 C        12.097000       26.052999       43.473000
 H        10.948000       25.341000       48.445999
 H         9.804000       26.530001       49.244999
 O         9.106000       24.603001       48.925999
 H         7.976000       20.292999       47.522999
 H         8.673000       21.805000       48.039001
 O         6.614000       21.593000       48.320999
 H         1.959000       22.591999       47.554001
 H         3.304000       21.540001       48.119999
 C         1.547000       20.577000       47.096001
 H         2.528000       26.850000       41.818001
 H         3.364000       25.799000       42.695000
 C         1.635000       24.983999       41.710999
 C         7.921000       29.259001       42.566002
 C         2.721000       23.357000       54.067001
 H        -5.576000       22.746000       46.587002
 H        -4.178000       22.436001       45.539001
 O        -3.902000       22.200001       47.764000
 H        -2.459000       28.202000       40.973000
 H        -1.743000       26.664000       41.609001
 O        -2.413000       28.077999       43.050999
 H         8.780000       34.494999       54.379002
 H        10.129000       33.664001       55.311001
 H         8.523000       33.806000       56.006001
 H        -2.223000       23.378000       56.219002
 H        -3.804000       24.211000       56.047001
 H        -2.832000       24.372000       57.528000
 N        10.512000       20.488001       44.749001
 O        13.096000       20.412001       45.082001
 O        11.462000       21.468000       46.856998
 H        10.036000       24.820999       41.894001
 H         9.405000       23.186001       41.654999
 C        10.862000       23.655001       40.151001
 H        11.718000       27.059999       43.778999
 H        12.004000       25.865000       42.409000
 C        13.493000       26.021000       43.985001
 C         9.419000       24.054001       50.180000
 C         6.583000       22.296000       49.596001
 H         0.923000       20.669001       46.202999
 H         2.075000       19.608000       47.071999
 O         0.813000       20.638000       48.257999
 H         0.908000       25.406000       42.514999
 H         1.043000       25.084999       40.764999
 O         1.832000       23.579000       42.011002
 H         7.502000       29.375000       41.570000
 H         7.099000       29.063000       43.192001
 C         8.811000       28.117001       42.360001
 H         2.700000       22.284000       53.768002
 H         1.741000       23.598000       54.616001
 C         3.773000       23.509001       55.097000
 C        -4.117000       20.818001       47.721001
 C        -3.437000       27.153000       43.478001
 P        10.628000       19.374001       43.709999
 C        14.401000       20.929001       44.837002
 C        12.147000       22.448999       47.627998
 H        11.777000       24.225000       40.068001
 H        11.106000       22.615000       40.082001
 O         9.939000       23.978001       39.064999
 H        13.776000       24.912001       44.179001
 H        14.198000       26.407000       43.224998
 O        13.618000       26.851000       45.103001
 H        10.467000       24.115000       50.414001
 H         9.068000       23.027000       50.130001
 C         8.674000       24.747999       51.375000
 H         6.812000       23.337999       49.459999
 H         7.341000       21.832001       50.209999
 C         5.214000       22.091000       50.214001
 C        -0.367000       19.794001       48.390999
 C         2.568000       22.830999       41.070000
 H         9.545000       27.895000       43.179001
 H         8.168000       27.193001       42.369999
 O         9.504000       27.979000       41.027000
 H         3.746000       22.681999       55.863998
 H         4.736000       23.441999       54.535000
 O         3.646000       24.681000       55.830002
 H        -3.775000       20.429001       48.661999
 H        -3.570000       20.282000       46.901001
 H        -5.164000       20.573999       47.596001
 H        -3.391000       26.290001       42.839001
 H        -4.404000       27.639000       43.284000
 H        -3.223000       26.827000       44.521000
 N        10.857000       17.818001       43.993000
 O         9.246000       19.358999       42.848999
 O        11.712000       19.743999       42.622002
 H        14.746000       21.509001       45.817001
 H        14.464000       21.719999       44.094002
 C        15.396000       19.826000       44.605999
 H        13.139000       22.662001       47.228001
 H        11.600000       23.409000       47.374001
 C        12.315000       22.100000       49.033001
 C         9.545000       25.358000       38.928001
 C        13.025000       26.497999       46.374001
 H         9.143000       24.430000       52.293999
 H         8.909000       25.823999       51.429001
 O         7.321000       24.452999       51.226002
 H         5.236000       22.657000       51.140999
 H         4.513000       22.666000       49.577999
 O         4.669000       20.761999       50.285000
 H        -0.583000       19.292999       47.376999
 H        -1.248000       20.389999       48.727001
 C        -0.273000       18.700001       49.362000
 H         3.672000       23.045000       41.147999
 H         2.152000       23.038000       40.049999
 C         2.363000       21.391001       41.421001
 C        10.683000       28.757000       41.081001
 C         4.054000       25.926001       55.317001
 P        11.204000       17.260000       45.391998
 C         8.704000       20.426001       42.018002
 C        11.799000       19.025000       41.368999
 H        16.502001       20.323999       44.659000
 H        15.325000       19.039000       45.377998
 O        15.069000       19.302999       43.331001
 H        13.117000       21.290001       48.994999
 H        12.753000       22.886999       49.662998
 O        11.092000       21.645000       49.568001
 H        10.266000       26.000000       38.452999
 H         9.180000       25.768999       39.874001
 C         8.299000       25.311001       38.028000
 H        13.636000       25.600000       46.797001
 H        11.979000       26.108999       46.285999
 C        13.014000       27.721001       47.242001
 C         6.582000       25.112000       52.310001
 C         3.359000       20.768000       50.868000
 H        -0.120000       19.089001       50.412998
 H        -1.251000       18.305000       49.338001
 O         0.671000       17.674999       48.924000
 H         3.419000       20.912001       41.598999
 H         1.792000       21.174999       42.348999
 O         1.747000       20.618000       40.396000
 H        10.549000       29.777000       41.362000
 H        11.163000       28.674999       40.105999
 H        11.487000       28.288000       41.770000
 H         3.577000       26.156000       54.362999
 H         5.097000       25.917000       55.157001
 H         3.717000       26.691000       56.033001
 N        10.181000       16.283001       46.085999
 O        12.702000       16.608999       45.423000
 O        11.292000       18.558001       46.358002
 H         9.577000       20.849001       41.511002
 H         8.338000       21.138000       42.737000
 C         7.597000       19.919001       41.097000
 H        10.800000       18.905001       40.926998
 H        12.241000       18.103001       41.529999
 C        12.578000       19.851999       40.451000
 C        16.098000       18.523001       42.597000
 C        11.296000       20.813000       50.687000
 H         7.790000       26.320999       37.959999
 H         8.600000       25.041000       36.980000
 O         7.437000       24.327999       38.584000
 H        12.230000       28.291000       46.834000
 H        12.768000       27.409000       48.263000
 O        14.247000       28.424999       47.061001
 H         6.816000       24.589001       53.280998
 H         5.585000       24.763000       52.058998
 C         6.491000       26.580999       52.317001
 H         2.697000       21.481001       50.300999
 H         3.342000       21.056000       51.937000
 C         2.890000       19.281000       50.759998
 C         0.363000       16.414000       49.500999
 C         0.301000       20.448999       40.493999
 P         8.595000       16.476999       46.131001
 C        13.776000       16.808001       44.504002
 C        11.511000       18.413000       47.734001
 H         6.738000       19.488001       41.632000
 H         7.178000       20.745001       40.520000
 O         8.105000       18.827000       40.221001
 H        12.273000       20.903000       40.540001
 H        13.611000       20.059999       40.778999
 O        12.608000       19.417000       39.104000
 H        15.555000       17.917000       41.873001
 H        16.652000       17.823999       43.349998
 C        17.165001       19.419001       41.881001
 H        12.040000       21.171000       51.429001
 H        11.696000       19.865999       50.459000
 C        10.077000       20.538000       51.458000
 C         6.715000       23.556999       37.567001
 C        14.264000       29.805000       47.679001
 H         6.186000       26.892000       51.300999
 H         5.586000       26.808001       52.945999
 O         7.640000       27.235001       52.741001
 H         2.021000       19.121000       51.346001
 H         2.739000       19.106001       49.717999
 O         3.985000       18.607000       51.278999
 H        -0.714000       16.171000       49.248001
 H         0.720000       16.281000       50.532001
 H         0.982000       15.658000       48.922001
 H        -0.025000       19.761000       39.689999
 H        -0.205000       21.417999       40.477001
 H         0.022000       19.985001       41.472000
 N         7.976000       16.065001       47.509998
 O         8.239000       17.969999       45.804001
 O         7.976000       15.627000       44.945999
 H        14.751000       16.910999       45.028999
 H        13.621000       17.676001       43.858002
 C        13.974000       15.648000       43.515999
 H        10.658000       17.785000       48.257999
 H        11.412000       19.377001       48.169998
 C        12.848000       17.957001       48.193001
 C         8.879000       19.261999       39.074001
 C        13.689000       18.509001       38.887001
 H        17.448000       20.302999       42.478001
 H        18.066000       18.801001       41.683998
 O        16.481001       19.841999       40.765999
 H        10.366000       20.056999       52.453999
 H         9.645000       21.504000       51.654999
 O         8.935000       19.826000       50.993999
 H         7.441000       22.863001       37.112000
 H         6.191000       24.153999       36.839001
 C         5.701000       22.594000       38.222000
 H        13.823000       29.690001       48.661999
 H        13.507000       30.471001       47.115002
 C        15.653000       30.349001       47.598000
 C         7.702000       28.667999       52.626999
 C         3.881000       17.173000       51.424999
 P         8.601000       14.857000       48.250999
 C         7.344000       18.542999       44.867001
 C         8.704000       15.154000       43.814999
 H        14.359000       14.754000       44.020000
 H        13.022000       15.276000       43.154999
 O        14.890000       15.959000       42.465000
 H        13.156000       16.987000       47.833000
 H        13.639000       18.589001       47.799000
 O        12.876000       17.886999       49.625999
 H         9.669000       19.923000       39.268002
 H         8.174000       19.811001       38.404999
 C         9.362000       17.995001       38.389000
 H        13.939000       17.851999       39.734001
 H        14.611000       19.066000       38.636002
 C        13.358000       17.715000       37.698002
 C        17.339001       19.993000       39.625000
 C         9.087000       18.480000       50.466000
 H         6.227000       21.959000       38.894001
 H         4.975000       23.261000       38.765999
 O         5.037000       21.847000       37.224998
 H        15.585000       31.370001       48.091000
 H        16.305000       29.752001       48.257999
 O        16.063999       30.299999       46.240002
 H         8.541000       29.070000       53.230000
 H         6.777000       29.149000       52.969002
 H         7.859000       28.972000       51.573002
 H         3.498000       16.575001       50.549999
 H         3.122000       17.073999       52.201000
 H         4.875000       16.856001       51.793999
 N         9.432000       13.758000       47.396999
 O         9.595000       15.407000       49.417999
 O         7.447000       14.118000       49.035000
 H         7.362000       17.983999       43.914001
 H         7.642000       19.556999       44.671001
 C         5.904000       18.737000       45.292999
 H         9.584000       14.533000       44.136002
 H         9.129000       16.084000       43.362000
 C         7.832000       14.299000       42.898998
 C        15.125000       14.799000       41.625999
 C        14.030000       17.399000       50.259998
 H         9.919000       18.145000       37.470001
 H        10.072000       17.513000       39.062000
 O         8.219000       17.195999       38.082001
 H        14.122000       16.834999       37.563000
 H        12.418000       17.237000       37.805000
 O        13.344000       18.395000       36.389000
 H        18.127001       20.761000       39.791000
 H        16.660000       20.323999       38.876999
 C        17.990999       18.746000       39.077999
 H        10.106000       17.990000       50.652000
 H         9.129000       18.495001       49.387001
 C         7.899000       17.643000       50.980999
 C         3.701000       21.688000       37.652000
 C        17.073999       31.277000       46.175999
 H         9.943000       14.274000       46.660999
 C        10.855000       14.913000       49.856998
 C         7.622000       13.081000       50.000999
 H         5.819000       19.441999       46.138000
 H         5.307000       18.983999       44.433998
 O         5.394000       17.358999       45.655998
 H         8.518000       13.845000       42.153999
 H         7.257000       13.507000       43.425999
 O         6.958000       15.121000       42.183998
 H        14.173000       14.362000       41.344002
 H        15.717000       14.136000       42.271000
 C        15.750000       15.270000       40.390999
 H        14.926000       17.865999       49.976002
 H        14.063000       16.325001       50.049999
 C        13.837000       17.514999       51.747002
 C         7.936000       16.152000       39.070000
 C        14.721000       18.367001       35.884998
 H        18.789000       18.476999       39.763000
 H        17.259001       17.891001       39.070999
 O        18.549000       18.945999       37.724998
 H         7.859000       16.597000       50.585999
 H         7.857000       17.576000       52.050999
 O         6.653000       18.221001       50.652000
 H         3.667000       21.325001       38.695999
 H         3.293000       20.908001       36.993000
 H         3.141000       22.605000       37.509998
 H        17.903999       31.110001       46.895000
 H        16.691999       32.365002       46.327000
 H        17.666000       31.247999       45.199001
 H        11.267000       15.613000       50.605000
 H        11.514000       15.058000       48.984001
 C        11.205000       13.523000       50.317001
 H         8.347000       13.423000       50.790001
 H         8.119000       12.232000       49.484001
 C         6.291000       12.813000       50.669998
 C         4.212000       17.542000       46.431999
 C         5.818000       15.355000       42.938999
 H        15.872000       14.444000       39.595001
 H        14.958000       15.925000       39.929001
 O        16.951000       15.992000       40.455002
 H        14.379000       16.750999       52.299000
 H        14.208000       18.503000       52.060001
 O        12.453000       17.353001       52.077999
 H         7.878000       16.632999       40.068001
 H         8.755000       15.450000       39.096001
 C         6.616000       15.658000       38.706001
 H        14.983000       17.330000       35.771000
 H        15.420000       18.881001       36.533001
 C        14.755000       18.948000       34.505001
 C        19.995001       19.176001       37.773998
 C         6.330000       18.054001       49.306999
 H        10.794000       12.892000       49.540001
 H        12.307000       13.518000       50.292000
 O        10.569000       12.976000       51.433998
 H         5.446000       12.851000       49.969002
 H         6.282000       11.803000       51.115002
 O         6.183000       13.704000       51.800999
 H         3.458000       18.083000       45.794998
 H         4.405000       18.283001       47.240002
 C         3.718000       16.226000       46.848000
 H         5.978000       15.711000       44.007999
 H         5.273000       14.343000       42.903000
 C         4.919000       16.298000       42.196999
 C        17.987000       15.129000       40.970001
 C        12.235000       17.174999       53.500000
 H         6.268000       14.893000       39.396000
 H         5.961000       16.493000       38.804001
 O         6.466000       15.204000       37.352001
 H        15.749000       19.250999       34.319000
 H        14.378000       18.371000       33.713001
 O        13.976000       20.184999       34.509998
 H        20.544001       18.235001       38.055000
 H        20.306999       20.011000       38.466000
 H        20.316999       19.497999       36.778999
 H         7.116000       18.421000       48.608002
 H         5.433000       18.676001       49.119999
 H         6.172000       16.997999       49.120998
 C        11.248000       13.016000       52.701000
 C         5.255000       13.080000       52.701000
 H         4.216000       15.780000       47.712002
 H         2.668000       16.349001       47.247002
 O         3.665000       15.405000       45.681000
 H         3.969000       16.462999       42.727001
 H         5.439000       17.235001       42.077999
 O         4.820000       15.818000       40.841000
 H        17.993000       14.170000       40.451000
 H        17.809999       14.811000       42.049999
 C        19.275000       15.886000       41.115002
 H        12.598000       18.098000       53.995998
 H        12.793000       16.327999       53.842999
 C        10.757000       17.117001       53.772999
 C         6.998000       13.911000       37.146999
 C        14.109000       21.360001       33.679001
 H        10.496000       13.146000       53.478001
 H        11.932000       13.869000       52.752998
 C        11.965000       11.649000       53.088001
 H         4.405000       12.552000       52.167000
 H         4.773000       13.900000       53.188999
 C         5.744000       12.100000       53.771000
 C         3.837000       13.992000       45.722000
 C         3.514000       15.527000       40.382999
 H        20.055000       15.168000       41.377998
 H        19.594000       16.365000       40.160000
 O        19.146000       16.816000       42.187000
 H        10.542000       17.180000       54.879002
 H        10.293000       18.040001       53.285999
 O        10.168000       15.956000       53.228001
 H         6.457000       13.264000       37.787998
 H         8.063000       13.934000       37.339001
 H         6.757000       13.417000       36.104000
 H        15.047000       21.874001       33.988998
 H        13.147000       22.027000       33.808998
 H        14.099000       21.134001       32.724998
 H        12.681000       11.725000       53.921001
 H        11.117000       10.960000       53.362000
 O        12.586000       11.169000       51.941002
 H         6.130000       11.097000       53.325001
 H         6.697000       12.503000       54.154999
 O         4.873000       11.823000       54.893002
 H         3.388000       13.586000       44.824001
 H         3.314000       13.532000       46.589001
 C         5.192000       13.534000       46.029999
 H         3.029000       14.974000       41.152000
 H         3.591000       14.738000       39.584000
 C         2.812000       16.716000       39.877998
 C        20.385000       17.358000       42.608002
 C         8.958000       15.444000       53.828999
 C        13.460000       10.015000       52.205002
 C         4.726000       12.925000       55.762001
 H         6.008000       14.153000       45.525002
 H         5.512000       13.672000       47.056000
 O         5.308000       12.196000       45.598000
 H         1.733000       16.447001       40.063999
 H         2.952000       17.660000       40.466999
 O         3.101000       17.004000       38.473999
 H        21.136999       16.753000       43.070999
 H        20.129999       18.221001       43.275002
 H        20.919001       17.990000       41.765999
 H         9.255000       15.224000       54.844002
 H         8.743000       14.467000       53.405998
 H         8.016000       16.082001       53.681000
 H        14.441000       10.241000       52.626999
 H        12.962000        9.311000       52.896999
 C        13.666000        9.345000       50.924000
 H         4.201000       13.739000       55.363998
 H         5.699000       13.318000       56.122002
 C         3.964000       12.375000       56.896000
 C         6.462000       11.502000       45.969002
 C         2.384000       18.187000       38.084999
 H        14.397000        8.497000       51.012001
 H        12.754000        8.812000       50.630001
 O        14.270000       10.175000       49.960999
 H         4.476000       11.866000       57.672001
 H         3.578000       13.270000       57.452000
 O         2.797000       11.561000       56.326000
 H         7.022000       11.870000       46.814999
 H         7.272000       11.596000       45.151001
 H         6.134000       10.539000       46.187000
 H         2.172000       18.228001       37.007000
 H         3.093000       19.021000       38.282001
 H         1.467000       18.284000       38.655998
 C        13.334000       10.837000       49.097000
 C         1.452000       11.996000       56.655998
 H        12.387000       10.280000       48.921001
 H        13.769000       10.896000       48.118999
 H        13.141000       11.811000       49.548000
 H         1.286000       13.122000       56.326000
 H         1.293000       11.823000       57.709999
 H         0.704000       11.410000       56.181000
 N        10.560000       38.016998       47.236000
 H        11.442000       38.033001       46.752998
 H        10.860000       38.137001       48.164001
 N        23.959000       30.419001        6.090000
 P        23.188000       31.056999        4.915000
 P        24.305000       28.848000        5.946000
 O        24.274000       31.337000        3.801000
 O        22.752001       32.535999        5.343000
 N        23.454000       27.915001        6.848000
 O        24.070999       28.333000        4.473000
 O        25.858999       28.618999        6.140000
 C        25.489000       32.096001        3.995000
 C        21.447001       32.667999        5.798000
 P        22.728001       28.224001        8.188000
 C        23.825001       26.983000        4.085000
 C        26.356001       29.035999        7.427000
 H        26.125999       31.989000        3.141000
 H        25.900999       31.837000        4.977000
 C        25.280001       33.539001        4.175000
 H        21.253000       32.013000        6.649000
 H        20.830000       32.252998        5.005000
 C        20.864000       34.022999        5.905000
 N        22.552999       29.735001        8.708000
 O        21.254999       27.507000        8.083000
 O        23.423000       27.340000        9.317000
 H        24.225000       26.291000        4.798000
 H        24.275999       26.907000        3.093000
 C        22.351999       26.863001        3.823000
 H        25.813999       28.426001        8.210000
 H        26.134001       30.086000        7.764000
 C        27.759001       28.761000        7.652000
 H        24.806999       34.112999        3.383000
 H        24.698999       33.765999        5.082000
 O        26.584000       34.066002        4.449000
 H        19.820999       33.911999        6.243000
 H        21.407000       34.583000        6.671000
 O        20.958000       34.706001        4.650000
 P        23.125999       30.273001       10.103000
 C        20.915001       26.607000        7.048000
 C        23.160999       25.934999        9.376000
 H        21.915001       25.815001        3.699000
 H        21.716000       27.360001        4.532000
 O        22.278000       27.480000        2.569000
 H        28.208000       29.007000        6.664000
 H        28.148001       29.426001        8.477000
 O        27.892000       27.370001        7.933000
 C        26.774000       35.512001        4.253000
 C        20.313999       35.921001        4.345000
 N        22.207001       30.139000       11.384000
 O        24.549000       29.601000       10.300000
 O        23.457001       31.830000        9.916000
 H        21.780001       26.103001        6.560000
 H        20.563999       27.106001        6.160000
 C        19.937000       25.554001        7.457000
 H        23.260000       25.497999        8.432000
 H        22.094999       25.768000        9.772000
 C        24.179001       25.207001       10.279000
 C        21.009001       27.283001        1.909000
 C        29.180000       26.767000        8.026000
 H        26.267000       35.837002        3.331000
 H        27.799000       35.723999        4.012000
 C        26.245001       36.348000        5.430000
 H        19.261000       35.909000        4.543000
 H        20.413000       36.068001        3.254000
 C        20.979000       37.058998        5.096000
 P        20.677999       30.177000       11.120000
 C        25.063000       29.176001       11.586000
 C        23.695999       32.436001        8.654000
 H        19.148001       26.000999        8.028000
 H        19.480000       25.073000        6.595000
 O        20.552999       24.629999        8.339000
 H        24.018999       24.173000       10.147000
 H        25.263000       25.535999       10.051000
 O        23.903000       25.621000       11.622000
 H        20.761000       26.236000        1.889000
 H        21.179001       27.476000        0.851000
 C        19.865999       28.200001        2.247000
 H        29.746000       27.231001        8.826000
 H        29.681000       27.041000        7.070000
 C        28.962999       25.268000        8.177000
 H        25.257000       36.026001        5.679000
 H        26.806999       36.217999        6.327000
 O        26.292999       37.720001        5.213000
 H        21.934999       36.727001        5.485000
 H        21.353001       37.910000        4.513000
 O        20.212999       37.528999        6.205000
 N        20.096001       30.921000        9.904000
 O        20.162001       28.605000       11.219000
 O        20.021999       30.826000       12.500000
 H        25.599001       28.229000       11.454000
 H        24.186001       29.061001       12.204000
 C        26.023001       30.181000       12.163000
 H        22.903999       32.280998        7.899000
 H        24.622999       32.068001        8.221000
 C        23.677000       33.898998        8.826000
 C        19.535000       23.733000        8.879000
 C        24.961000       25.301001       12.591000
 H        18.858999       27.702999        2.236000
 H        19.789000       28.548000        3.287000
 O        20.011000       29.398001        1.419000
 H        28.250999       25.030001        7.380000
 H        29.868000       24.611000        8.006000
 O        28.423000       25.024000        9.471000
 C        25.183001       38.416000        4.660000
 C        20.660999       38.833000        6.651000
 P        18.504000       30.877001        9.792000
 C        20.511999       27.680000       12.229000
 C        20.730000       31.160000       13.718000
 H        25.389000       31.069000       12.196000
 H        26.181000       29.900999       13.264000
 O        27.195000       30.509001       11.458000
 H        23.726999       34.360001        7.854000
 H        22.712999       34.202999        9.323000
 O        24.752001       34.387001        9.649000
 H        19.146999       23.094000        8.059000
 H        18.705000       24.230000        9.347000
 C        20.121000       22.730000        9.858000
 H        24.850000       26.035000       13.418000
 H        25.999001       25.545000       12.221000
 C        24.808001       23.886999       13.116000
 C        18.785000       30.138000        1.469000
 C        27.849001       23.775999        9.815000
 H        24.322001       38.338001        5.389000
 H        24.940001       38.007000        3.633000
 C        25.579000       39.854000        4.494000
 H        21.757000       38.853001        6.896000
 H        20.218000       39.098999        7.686000
 C        20.299999       39.972000        5.695000
 N        17.636999       30.240999       10.900000
 O        18.086000       32.462002        9.738000
 O        17.997999       30.323999        8.366000
 H        19.921000       27.982000       13.155000
 H        21.555000       27.733000       12.392000
 C        20.068001       26.219000       11.962000
 H        21.475000       30.448999       14.006000
 H        19.934999       31.153000       14.456000
 C        21.372999       32.549000       13.742000
 C        28.115999       29.374001       11.437000
 C        26.040001       34.081001        9.101000
 H        20.597000       23.225000       10.720000
 H        19.275999       22.221001       10.381000
 O        21.044001       21.924000        9.170000
 H        25.520000       23.715000       13.944000
 H        23.770000       23.739000       13.444000
 O        25.023001       22.832001       12.140000
 H        18.238001       30.247999        2.485000
 H        18.075001       29.631001        0.768000
 C        18.993999       31.516001        0.930000
 H        26.858000       23.695999        9.329000
 H        27.636999       23.874001       10.893000
 C        28.606001       22.496000        9.634000
 H        26.396000       39.944000        3.697000
 H        24.684999       40.355999        4.030000
 O        25.826000       40.608002        5.692000
 H        21.166000       40.125000        4.958000
 H        19.323000       39.667000        5.189000
 O        19.927999       41.084000        6.444000
 P        16.061001       30.188999       10.801000
 C        18.419001       33.317001        8.641000
 C        18.809999       30.257000        7.219000
 H        20.177000       26.066000       10.845000
 H        20.674000       25.447001       12.472000
 O        18.784000       26.143000       12.459000
 H        22.136999       32.666000       12.954000
 H        20.643000       33.245998       13.399000
 O        21.820999       32.738998       15.104000
 H        27.711000       28.569000       10.868000
 H        28.226000       28.987000       12.385000
 C        29.422001       29.872000       10.889000
 H        25.952999       34.308998        8.031000
 H        26.219000       33.025002        9.135000
 C        27.025999       34.998001        9.727000
 C        21.841999       21.079000       10.040000
 C        25.052000       21.514000       12.687000
 H        19.681999       31.499001        0.067000
 H        18.086000       31.983000        0.526000
 O        19.650000       32.189999        2.000000
 H        29.596001       22.459999       10.098000
 H        27.955000       21.788000       10.092000
 O        28.683001       22.260000        8.223000
 C        25.629999       42.054001        5.439000
 C        19.667999       42.112999        5.563000
 N        15.398000       30.959000        9.562000
 O        15.655000       28.667000       10.708000
 O        15.450000       30.749001       12.142000
 H        17.718000       33.056000        7.839000
 H        19.422001       33.108002        8.357000
 C        18.426001       34.805000        9.123000
 H        19.254999       29.290001        7.129000
 H        19.700001       30.917000        7.311000
 C        18.066999       30.503000        6.015000
 C        18.191999       24.815001       12.401000
 C        22.399000       33.990002       15.401000
 H        29.930000       29.106001       10.303000
 H        29.096001       30.650999       10.149000
 O        30.329000       30.316000       11.839000
 H        26.884001       35.070000       10.806000
 H        28.082001       34.657001        9.734000
 O        26.893000       36.290001        9.101000
 H        22.296000       21.763000       10.739000
 H        22.615000       20.680000        9.417000
 C        21.143000       19.954000       10.610000
 H        24.049000       21.155001       12.963000
 H        25.750000       21.431999       13.504000
 C        25.614000       20.618000       11.580000
 C        19.885000       33.550999        1.624000
 C        29.218000       21.073000        7.648000
 H        26.284000       42.570999        4.687000
 H        25.881001       42.560001        6.389000
 H        24.575001       42.212002        5.164000
 H        20.524000       42.646999        5.158000
 H        19.330999       42.877998        6.380000
 H        18.850000       41.980999        4.795000
 P        13.868000       31.297001        9.536000
 C        16.441999       27.622000       10.101000
 C        16.072001       31.827000       12.817000
 H        18.934999       35.449001        8.336000
 H        17.354000       35.222000        9.319000
 O        19.287001       35.022999       10.235000
 H        18.648001       30.239000        5.102000
 H        17.190001       29.841999        6.131000
 O        17.618999       31.877001        6.078000
 H        18.568001       24.250999       11.530000
 H        17.103001       24.922001       12.033000
 C        18.292000       24.099001       13.682000
 H        22.465000       33.966999       16.507999
 H        21.809000       34.942001       15.145000
 C        23.766001       34.256001       14.744000
 C        31.309999       31.250999       11.402000
 C        27.799999       37.318001        9.606000
 H        21.781000       19.495001       11.384000
 H        20.108000       20.242001       10.924000
 O        20.909000       19.082001        9.511000
 H        26.485001       21.205000       11.185000
 H        26.049000       19.653000       12.014000
 O        24.747999       20.462000       10.472000
 H        20.858999       33.637001        1.020000
 H        19.916000       34.223999        2.521000
 H        19.127001       33.964001        0.983000
 H        28.601999       20.205000        8.038000
 H        30.218000       20.784000        7.924000
 H        29.103001       21.115000        6.537000
 N        12.918000       30.708000       10.634000
 O        13.636000       32.882000        9.571000
 O        13.265000       30.917999        8.118000
 H        17.304001       27.384001       10.738000
 H        16.996000       28.084999        9.276000
 C        15.689000       26.469000        9.603000
 H        17.162001       31.870001       12.849000
 H        15.784000       31.771999       13.887000
 C        15.531000       33.162998       12.280000
 C        18.892000       34.817001       11.580000
 C        16.782000       32.313999        5.060000
 H        18.106001       24.848000       14.490000
 H        17.514999       23.346001       13.741000
 O        19.597000       23.598000       13.971000
 H        24.354000       34.991001       15.350000
 H        24.348000       33.293999       14.557000
 O        23.513000       34.967999       13.537000
 H        31.132999       31.420000       10.293000
 H        32.234001       30.679001       11.435000
 C        31.285999       32.543999       12.131000
 H        28.797001       36.930000        9.598000
 H        27.709000       37.580002       10.703000
 C        27.631001       38.590000        8.834000
 C        20.110001       17.908001        9.848000
 C        25.334000       19.583000        9.513000
 P        11.548000       30.042000       10.281000
 C        12.414000       33.622002        9.644000
 C        14.071000       30.931999        6.927000
 H        14.852000       26.910000        9.106000
 H        16.280001       25.823000        8.980000
 O        15.271000       25.693001       10.707000
 H        15.878000       33.591999       11.274000
 H        14.430000       32.973000       12.232000
 O        15.794000       34.137001       13.293000
 H        19.207001       33.835999       11.830000
 H        17.799000       35.027000       11.686000
 C        19.715000       35.856998       12.457000
 H        16.033001       32.862999        5.679000
 H        16.275999       31.518999        4.574000
 C        17.386999       33.308998        4.087000
 C        19.514000       22.333000       14.478000
 C        24.750999       35.028999       12.750000
 H        31.381001       32.279999       13.182000
 H        32.118999       33.227001       11.941000
 O        30.017000       33.335999       11.962000
 H        28.238001       38.709000        7.920000
 H        26.604000       38.577999        8.390000
 O        27.916000       39.737999        9.672000
 H        20.159000       17.207001        9.080000
 H        19.058001       18.134001        9.908000
 H        20.443001       17.400000       10.821000
 H        26.381001       19.844000        9.409000
 H        24.735001       19.643000        8.610000
 H        25.225000       18.542000        9.850000
 N        10.365000       30.882000        9.687000
 O        11.945000       28.874001        9.251000
 O        10.970000       29.188999       11.470000
 H        12.621000       34.530998       10.195000
 H        11.743000       33.071999       10.287000
 C        11.868000       33.910999        8.323000
 H        15.159000       30.716000        7.066000
 H        13.957000       31.882999        6.494000
 C        13.566000       29.826000        6.059000
 C        14.868000       24.370001       10.359000
 C        14.922000       35.310001       13.415000
 H        19.306000       36.002998       13.382000
 H        20.830999       35.480000       12.484000
 O        19.757999       37.080002       11.840000
 H        18.281000       33.932999        4.432000
 H        17.722000       32.794998        3.107000
 O        16.267000       34.172001        3.926000
 H        18.948999       21.632000       13.788000
 H        18.882000       22.382999       15.413000
 C        20.827000       21.823999       14.588000
 H        24.393999       35.415001       11.752000
 H        25.247999       34.021999       12.586000
 C        25.813000       35.987999       13.291000
 C        29.011000       33.279999       12.957000
 C        27.464001       40.907001        9.139000
 P         8.954000       30.996000       10.332000
 C        11.157000       27.841000        8.736000
 C        11.754000       28.167000       12.179000
 H        11.644000       32.956001        7.976000
 H        10.869000       34.546001        8.361000
 O        12.897000       34.543999        7.521000
 H        14.027000       29.868999        5.078000
 H        13.860000       28.841999        6.609000
 O        12.159000       29.823999        6.108000
 H        15.778000       23.733999       10.317000
 H        14.382000       24.337000        9.368000
 C        13.974000       23.767000       11.417000
 H        13.991000       35.044998       12.839000
 H        15.434000       36.183998       13.039000
 C        14.545000       35.568001       14.849000
 C        20.985001       37.841999       11.888000
 C        16.299999       34.959999        2.746000
 H        20.785999       20.676001       14.566000
 H        21.451000       22.233999       13.804000
 O        21.400000       22.247000       15.801000
 H        26.511999       36.118000       12.473000
 H        25.341000       36.965000       13.482000
 O        26.530001       35.515999       14.462000
 H        29.374001       33.508999       14.013000
 H        28.320999       32.382000       12.993000
 H        28.382999       34.124001       12.769000
 H        28.079000       41.742001        9.609000
 H        26.360001       40.944000        9.324000
 H        27.754000       41.111000        8.079000
 N         8.722000       30.771000       11.860000
 O         8.237000       32.382000        9.918000
 O         8.114000       29.754999        9.683000
 H        10.782000       28.063000        7.723000
 H        10.183000       27.743000        9.381000
 C        11.882000       26.511000        8.729000
 H        12.145000       28.504000       13.168000
 H        12.674000       27.943001       11.648000
 C        11.036000       26.822001       12.498000
 C        12.436000       35.158001        6.314000
 C        11.534000       30.993999        5.540000
 H        13.248000       24.506001       11.705000
 H        13.376000       22.863001       11.086000
 O        14.690000       23.566000       12.604000
 H        15.397000       35.970001       15.398000
 H        13.662000       36.238998       14.883000
 O        14.078000       34.377998       15.524000
 H        21.642000       37.624001       12.785000
 H        20.766001       38.959999       12.166000
 C        21.801001       37.893002       10.625000
 H        15.225000       35.048000        2.562000
 H        16.728001       34.301998        1.965000
 C        17.093000       36.255001        2.717000
 C        22.542000       21.559999       16.308001
 C        27.757999       36.187000       14.745000
 P         8.466000       32.067001       12.715000
 C         7.431000       32.742001        8.818000
 C         7.610000       28.663000       10.432000
 H        12.716000       26.684999        8.038000
 H        12.373000       26.264000        9.678000
 O        10.965000       25.569000        8.304000
 H        11.723000       26.164000       13.043000
 H        10.287000       27.152000       13.228000
 O        10.499000       26.080999       11.410000
 H        11.742000       35.943001        6.518000
 H        11.860000       34.313999        5.749000
 C        13.590000       35.742001        5.441000
 H        11.641000       30.910999        4.453000
 H        11.973000       31.955999        5.965000
 C        10.069000       30.952999        5.831000
 C        14.684000       22.274000       13.114000
 C        12.761000       34.097000       15.235000
 H        22.124001       36.862000       10.212000
 H        21.153000       38.139000        9.755000
 O        22.926001       38.811001       10.606000
 H        18.215000       36.068001        2.786000
 H        16.983000       36.712002        1.712000
 O        16.544001       37.153999        3.678000
 H        23.275999       21.259001       15.531000
 H        22.247999       20.632000       16.915001
 H        23.082001       22.222000       17.025999
 H        28.587000       36.047001       14.042000
 H        27.995001       35.687000       15.658000
 H        27.642000       37.270000       14.845000
 N         9.063000       33.456001       12.298000
 O         6.929000       32.187000       13.017000
 O         9.137000       31.673000       14.117000
 H         7.877000       32.311001        7.870000
 H         7.367000       33.787998        8.671000
 C         5.973000       32.285000        8.882000
 H         6.735000       28.930000       10.986000
 H         8.340000       28.176001       11.151000
 C         7.213000       27.674999        9.374000
 C        11.590000       24.306000        8.198000
 C         9.687000       25.023001       11.983000
 H        14.221000       34.875999        5.123000
 H        13.068000       36.000000        4.529000
 O        14.275000       36.883999        5.936000
 H         9.742000       31.384001        6.831000
 H         9.654000       31.628000        5.097000
 O         9.688000       29.607000        5.587000
 H        15.379000       21.565001       12.514000
 H        13.735000       21.733999       12.918000
 C        15.038000       22.205000       14.555000
 H        12.369000       34.851002       14.588000
 H        12.186000       34.345001       16.171000
 C        12.507000       32.689999       14.677000
 C        23.764999       38.452000        9.461000
 C        17.205999       38.404999        3.631000
 P         9.319000       34.667999       13.235000
 C         6.043000       31.084000       13.275000
 C         9.162000       30.268999       14.477000
 H         5.387000       32.931000        9.635000
 H         5.500000       32.689999        7.942000
 O         5.704000       30.906000        9.051000
 H         6.571000       28.164000        8.608000
 H         8.133000       27.393000        8.845000
 O         6.565000       26.579000        9.973000
 H        12.021000       23.976000        9.110000
 H        12.455000       24.400000        7.555000
 C        10.572000       23.260000        7.826000
 H         8.748000       25.441999       12.433000
 H        10.181000       24.625000       12.824000
 C         9.480000       23.870001       11.117000
 C        15.509000       36.515999        6.597000
 C         8.406000       29.204000        5.943000
 H        15.221000       21.160999       14.847000
 H        15.985000       22.716000       14.548000
 O        14.229000       22.903000       15.471000
 H        11.435000       32.466999       14.967000
 H        12.614000       32.796001       13.543000
 O        13.468000       31.780001       15.227000
 H        24.615999       39.136002        9.583000
 H        23.171000       38.554001        8.539000
 H        24.209000       37.460999        9.488000
 H        17.548000       38.587002        2.617000
 H        18.048000       38.407001        4.371000
 H        16.438999       39.127998        3.913000
 N         9.334000       34.417999       14.804000
 O        10.729000       35.473999       12.824000
 O         8.139000       35.784000       13.015000
 H         5.692000       31.219999       14.344000
 H         6.625000       30.186001       13.171000
 C         4.741000       30.954000       12.475000
 H         9.809000       29.785999       13.686000
 H         8.090000       29.846001       14.432000
 C         9.841000       29.820000       15.737000
 C         4.327000       30.877001        8.950000
 C         6.400000       25.441999        9.096000
 H         9.576000       23.582001        8.186000
 H        10.374000       23.138000        6.773000
 O        10.905000       21.990000        8.484000
 H         9.154000       24.129999       10.149000
 H        10.499000       23.384001       10.990000
 O         8.463000       23.068001       11.756000
 H        16.159000       35.854000        5.976000
 H        15.282000       36.005001        7.544000
 C        16.257999       37.738998        6.913000
 H         7.609000       29.780001        5.438000
 H         8.205000       29.355000        7.033000
 C         8.252000       27.740000        5.479000
 C        12.980000       22.330000       15.337000
 C        13.313000       30.497999       14.762000
 P         8.490000       35.173000       15.930000
 C        11.071000       36.810001       13.098000
 C         6.961000       35.506001       12.292000
 H         4.262000       31.966000       12.375000
 H         4.815000       30.496000       11.424000
 O         3.879000       30.190001       13.288000
 H        10.580000       30.558001       16.104000
 H         9.254000       29.726999       16.586000
 O        10.532000       28.559999       15.421000
 H         3.937000       31.271000        7.990000
 H         3.888000       31.500000        9.793000
 C         3.772000       29.458000        9.123000
 H         7.430000       24.941999        8.967000
 H         6.145000       25.857000        8.103000
 C         5.375000       24.458000        9.583000
 C        11.653000       21.183001        7.653000
 C         7.929000       21.989000       10.968000
 H        17.164000       37.426998        7.418000
 H        16.551001       38.310001        6.033000
 O        15.362000       38.592999        7.704000
 H         7.343000       27.282000        5.858000
 H         8.212000       27.773001        4.373000
 O         9.411000       26.965000        5.770000
 H        12.876000       21.249001       14.991000
 H        12.259000       22.951000       14.798000
 H        12.503000       22.239000       16.367001
 H        12.248000       30.083000       14.816000
 H        13.954000       29.846001       15.366000
 H        13.729000       30.479000       13.734000
 N         8.624000       36.700001       16.094000
 O         6.967000       34.881001       15.663000
 O         8.787000       34.312000       17.271000
 H        12.072000       36.868000       13.661000
 H        10.400000       37.188000       13.903000
 C        11.061000       37.761002       11.908000
 H         6.561000       34.444000       12.568000
 H         7.140000       35.609001       11.201000
 C         5.807000       36.375000       12.710000
 C         2.527000       30.145000       12.779000
 C        11.128000       28.124001       16.594000
 H         3.948000       28.900999        8.197000
 H         4.324000       28.881001        9.934000
 O         2.364000       29.525999        9.320000
 H         5.701000       23.400999        9.376000
 H         5.432000       24.521999       10.701000
 O         4.119000       24.756001        9.041000
 H        12.528000       21.747000        7.293000
 H        11.139000       20.882000        6.742000
 C        12.152000       19.941000        8.312000
 H         7.698000       22.402000        9.987000
 H         7.021000       21.705999       11.457000
 C         8.753000       20.736000       10.797000
 C        16.115999       39.577000        8.442000
 C         9.284000       25.635000        5.347000
 P         9.861000       37.391998       16.694000
 C         5.947000       35.486000       16.462999
 C         8.837000       32.869999       17.377001
 H         9.986000       37.967999       11.542000
 H        11.335000       38.743999       12.305000
 O        12.038000       37.474998       10.903000
 H         4.888000       36.046001       12.100000
 H         5.592000       36.250000       13.841000
 O         5.921000       37.708000       12.300000
 H         2.451000       30.048000       11.659000
 H         2.108000       31.177000       13.035000
 C         1.951000       29.066000       13.596000
 H        10.249000       27.834000       17.273001
 H        11.814000       28.730000       17.204000
 C        11.900000       26.945000       16.219999
 C         1.782000       28.318001        9.715000
 C         3.124000       23.877001        9.474000
 H        11.408000       19.170000        8.563000
 H        12.935000       19.440001        7.702000
 O        12.841000       20.353001        9.500000
 H         9.436000       20.976999        9.911000
 H         9.434000       20.615999       11.679000
 O         7.879000       19.733000       10.542000
 H        16.740000       40.248001        7.881000
 H        16.749001       38.938000        9.091000
 H        15.340000       40.222000        8.900000
 H         8.324000       25.084000        5.413000
 H        10.153000       24.993999        5.687000
 H         9.443000       25.716999        4.208000
 N        11.163000       36.659000       16.958000
 O        10.140000       38.636002       15.634000
 O         9.368000       38.129002       18.011999
 H         5.932000       36.571999       16.214001
 H         6.106000       35.486000       17.540001
 C         4.593000       34.882000       16.049999
 H         9.615000       32.539001       18.118999
 H         9.247000       32.382000       16.431000
 C         7.404000       32.317001       17.532000
 C        11.829000       38.387001        9.827000
 C         6.851000       38.520000       13.067000
 H         2.322000       29.122000       14.661000
 H         0.915000       28.815001       13.674000
 O         2.530000       27.870001       12.984000
 H        12.230000       26.306000       17.046000
 H        11.207000       26.233000       15.669000
 O        12.941000       27.320000       15.377000
 H         2.403000       27.759001       10.515000
 H         1.675000       27.555000        8.962000
 C         0.475000       28.719000       10.217000
 H         3.027000       23.802000       10.555000
 H         3.292000       22.818001        9.032000
 C         1.815000       24.360001        8.851000
 C        13.888000       19.465000        9.897000
 C         8.348000       18.636000        9.824000
 P        12.292000       36.937000       18.087000
 C         9.371000       39.846001       15.504000
 C         7.998000       38.049999       18.441999
 H         3.736000       35.505001       16.504999
 H         4.518000       34.838001       14.942000
 O         4.584000       33.487000       16.499001
 H         6.865000       32.828999       18.281000
 H         6.854000       32.523998       16.599001
 O         7.398000       30.849001       17.736000
 H        12.186000       39.419998       10.095000
 H        10.745000       38.584999        9.551000
 C        12.692000       37.985001        8.700000
 H         7.871000       38.041000       13.137000
 H         6.521000       38.646000       14.099000
 C         6.918000       39.863998       12.455000
 C         2.363000       26.674000       13.813000
 C        13.673000       26.132000       14.989000
 H        -0.070000       27.945999       10.814000
 H         0.608000       29.544001       10.993000
 O        -0.483000       29.173000        9.239000
 H         1.585000       25.445000        9.051000
 H         1.880000       24.349001        7.708000
 O         0.874000       23.478001        9.403000
 H        13.680000       18.443001        9.534000
 H        14.036000       19.558001       10.948000
 H        14.883000       19.726000        9.435000
 H         7.497000       17.927000        9.703000
 H         9.068000       17.969000       10.378000
 H         8.808000       18.908001        8.808000
 N        13.552000       37.766998       17.620001
 O        11.618000       37.624001       19.386999
 O        12.685000       35.484001       18.613001
 H         9.194000       40.310001       16.496000
 H         8.317000       39.619999       15.172000
 C        10.051000       40.875000       14.611000
 H         7.655000       36.986000       18.437000
 H         7.487000       38.344002       17.510000
 C         7.530000       38.620998       19.709000
 C         3.326000       32.862999       16.049000
 C         6.198000       30.323999       18.263000
 H        13.649000       38.119999        9.245000
 H        12.759000       36.888000        8.560000
 O        12.685000       38.723000        7.484000
 H         7.431000       40.617001       13.157000
 H         7.415000       39.804001       11.462000
 O         5.565000       40.308998       12.237000
 H         1.344000       26.665001       14.380000
 H         3.214000       26.591000       14.559000
 C         2.489000       25.457001       12.939000
 H        12.998000       25.457001       14.484000
 H        13.978000       25.584000       15.867000
 C        14.892000       26.400000       14.202000
 C        -1.684000       29.815001        9.678000
 C        -0.422000       23.596001        8.860000
 P        13.542000       39.298000       17.605000
 C        10.750000       36.869999       20.219999
 C        14.010000       35.048000       18.987000
 H         9.389000       41.797001       14.615000
 H        11.076000       41.178001       14.999000
 O        10.201000       40.341999       13.263000
 H         7.957000       39.730999       19.707001
 H         6.466000       38.673000       19.607000
 O         7.888000       38.033001       20.945000
 H         3.530000       31.774000       16.138000
 H         3.178000       33.070000       14.996000
 C         2.090000       33.182999       16.796000
 H         5.271000       30.618999       17.663000
 H         5.880000       30.753000       19.226000
 C         6.226000       28.798000       18.145000
 C        11.313000       39.020000        7.028000
 C         5.515000       41.596001       11.571000
 H         1.657000       25.407000       12.116000
 H         3.517000       25.520000       12.389000
 O         2.566000       24.333000       13.878000
 H        15.547000       25.437000       13.878000
 H        14.663000       26.851999       13.239000
 O        15.786000       27.264000       14.951000
 H        -2.355000       29.898001        8.789000
 H        -1.431000       30.820000       10.014000
 H        -2.249000       29.382999       10.547000
 H        -0.558000       23.245001        7.805000
 H        -0.816000       24.604000        8.861000
 H        -1.059000       22.965000        9.499000
 N        12.209000       40.094002       17.861000
 O        14.482000       39.712002       18.778000
 O        14.367000       39.872002       16.291000
 H        10.133000       36.251999       19.629000
 H        10.043000       37.532001       20.795000
 C        11.549000       35.995998       21.267000
 H        14.253000       35.456001       19.958000
 H        14.778000       35.417000       18.270000
 C        13.876000       33.568001       19.198999
 C        10.650000       41.368999       12.379000
 C         6.947000       37.631001       21.999001
 H         2.013000       32.772999       17.756001
 H         1.947000       34.282001       16.933001
 O         1.028000       32.873001       15.958000
 H         7.088000       28.409000       18.722000
 H         5.312000       28.223000       18.504999
 O         6.544000       28.410999       16.750999
 H        10.846000       39.720001        7.788000
 H        10.747000       38.108002        6.925000
 C        11.476000       39.549999        5.590000
 H         4.681000       41.480000       10.833000
 H         6.443000       41.762001       10.962000
 C         5.211000       42.743000       12.461000
 C         2.949000       23.114000       13.210000
 C        16.787001       27.877001       14.148000
 P        12.160000       41.644001       18.237000
 C        14.297000       39.266998       20.049999
 C        15.367000       39.146999       15.460000
 H        10.818000       35.710999       22.055000
 H        11.989000       35.099998       20.797001
 O        12.600000       36.855000       21.763000
 H        14.844000       32.916000       19.459000
 H        13.242000       33.372002       20.047001
 O        13.285000       32.925999       18.039000
 H        10.192000       42.313000       12.772000
 H        10.301000       41.089001       11.389000
 C        12.152000       41.633999       12.297000
 H         5.873000       37.568001       21.639999
 H         6.971000       38.435001       22.725000
 C         7.423000       36.308998       22.546000
 C        -0.188000       33.181000       16.535999
 C         5.454000       28.204000       15.902000
 H        10.480000       39.377998        5.127000
 H        11.561000       40.647999        5.507000
 O        12.527000       38.910000        4.873000
 H         6.025000       42.957001       13.135000
 H         5.097000       43.630001       11.744000
 O         4.026000       42.396000       13.154000
 H         3.542000       23.221001       12.265000
 H         1.968000       22.684999       12.951000
 H         3.507000       22.403999       13.835000
 H        16.985001       28.909000       14.499000
 H        16.466000       28.159000       13.110000
 H        17.635000       27.277000       14.153000
 N        13.486000       42.480000       18.094999
 O        10.980000       42.291000       17.372999
 O        11.636000       41.584000       19.712999
 H        14.353000       38.165001       19.948999
 H        13.266000       39.412998       20.458000
 C        15.372000       39.731998       21.023001
 H        15.954000       39.955002       14.939000
 H        14.868000       38.514000       14.674000
 C        16.277000       38.293999       16.296000
 C        13.149000       36.450001       23.031000
 C        12.740000       31.601999       18.354000
 H        12.294000       42.513000       11.561000
 H        12.504000       41.985001       13.185000
 O        12.901000       40.473000       11.890000
 H         6.626000       35.804001       23.068001
 H         7.850000       35.756001       21.705999
 O         8.590000       36.467999       23.350000
 H        -0.312000       34.292999       16.601999
 H        -0.344000       32.733002       17.566999
 C        -1.314000       32.755001       15.639000
 H         4.785000       29.097000       15.820000
 H         4.738000       27.391001       16.301001
 C         5.954000       27.797001       14.603000
 C        12.508000       39.414001        3.516000
 C         3.401000       43.514000       13.729000
 P        13.906000       43.428001       16.927000
 C        10.040000       43.347000       17.785000
 C        10.565000       40.763000       20.104000
 H        15.146000       40.772999       21.347000
 H        15.328000       39.069000       21.862000
 O        16.732000       39.735001       20.412001
 H        16.757000       38.939999       17.073999
 H        15.732000       37.587002       16.816999
 O        17.187000       37.673000       15.355000
 H        12.543000       36.518002       23.968000
 H        13.786000       37.269001       23.270000
 C        13.763000       35.041000       23.129000
 H        11.937000       31.421000       17.572001
 H        12.265000       31.587000       19.370001
 C        13.823000       30.617001       18.091999
 C        14.280000       40.817001       11.727000
 C         8.435000       36.924999       24.753000
 H        -1.537000       31.672001       15.898000
 H        -2.196000       33.362000       16.023001
 O        -1.286000       33.023998       14.255000
 H         5.014000       27.783001       13.899000
 H         6.596000       28.542000       14.136000
 O         6.471000       26.502001       14.639000
 H        12.593000       40.555000        3.450000
 H        11.566000       39.117001        2.966000
 H        13.355000       38.976002        3.012000
 H         3.081000       44.257000       12.934000
 H         4.064000       44.075001       14.445000
 H         2.545000       43.216999       14.341000
 N        13.096000       43.528000       15.590000
 O        13.833000       44.931999       17.628000
 O        15.520000       43.284000       16.593000
 H        10.605000       44.238998       17.997999
 H         9.582000       42.896000       18.702000
 C         8.881000       43.514000       16.778999
 H        10.702000       39.731998       20.042999
 H         9.848000       40.840000       19.198999
 C         9.823000       41.181999       21.334999
 C        17.270000       38.448002       20.129999
 C        18.341999       37.276001       16.028999
 H        14.133000       34.799000       24.122999
 H        12.880000       34.294998       23.080999
 O        14.712000       34.793999       22.132000
 H        14.257000       30.302999       19.051001
 H        13.626000       29.695000       17.594000
 O        14.884000       31.277000       17.379000
 H        14.545000       41.514000       12.476000
 H        14.546000       41.282001       10.702000
 C        14.996000       39.533001       11.775000
 H         7.481000       36.436001       25.115999
 H         8.181000       37.962002       24.773001
 C         9.555000       36.522999       25.587000
 C        -0.360000       32.230000       13.525000
 C         6.434000       25.896999       13.301000
 P        13.151000       44.948002       14.889000
 C        14.785000       45.745998       18.229000
 C        15.917000       42.868999       15.277000
 H         8.149000       44.351002       17.063000
 H         9.300000       43.830002       15.811000
 O         8.080000       42.316002       16.726000
 H         9.681000       42.272999       21.273001
 H         8.899000       40.681000       21.378000
 O        10.319000       41.030998       22.659000
 H        17.162001       38.306999       19.068001
 H        16.541000       37.708000       20.639000
 C        18.659000       38.271999       20.716000
 H        18.648001       36.307999       15.703000
 H        18.198999       37.259998       17.150000
 C        19.513000       38.271999       16.052999
 C        16.107000       35.022999       22.415001
 C        15.984000       30.396000       17.101000
 H        14.746000       39.048000       12.656000
 H        14.724000       38.838001       11.001000
 O        16.445000       39.922001       11.848000
 H         9.545000       35.422001       25.441000
 H        10.525000       36.806999       25.166000
 O         9.373000       36.933998       26.930000
 H         0.617000       32.848000       13.535000
 H        -0.680000       32.221001       12.510000
 H        -0.113000       31.250000       13.944000
 H         5.391000       25.525000       13.106000
 H         7.044000       25.066000       13.508000
 H         6.838000       26.570000       12.537000
 N        14.355000       45.882999       15.224000
 O        13.125000       44.818001       13.267000
 O        11.789000       45.626999       15.277000
 H        15.338000       46.298000       17.497000
 H        15.479000       45.202000       18.771999
 C        14.014000       46.698002       19.120001
 H        15.608000       43.561001       14.458000
 H        15.501000       41.837002       15.056000
 C        17.348000       42.869999       15.220000
 C         6.802000       42.720001       16.181000
 C        10.392000       39.707001       23.171000
 H        18.569000       38.087002       21.785000
 H        19.091000       37.443001       20.205000
 O        19.353001       39.532001       20.570000
 H        20.243000       38.148998       15.220000
 H        19.108999       39.226002       16.063000
 O        20.087999       38.179001       17.362000
 H        16.410999       34.487999       23.334999
 H        16.247999       36.152000       22.396000
 C        16.958000       34.326000       21.370001
 H        15.814000       29.753000       16.247000
 H        16.143999       29.740000       17.961000
 C        17.198000       31.337000       16.885000
 C        17.268000       38.812000       12.045000
 C        10.189000       36.115002       27.771000
 P        14.886000       46.868000       14.099000
 C        12.103000       45.403000       12.498000
 C        11.514000       46.890999       15.807000
 H        14.666000       47.487999       19.660999
 H        13.473000       47.354000       18.497000
 O        13.263000       45.924000       19.982000
 H        17.702999       42.539001       14.196000
 H        17.924999       43.813999       15.440000
 O        17.760000       41.778999       16.046000
 H         6.994000       43.127998       15.126000
 H         6.232000       43.504002       16.745001
 C         5.783000       41.595001       16.143000
 H        10.601000       38.862000       22.533001
 H         9.408000       39.618000       23.620001
 C        11.440000       39.838001       24.205999
 C        20.743000       39.349998       20.878000
 C        21.243000       37.354000       17.618000
 H        17.981001       34.247002       21.729000
 H        16.642000       33.286999       21.297001
 O        16.806999       34.937000       20.052999
 H        17.639000       31.759001       17.802999
 H        17.974001       30.773001       16.341999
 O        16.695999       32.459000       16.135000
 H        17.063999       38.388000       13.051000
 H        18.346001       39.157001       11.907000
 H        17.076000       38.016998       11.363000
 H        10.077000       36.557999       28.766001
 H        11.172000       36.141998       27.382999
 H         9.820000       35.116001       27.855000
 N        13.891000       47.777000       13.297000
 O        15.929000       47.855999       14.770000
 O        15.718000       46.040001       13.028000
 H        11.781000       46.360001       12.953000
 H        11.255000       44.691002       12.595000
 C        12.516000       45.471001       11.098000
 H        12.286000       47.668999       15.602000
 H        11.545000       46.803001       16.951000
 C        10.169000       47.347000       15.370000
 C        11.842000       46.212002       20.159000
 C        18.853001       42.018002       16.841000
 H         4.941000       42.034000       15.621000
 H         6.132000       40.717999       15.640000
 O         5.318000       41.286999       17.474001
 H        12.176000       38.926998       24.135000
 H        12.147000       40.667000       23.969000
 O        11.036000       39.952999       25.516001
 H        21.226000       38.534000       20.304001
 H        20.848000       39.109001       21.951000
 C        21.343000       40.731998       20.747999
 H        21.104000       36.396000       17.093000
 H        21.195999       37.233002       18.653999
 C        22.473000       38.146000       17.355000
 C        17.736000       34.313999       19.171000
 C        17.673000       33.415001       15.737000
 H        13.693000       47.597000       12.295000
 C        16.978001       47.494999       15.618000
 C        16.445999       46.467999       11.920000
 H        13.052000       44.490002       10.880000
 H        11.668000       45.573002       10.418000
 O        13.514000       46.487999       10.785000
 H        10.290000       47.521000       14.234000
 H         9.372000       46.598000       15.390000
 O         9.827000       48.486000       16.125999
 H        11.293000       46.381001       19.233000
 H        11.708000       47.064999       20.816999
 C        11.164000       45.058998       20.865000
 H        18.924999       43.066002       17.226000
 H        19.760000       41.692001       16.378000
 C        18.853001       41.248001       18.150000
 C         4.531000       40.096001       17.606001
 C        12.118000       40.001999       26.455999
 H        22.358999       40.827999       21.237000
 H        21.396999       40.993000       19.683001
 O        20.422001       41.597000       21.368000
 H        22.836000       38.195999       16.292999
 H        22.236000       39.178001       17.591000
 O        23.500000       37.730999       18.254000
 H        17.618999       34.678001       18.180000
 H        17.542000       33.219002       19.343000
 H        18.771000       34.514000       19.445999
 H        18.333000       33.775002       16.507000
 H        17.100000       34.209000       15.311000
 H        18.198999       32.855000       14.950000
 H        16.941000       46.429001       16.010000
 H        16.733000       47.980000       16.575001
 C        18.371000       47.800999       15.158000
 H        17.437000       46.867001       12.184000
 H        15.966000       47.320000       11.327000
 C        16.513000       45.360001       10.865000
 C        13.463000       46.653000        9.358000
 C         8.744000       49.209999       15.512000
 H        10.156000       45.375000       21.157000
 H        11.024000       44.234001       20.184999
 O        11.904000       44.757000       22.063000
 H        18.190001       40.310001       17.931999
 H        19.858999       40.904999       18.353001
 O        18.396999       41.893002       19.365000
 H         4.553000       39.821999       18.707001
 H         5.046000       39.291000       17.068001
 C         3.131000       40.279999       17.146999
 H        12.750000       40.882999       26.322001
 H        12.709000       39.063000       26.475000
 C        11.490000       40.016998       27.757000
 C        20.872999       42.902000       21.466999
 C        24.789000       38.040001       17.733000
 H        18.348000       48.820000       14.647000
 H        19.089001       47.786999       15.999000
 O        18.787001       46.743000       14.340000
 H        15.574000       44.752998       10.821000
 H        16.652000       45.787998        9.897000
 O        17.664000       44.612000       11.153000
 H        12.397000       46.662998        8.950000
 H        13.841000       45.723000        8.990000
 C        14.173000       47.859001        8.847000
 H         8.315000       49.806999       16.365999
 H         7.939000       48.570999       15.211000
 C         9.038000       50.148998       14.372000
 C        12.578000       43.433998       22.136999
 C        17.042999       42.349998       19.260000
 H         3.060000       40.460999       16.038000
 H         2.541000       39.330002       17.400999
 O         2.456000       41.428001       17.756001
 H        10.821000       39.087002       27.830000
 H        12.334000       39.765999       28.450001
 O        10.624000       41.035000       28.209999
 H        20.270000       43.442001       22.247000
 H        20.862000       43.460999       20.485001
 H        21.847000       43.099998       21.915001
 H        24.930000       38.032001       16.666000
 H        25.539000       37.283001       18.184999
 H        24.966999       39.106998       18.049000
 C        20.094000       46.994999       13.725000
 C        17.912001       43.285999       10.750000
 H        14.999000       48.087002        9.551000
 H        14.627000       47.688000        7.869000
 O        13.213000       48.891998        8.553000
 H         9.266000       49.520000       13.460000
 H         8.137000       50.722000       14.108000
 O        10.028000       51.077999       14.719000
 H        13.055000       43.212002       21.138000
 H        11.848000       42.643002       22.254999
 C        13.457000       43.404999       23.334999
 H        16.313999       41.525002       19.097000
 H        16.952999       42.990002       18.382000
 C        16.804001       43.192001       20.481001
 C         1.227000       41.657001       17.094999
 C        11.274000       42.227001       28.645000
 H        20.856001       46.890999       14.466000
 H        20.013000       47.971001       13.227000
 C        20.340000       45.856998       12.726000
 H        18.059000       43.105000        9.700000
 H        17.226000       42.507999       11.076000
 C        19.250999       42.847000       11.400000
 C        12.705000       49.597000        9.694000
 C        11.134000       51.219002       13.824000
 H        13.757000       42.417000       23.636999
 H        14.381000       43.993000       23.033001
 O        12.969000       44.129002       24.504000
 H        17.252001       44.150002       20.301001
 H        15.788000       43.477001       20.771000
 O        17.459999       42.592999       21.540001
 H         1.247000       41.931999       16.037001
 H         0.731000       42.438999       17.754999
 H         0.648000       40.706001       17.082001
 H        11.693000       42.057999       29.608999
 H        10.562000       43.035000       28.726999
 H        12.090000       42.587002       27.914000
 H        20.837999       45.092999       13.370000
 H        19.416000       45.457001       12.354000
 O        21.169001       46.278000       11.570000
 H        19.170000       43.051998       12.426000
 H        19.302999       41.778999       11.373000
 O        20.507000       43.393002       10.867000
 H        13.465000       50.310001       10.003000
 H        12.402000       48.991001       10.581000
 C        11.517000       50.289001        9.213000
 H        11.164000       52.266998       13.613000
 H        10.850000       50.632000       12.969000
 C        12.384000       50.570999       14.361000
 C        13.928000       44.271999       25.558001
 C        17.507000       43.464001       22.615000
 C        20.372000       46.757999       10.511000
 C        20.757999       42.695000        9.633000
 H        10.693000       49.660999        8.815000
 H        11.074000       50.977001       10.035000
 O        11.964000       51.185001        8.159000
 H        12.209000       49.512001       14.797000
 H        13.096000       50.546001       13.519000
 O        12.902000       51.446999       15.410000
 H        14.927000       44.360001       25.226000
 H        13.922000       43.442001       26.267000
 H        13.709000       45.162998       26.146000
 H        18.238001       43.169998       23.378000
 H        16.535999       43.634998       23.139999
 H        17.854000       44.458000       22.273001
 H        19.794001       47.610001       10.836000
 H        19.601999       45.917999       10.192000
 C        21.198999       47.073002        9.277000
 H        20.333000       43.290001        8.837000
 H        20.309999       41.657001        9.557000
 C        22.236000       42.458000        9.429000
 C        10.886000       51.820999        7.531000
 C        14.105000       50.935001       15.893000
 H        20.502001       47.415001        8.431000
 H        21.917999       47.887001        9.379000
 O        21.843000       45.832001        8.800000
 H        22.646999       41.631001       10.021000
 H        22.313999       42.091000        8.403000
 O        23.104000       43.601002        9.561000
 H        10.241000       52.458000        8.166000
 H        10.131000       51.103001        7.095000
 H        11.407000       52.490002        6.813000
 H        14.574000       51.694000       16.528999
 H        14.758000       50.570999       15.082000
 H        13.872000       49.992001       16.409000
 C        22.422001       46.021000        7.511000
 C        24.469999       43.269001        9.265000
 H        22.421000       45.054001        7.043000
 H        23.455999       46.313000        7.624000
 H        21.863001       46.806000        6.952000
 H        25.070000       44.109001        9.600000
 H        24.509001       43.174000        8.112000
 H        24.914000       42.351002        9.734000
 N        21.936001       30.313999        4.265000
 H        22.365999       29.614000        3.717000
 H        21.465000       30.951000        3.610000
 N        25.430000       -2.164000       43.556999
 P        26.027000       -0.745000       43.361000
 P        24.542999       -2.658000       44.771999
 O        25.018000        0.428000       43.744999
 O        26.356001       -0.444000       41.826000
 N        24.375000       -1.727000       46.034000
 O        23.148001       -3.105000       44.158001
 O        24.987000       -4.077000       45.375000
 C        25.281000        1.798000       43.805000
 C        26.117001       -1.244000       40.604000
 P        25.601000       -1.504000       46.964001
 C        21.813000       -2.963000       44.747002
 C        24.148001       -5.035000       46.185001
 H        26.091999        1.868000       44.592999
 H        24.443001        2.353000       44.193001
 C        25.778999        2.538000       42.594002
 H        25.226999       -1.877000       40.879002
 H        26.996000       -1.844000       40.368000
 C        25.976999       -0.284000       39.436001
 N        27.070999       -1.946000       46.457001
 O        25.660999        0.069000       47.387001
 O        25.273001       -2.294000       48.316002
 H        21.552000       -1.857000       44.666000
 H        21.850000       -3.162000       45.834999
 C        20.757999       -3.857000       44.167999
 H        23.451000       -5.658000       45.612999
 H        23.459999       -4.420000       46.724998
 C        25.017000       -5.998000       47.021999
 H        25.233999        2.288000       41.643002
 H        25.639999        3.678000       42.754002
 O        27.163000        2.239000       42.430000
 H        25.431000       -0.814000       38.560001
 H        25.289000        0.421000       39.751999
 O        27.224001        0.298000       39.047001
 P        28.150000       -2.233000       47.551998
 C        24.611000        1.026000       47.425999
 C        24.062000       -2.126000       49.023998
 H        19.768999       -3.398000       44.125000
 H        20.973000       -3.969000       43.050999
 O        20.789000       -5.011000       44.866001
 H        25.722000       -5.466000       47.688999
 H        24.249001       -6.615000       47.578999
 O        25.690001       -6.886000       46.176998
 C        27.694000        2.802000       41.195999
 C        27.392000        0.629000       37.646999
 N        29.628000       -1.936000       47.241001
 O        27.889999       -1.314000       48.757000
 O        27.945000       -3.672000       48.229000
 H        24.481001        1.543000       46.414001
 H        23.688999        0.444000       47.609001
 C        24.886999        2.128000       48.491001
 H        23.146999       -2.220000       48.348999
 H        23.986000       -1.103000       49.376999
 C        23.889000       -3.034000       50.182999
 C        19.723000       -5.887000       44.770000
 C        25.987000       -8.168000       46.757999
 H        27.614000        2.106000       40.306000
 H        28.778999        3.050000       41.307999
 C        27.107000        4.100000       40.681999
 H        26.500999        1.026000       37.155998
 H        27.597000       -0.361000       37.223999
 C        28.568001        1.527000       37.532001
 P        29.999001       -1.399000       45.817001
 C        28.756001       -1.204000       49.939999
 C        28.834000       -4.689000       48.562000
 H        24.160999        2.925000       48.324001
 H        24.723000        1.715000       49.501999
 O        26.208000        2.764000       48.415001
 H        24.864000       -3.045000       50.719002
 H        23.023001       -2.704000       50.810001
 O        23.580000       -4.372000       49.668999
 H        19.987000       -6.712000       44.056999
 H        18.740999       -5.490000       44.480000
 C        19.608999       -6.617000       46.091000
 H        25.209000       -8.882000       46.584000
 H        26.045000       -8.102000       47.825001
 C        27.235001       -8.709000       46.097000
 H        27.694000        4.301000       39.734001
 H        26.084000        4.053000       40.414001
 O        27.250000        5.190000       41.577000
 H        29.322001        1.086000       38.228001
 H        28.863001        1.502000       36.488998
 O        28.156000        2.799000       37.995998
 N        29.596001       -2.201000       44.526001
 O        29.424000        0.111000       45.764999
 O        31.580999       -1.151000       45.868999
 H        29.743999       -0.904000       49.592999
 H        28.787001       -2.206000       50.416000
 C        28.257000       -0.251000       51.009998
 H        29.795000       -4.315000       48.887001
 H        29.101999       -5.292000       47.596001
 C        28.143000       -5.468000       49.629002
 C        26.535999        3.142000       49.779999
 C        23.287001       -5.298000       50.702000
 H        19.621000       -5.756000       46.858002
 H        18.566999       -7.005000       46.028999
 O        20.697001       -7.450000       46.234001
 H        28.139000       -8.038000       46.303001
 H        27.591000       -9.650000       46.596001
 O        27.084000       -8.834000       44.726002
 C        26.747999        6.495000       41.198002
 C        29.136999        3.695000       37.431999
 P        30.287001       -3.562000       44.248001
 C        29.388000        1.060000       46.826000
 C        32.354000       -0.813000       47.001999
 H        28.214001        0.795000       50.578999
 H        27.183001       -0.407000       51.153999
 O        29.048000       -0.195000       52.209000
 H        27.226999       -5.951000       49.264999
 H        28.787001       -6.286000       49.855999
 O        27.889000       -4.484000       50.612999
 H        26.850000        2.260000       50.400002
 H        25.601000        3.509000       50.237000
 C        27.658001        4.123000       49.840000
 H        22.330999       -5.020000       51.148998
 H        24.111000       -5.347000       51.466999
 C        23.087999       -6.706000       50.101002
 C        20.516001       -8.391000       47.259998
 C        28.128000       -9.626000       44.220001
 H        26.334000        7.010000       42.104000
 H        25.847000        6.552000       40.504002
 C        27.843000        7.395000       40.574001
 H        28.622999        4.637000       37.523998
 H        29.350000        3.531000       36.362999
 C        30.371000        3.676000       38.236000
 N        30.354000       -3.998000       42.727001
 O        31.753000       -3.511000       44.898998
 O        29.537001       -4.700000       45.078999
 H        30.337000        1.547000       47.080002
 H        29.089001        0.508000       47.736000
 C        28.493000        2.179000       46.549999
 H        32.651001       -1.756000       47.373001
 H        31.746000       -0.381000       47.797001
 C        33.453999        0.194000       46.841000
 C        28.747000        0.791000       53.214001
 C        27.253000       -5.051000       51.759998
 H        27.618999        4.874000       48.946999
 H        27.582001        4.804000       50.748001
 O        28.834000        3.381000       49.949001
 H        22.315001       -6.513000       49.324001
 H        24.000000       -7.058000       49.665001
 O        22.419001       -7.610000       51.041000
 H        19.700001       -9.083000       47.084999
 H        20.323999       -7.755000       48.157001
 C        21.778000       -9.157000       47.430000
 H        28.046000      -10.667000       44.516998
 H        29.087000       -9.281000       44.530998
 C        28.076000       -9.429000       42.757000
 H        27.504000        8.397000       40.658001
 H        28.736000        7.330000       41.111000
 O        28.034000        7.101000       39.183998
 H        30.805000        4.678000       38.174000
 H        30.069000        3.483000       39.290001
 O        31.208000        2.641000       37.777000
 P        30.240999       -3.105000       41.465000
 C        32.993000       -3.240000       44.209000
 C        30.011999       -6.087000       44.924999
 H        27.417000        1.935000       46.712002
 H        28.813000        3.069000       47.227001
 O        28.636000        2.578000       45.188000
 H        34.050999        0.208000       47.825001
 H        34.160999       -0.036000       46.030998
 O        32.789001        1.422000       46.612999
 H        27.728001        0.714000       53.611000
 H        28.712999        1.817000       52.721001
 C        29.796000        0.705000       54.216000
 H        27.761000       -5.992000       52.092999
 H        26.184000       -5.207000       51.591999
 C        27.405001       -4.097000       52.959000
 C        30.011999        4.107000       49.812000
 C        23.379000       -8.632000       51.620998
 H        22.556000       -8.561000       46.901001
 H        22.170000       -9.173000       48.478001
 O        21.849001      -10.430000       46.785000
 H        28.554001       -8.463000       42.541000
 H        28.673000      -10.268000       42.331001
 O        26.672001       -9.449000       42.349998
 C        29.159000        7.882000       38.762001
 C        32.485001        2.888000       38.415001
 N        29.617001       -3.708000       40.158001
 O        29.350000       -1.819000       41.883999
 O        31.761000       -2.565000       41.136002
 H        33.074001       -2.187000       43.896000
 H        32.868000       -3.858000       43.223999
 C        34.258999       -3.728000       44.900002
 H        30.056999       -6.283000       43.808998
 H        29.195999       -6.725000       45.337002
 C        31.285999       -6.404000       45.561001
 C        27.893999        3.760000       45.034000
 C        33.717999        2.474000       46.330002
 H        30.223000       -0.349000       54.186001
 H        30.671000        1.290000       53.900002
 O        29.518999        1.076000       55.563000
 H        27.007000       -3.210000       52.488998
 H        26.747999       -4.269000       53.935001
 O        28.747000       -4.101000       53.382000
 H        30.063999        4.990000       50.544998
 H        30.080000        4.523000       48.838001
 C        31.143999        3.111000       50.020000
 H        22.992001       -8.972000       52.568001
 H        24.360001       -8.096000       51.749001
 C        23.636999       -9.712000       50.630001
 C        21.283001      -11.487000       47.527000
 C        26.115000       -9.612000       41.044998
 H        28.867001        8.912000       38.903999
 H        29.207001        7.737000       37.646000
 H        30.174999        7.625000       39.186001
 H        33.166000        2.135000       37.986000
 H        32.429001        2.774000       39.529999
 H        32.838001        3.842000       38.132999
 P        28.684999       -4.981000       40.080002
 C        29.520000       -0.673000       40.978001
 C        32.360001       -2.682000       39.831001
 H        34.236000       -4.824000       44.933998
 H        35.098999       -3.346000       44.276001
 O        34.384998       -3.264000       46.236000
 H        31.371000       -7.508000       45.712002
 H        32.098999       -6.101000       44.914001
 O        31.218000       -5.731000       46.819000
 H        26.844000        3.708000       45.472000
 H        27.729000        3.952000       43.921001
 C        28.573999        5.062000       45.507999
 H        34.097000        2.265000       45.353001
 H        34.467999        2.544000       47.105999
 C        33.035000        3.820000       46.323002
 C        28.959999       -0.028000       56.243000
 C        29.146000       -2.996000       54.187000
 H        31.101999        2.307000       49.291000
 H        32.089001        3.701000       49.782001
 O        31.174999        2.611000       51.345001
 H        23.962999       -9.293000       49.681999
 H        24.375000      -10.446000       50.948002
 O        22.382000      -10.290000       50.294998
 H        21.995001      -11.962000       48.237999
 H        20.996000      -12.307000       46.790001
 H        20.379999      -11.141000       48.070999
 H        26.563000      -10.434000       40.518002
 H        26.274000       -8.691000       40.493999
 H        25.035000       -9.867000       41.209999
 N        27.216000       -4.808000       39.535000
 O        29.392000       -6.211000       39.307999
 O        28.521999       -5.514000       41.536999
 H        28.573000       -0.159000       41.118999
 H        29.572001       -0.969000       39.917999
 C        30.591999        0.382000       41.314999
 H        31.544001       -2.590000       39.056999
 H        32.877998       -3.673000       39.964001
 C        33.480000       -1.639000       39.585999
 C        35.676998       -3.409000       46.733002
 C        32.402000       -5.856000       47.597000
 H        27.857000        5.837000       45.205002
 H        28.711000        5.120000       46.594002
 O        29.813000        5.203000       44.903000
 H        32.021000        3.788000       45.911999
 H        32.919998        4.163000       47.382000
 O        33.655998        4.802000       45.528000
 H        29.719999       -0.808000       56.463001
 H        28.162001       -0.433000       55.647999
 C        28.368000        0.526000       57.544998
 H        28.214001       -2.403000       54.483002
 H        29.722000       -2.321000       53.555000
 C        29.719999       -3.538000       55.417000
 C        32.210999        1.668000       51.501999
 C        22.009001      -11.333000       51.210999
 P        26.992001       -4.619000       37.997002
 C        30.306000       -7.136000       39.824001
 C        27.518999       -4.919000       42.410999
 H        31.589001        0.061000       41.196999
 H        30.445999        1.310000       40.702999
 O        30.353001        0.812000       42.695999
 H        33.646000       -1.622000       38.533001
 H        33.195000       -0.636000       39.917000
 O        34.707001       -1.976000       40.230999
 H        36.280998       -2.668000       46.196999
 H        36.075001       -4.421000       46.459000
 C        35.705002       -3.196000       48.195999
 H        33.250999       -5.594000       46.984001
 H        32.501999       -6.932000       47.904999
 C        32.376999       -5.100000       48.903999
 C        30.409000        6.503000       44.951000
 C        34.859001        5.464000       45.955002
 H        27.959999       -0.294000       58.206001
 H        29.190001        1.051000       58.098999
 O        27.326000        1.370000       57.099998
 H        30.344000       -2.777000       56.028999
 H        28.855000       -3.816000       55.976002
 O        30.579000       -4.667000       55.282001
 H        33.105000        1.870000       50.808998
 H        31.929001        0.573000       51.245998
 H        32.558998        1.585000       52.557999
 H        21.684000      -10.938000       52.238998
 H        22.844999      -11.967000       51.425999
 H        21.184999      -11.969000       50.747002
 N        28.209000       -4.321000       37.050999
 O        26.304001       -5.873000       37.271000
 O        25.924999       -3.458000       37.806000
 H        30.042999       -7.570000       40.750000
 H        31.260000       -6.581000       39.993999
 C        30.495001       -8.144000       38.715000
 H        26.768000       -4.454000       41.862000
 H        27.959999       -4.236000       43.085999
 C        26.844000       -5.943000       43.313999
 C        31.520000        1.483000       43.289001
 C        34.896999       -1.405000       41.570000
 H        34.737999       -3.453000       48.661999
 H        36.464001       -3.882000       48.681999
 O        35.854000       -1.845000       48.584000
 H        33.330002       -5.082000       49.270000
 H        31.879000       -4.083000       48.785000
 O        31.628000       -5.864000       49.851002
 H        31.493000        6.311000       44.658001
 H        30.393000        6.968000       45.973999
 C        29.878000        7.475000       43.862000
 H        35.780998        4.909000       45.993000
 H        34.812000        5.777000       46.952999
 C        35.166000        6.569000       44.971001
 C        26.798000        2.007000       58.242001
 C        30.879999       -5.244000       56.604000
 P        28.506001       -4.851000       35.598999
 C        26.378000       -7.160000       37.894001
 C        25.270000       -3.035000       36.570999
 H        30.632999       -7.544000       37.799999
 H        31.480000       -8.702000       38.910000
 O        29.410000       -9.099000       38.687000
 H        27.639000       -6.425000       43.887001
 H        26.205000       -5.379000       44.035999
 O        26.110001       -6.978000       42.619999
 H        32.388000        1.042000       42.918999
 H        31.462999        1.243000       44.362999
 C        31.611000        2.922000       43.167000
 H        34.130001       -1.711000       42.235001
 H        34.796001       -0.281000       41.487000
 C        36.242001       -1.691000       42.154999
 C        35.622002       -1.711000       49.983002
 C        31.535999       -5.302000       51.164001
 H        29.959000        6.965000       42.901001
 H        28.799999        7.594000       43.991001
 O        30.570999        8.736000       44.011002
 H        36.019001        7.178000       45.403000
 H        35.560001        6.153000       44.035000
 O        34.011002        7.391000       44.834000
 H        26.347000        1.242000       58.914001
 H        26.176001        2.843000       57.834999
 H        27.562000        2.497000       58.779999
 H        30.082001       -5.818000       57.158001
 H        31.378000       -4.462000       57.240002
 H        31.705000       -5.993000       56.428001
 N        27.518000       -5.840000       34.918999
 O        28.902000       -3.698000       34.549000
 O        29.882999       -5.682000       35.766998
 H        25.620001       -7.143000       38.678001
 H        27.301001       -7.163000       38.473999
 C        26.173000       -8.402000       37.067001
 H        26.000000       -3.244000       35.778999
 H        25.158001       -1.952000       36.563000
 C        23.952000       -3.727000       36.279999
 C        29.671000      -10.149000       37.754002
 C        25.070999       -6.403000       41.792000
 H        30.756001        3.364000       43.598999
 H        32.487000        3.299000       43.721001
 O        31.801001        3.230000       41.805000
 H        36.341999       -2.752000       42.355999
 H        37.077000       -1.459000       41.453999
 O        36.326000       -1.043000       43.412998
 H        36.120998       -2.505000       50.590000
 H        34.581001       -1.682000       50.172001
 C        36.340000       -0.353000       50.280998
 H        31.035999       -4.344000       51.139000
 H        32.530998       -5.015000       51.566002
 C        30.875000       -6.215000       52.148998
 C        30.337999        9.683000       43.005001
 C        34.015999        8.246000       43.694000
 P        26.645000       -5.623000       33.702000
 C        30.122999       -2.903000       34.422001
 C        29.997000       -6.890000       35.021000
 H        26.877001       -8.435000       36.194000
 H        26.379999       -9.280000       37.708000
 O        24.822001       -8.391000       36.609001
 H        23.365000       -3.282000       35.393002
 H        24.089001       -4.834000       36.147999
 O        23.014000       -3.284000       37.290001
 H        30.750999      -10.554000       37.957001
 H        29.598000       -9.735000       36.742001
 C        28.660000      -11.285000       37.931000
 H        25.000000       -7.139000       41.046001
 H        25.277000       -5.518000       41.188000
 C        23.795000       -6.484000       42.539001
 C        31.490999        4.595000       41.444000
 C        37.587002       -1.258000       44.179001
 H        36.564999       -0.189000       51.341999
 H        37.290001       -0.385000       49.804001
 O        35.632000        0.798000       49.833000
 H        31.021000       -5.650000       53.124001
 H        29.813000       -6.317000       52.009998
 O        31.532000       -7.457000       52.069000
 H        30.740000       10.648000       43.367001
 H        29.291000        9.825000       42.855999
 H        30.785000        9.378000       42.030998
 H        34.708000        9.080000       43.862000
 H        33.019001        8.656000       43.519001
 H        34.223999        7.743000       42.749001
 N        26.445999       -4.139000       33.188999
 O        27.246000       -6.441000       32.534000
 O        25.176001       -6.258000       33.945999
 H        30.214001       -2.668000       33.341000
 H        30.931000       -3.558000       34.773998
 C        30.225000       -1.699000       35.270000
 H        29.652000       -6.829000       33.972000
 H        29.287001       -7.539000       35.573002
 C        31.334000       -7.580000       34.936001
 C        23.957001       -9.537000       36.452000
 C        22.905001       -3.987000       38.511002
 H        28.532000      -11.483000       39.013000
 H        27.649000      -10.923000       37.528999
 O        29.250000      -12.390000       37.284000
 H        23.886999       -5.756000       43.320999
 H        22.861000       -6.261000       41.964001
 O        23.896999       -7.799000       43.084000
 H        30.590000        4.903000       41.972000
 H        31.230000        4.647000       40.380001
 C        32.595001        5.563000       41.553001
 H        38.491001       -1.061000       43.596001
 H        37.675999       -2.340000       44.522999
 C        37.630001       -0.458000       45.449001
 C        36.043999        1.916000       50.509998
 C        30.995001       -8.319000       52.990002
 P        26.847000       -3.520000       31.802000
 C        26.782000       -7.696000       32.076000
 C        23.973000       -6.094000       33.168999
 H        29.357000       -1.159000       35.044998
 H        30.292999       -1.961000       36.347000
 O        31.327999       -0.843000       34.917999
 H        31.837999       -7.394000       35.860001
 H        31.326000       -8.678000       34.779999
 O        31.985001       -6.920000       33.872002
 H        24.566999      -10.419000       36.255001
 H        23.408001       -9.284000       35.543999
 C        23.046000       -9.602000       37.698002
 H        23.850000       -4.298000       38.926998
 H        22.209000       -4.865000       38.382000
 C        22.146999       -2.983000       39.332001
 C        28.528000      -13.586000       37.236000
 C        22.781000       -8.289000       43.860001
 H        32.131001        6.575000       41.603001
 H        33.151001        5.394000       42.546001
 O        33.389000        5.465000       40.259998
 H        36.636002       -0.500000       45.907001
 H        38.415001       -1.038000       46.000000
 O        38.036999        0.915000       45.175999
 H        35.369999        2.798000       50.209000
 H        37.131001        2.065000       50.248001
 H        35.895000        1.843000       51.609001
 H        31.613001       -9.222000       53.077999
 H        30.016001       -8.683000       52.653000
 H        30.865999       -7.917000       53.972000
 N        27.896999       -4.312000       30.976999
 O        25.485001       -3.449000       30.888000
 O        27.214001       -2.005000       32.004002
 H        27.164000       -7.919000       31.094000
 H        25.690001       -7.804000       31.864000
 C        27.212000       -8.897000       32.925999
 H        24.136000       -6.004000       32.068001
 H        23.431999       -5.074000       33.533001
 C        23.070999       -7.279000       33.429001
 C        31.618999        0.404000       35.596001
 C        33.063999       -7.710000       33.355000
 H        22.794001       -8.615000       38.062000
 H        22.156000      -10.139000       37.476002
 O        23.693001      -10.251000       38.799000
 H        21.198000       -2.647000       38.807999
 H        21.857000       -3.467000       40.313999
 O        23.056999       -1.904000       39.589001
 H        27.597000      -13.479000       36.682999
 H        28.372000      -13.988000       38.275002
 C        29.362000      -14.650000       36.576000
 H        21.856001       -8.042000       43.335999
 H        22.715000       -7.757000       44.789001
 C        23.018999       -9.766000       43.955002
 C        34.536999        6.212000       40.360001
 C        38.084999        1.684000       46.349998
 P        28.604000       -3.778000       29.663000
 C        24.271999       -2.800000       31.233000
 C        26.833000       -1.270000       33.212002
 H        27.090000       -8.615000       34.011002
 H        26.476999       -9.700000       32.791000
 O        28.537001       -9.273000       32.672001
 H        22.941000       -7.401000       34.527000
 H        22.084999       -7.028000       32.970001
 O        23.566000       -8.458000       32.918999
 H        31.365999        0.368000       36.665001
 H        31.035000        1.260000       35.092999
 C        33.053001        0.695000       35.365002
 H        32.749001       -7.827000       32.299000
 H        33.092999       -8.714000       33.764999
 C        34.460999       -7.167000       33.382999
 C        23.382999      -11.670000       39.101002
 C        22.346001       -0.756000       40.173000
 H        28.856001      -15.584000       36.605999
 H        29.507000      -14.426000       35.502998
 O        30.562000      -14.906000       37.289001
 H        22.356001      -10.259000       44.654999
 H        22.714001      -10.359000       43.071999
 O        24.386000       -9.924000       44.198002
 H        34.332001        7.266000       40.480000
 H        35.115002        6.100000       39.431999
 H        35.220001        5.802000       41.219002
 H        38.766998        1.136000       47.036999
 H        37.048000        1.755000       46.772999
 H        38.451000        2.679000       46.116001
 N        28.666000       -2.289000       29.285000
 O        30.125999       -4.296000       29.679001
 O        27.973000       -4.579000       28.438999
 H        24.290001       -1.669000       31.223000
 H        23.926001       -3.005000       32.286999
 C        23.101000       -3.250000       30.455999
 H        27.547001       -1.489000       33.990002
 H        25.780001       -1.600000       33.487999
 C        27.007000        0.131000       32.933998
 C        29.117001      -10.519000       33.152000
 C        22.542999       -9.429000       32.702999
 H        33.386002        1.606000       35.855999
 H        33.668999       -0.128000       35.811001
 O        33.301998        0.646000       33.952000
 H        35.063000       -7.951000       32.952999
 H        34.866001       -7.087000       34.358002
 O        34.487999       -5.897000       32.688999
 H        22.316000      -11.901000       38.800999
 H        23.353001      -11.673000       40.188999
 C        24.319000      -12.591000       38.449001
 H        21.306000       -0.681000       39.990002
 H        22.836000        0.146000       39.702000
 C        22.601000       -0.741000       41.688999
 C        31.313000      -16.045000       36.882999
 C        24.775999      -11.304000       44.292000
 P        28.281000       -1.524000       27.948999
 C        30.966000       -5.107000       30.566000
 C        28.260000       -5.850000       27.815001
 H        22.253000       -2.636000       30.782000
 H        23.243999       -3.217000       29.398001
 O        22.740000       -4.586000       30.851999
 H        26.952999        0.205000       31.792000
 H        26.287001        0.896000       33.226002
 O        28.273001        0.551000       33.426998
 H        28.587000      -10.806000       34.098999
 H        30.108000      -10.432000       33.580002
 C        29.157000      -11.422000       31.972000
 H        21.667999       -9.109000       32.063999
 H        21.959000       -9.651000       33.620998
 C        23.208000      -10.726000       32.195000
 C        34.599998        1.149000       33.661999
 C        35.736000       -5.326000       32.821999
 H        24.065001      -13.664000       38.395000
 H        24.575001      -12.240000       37.355000
 O        25.670000      -12.482000       38.917999
 H        22.209999       -1.627000       42.209999
 H        23.702000       -0.695000       41.837002
 O        22.054001        0.477000       42.208000
 H        31.559000      -15.926000       35.808998
 H        30.839001      -17.033001       37.164001
 H        32.240002      -15.959000       37.464001
 H        24.240999      -11.788000       45.126999
 H        25.843000      -11.239000       44.514999
 H        24.650999      -11.875000       43.307999
 N        27.112000       -0.491000       27.910000
 O        29.613001       -0.734000       27.576000
 O        28.122000       -2.561000       26.723000
 H        31.076000       -4.637000       31.575001
 H        32.005001       -5.000000       30.188999
 C        30.549999       -6.529000       30.669001
 H        28.398001       -6.470000       28.680000
 H        27.395000       -6.034000       27.167000
 C        29.371000       -5.839000       26.839001
 C        21.594999       -5.128000       30.257999
 C        28.730000        1.889000       33.250000
 H        28.627001      -12.409000       32.030998
 H        28.443001      -11.007000       31.233000
 O        30.419001      -11.701000       31.358999
 H        22.451000      -11.430000       31.737000
 H        23.954000      -10.392000       31.403000
 O        24.040001      -11.205000       33.214001
 H        35.382000        0.652000       34.299000
 H        34.631001        2.149000       34.095001
 C        34.705002        0.984000       32.115002
 H        36.540001       -5.763000       32.178001
 H        36.066002       -5.531000       33.855999
 C        35.660000       -3.797000       32.499001
 C        26.006001      -13.092000       40.150002
 C        22.170000        0.633000       43.577999
 P        27.339001        0.906000       27.233000
 C        30.716999       -1.373000       27.025000
 C        27.641001       -2.186000       25.350000
 H        31.214001       -7.006000       31.375000
 H        29.517000       -6.605000       31.070999
 O        30.676001       -7.349000       29.452999
 H        29.278999       -6.688000       26.131001
 H        29.242001       -4.917000       26.222000
 O        30.709999       -5.900000       27.347000
 H        21.730000       -6.269000       30.256001
 H        21.542999       -4.873000       29.191999
 C        20.176001       -5.020000       30.872000
 H        29.413000        2.094000       34.140999
 H        27.872999        2.612000       33.202999
 C        29.476999        2.294000       31.993999
 C        30.973000      -12.951000       31.865999
 C        24.632999      -12.475000       33.037998
 H        35.514999        1.603000       31.774000
 H        34.959000       -0.016000       31.865999
 O        33.505001        1.310000       31.599001
 H        35.181999       -3.665000       31.575001
 H        35.185001       -3.148000       33.299999
 O        36.921001       -3.240000       32.223000
 H        25.639000      -14.127000       40.188999
 H        25.590000      -12.575000       40.971001
 H        27.152000      -13.093000       40.202999
 H        22.882000       -0.074000       44.004002
 H        21.216000        0.537000       44.042999
 H        22.406000        1.723000       43.630001
 N        27.874001        1.049000       25.785999
 O        26.013000        1.773000       27.393999
 O        28.431999        1.685000       28.044001
 H        30.455999       -2.361000       26.546000
 H        31.304001       -1.665000       27.917000
 C        31.355000       -0.434000       25.962999
 H        26.725000       -1.591000       25.426001
 H        28.412001       -1.575000       24.834000
 C        27.329000       -3.478000       24.683001
 C        30.000000       -8.598000       29.745001
 C        31.618000       -5.391000       26.354000
 H        19.983000       -3.891000       31.030001
 H        19.639000       -5.545000       30.100000
 O        20.225000       -5.641000       32.181999
 H        28.809000        2.259000       31.164000
 H        29.902000        3.270000       32.155998
 O        30.662001        1.514000       31.697001
 H        30.410000      -13.832000       31.556999
 H        30.929001      -12.966000       32.964001
 C        32.365002      -13.080000       31.434999
 H        25.589001      -12.424000       32.418999
 H        23.910000      -13.204000       32.562000
 C        25.009001      -12.937000       34.415001
 C        33.570000        1.878000       30.327999
 C        37.653999       -2.942000       33.349998
 P        27.035000        1.728000       24.620001
 C        25.101999        1.477000       28.444000
 C        29.412001        2.602000       27.552000
 H        30.483000        0.062000       25.492001
 H        31.973000        0.355000       26.438999
 O        31.959000       -1.160000       24.948999
 H        26.627001       -3.385000       23.785000
 H        28.289000       -3.954000       24.407000
 O        26.643000       -4.349000       25.584999
 H        28.888000       -8.348000       29.889000
 H        30.445000       -9.042000       30.635000
 C        30.284000       -9.590000       28.629999
 H        31.219000       -4.450000       25.879999
 H        31.705000       -6.266000       25.655001
 C        32.851002       -5.051000       27.025000
 C        19.018000       -5.890000       32.880001
 C        30.285999        0.373000       30.893000
 H        32.915001      -12.161000       31.676001
 H        32.727001      -13.924000       32.063000
 O        32.598000      -13.401000       30.062000
 H        25.875000      -13.607000       34.404999
 H        25.339001      -12.082000       35.004002
 O        23.868000      -13.366000       35.157001
 H        34.188999        2.763000       30.247999
 H        32.601002        2.142000       29.990000
 H        34.091999        1.246000       29.641001
 H        38.237999       -3.778000       33.766998
 H        36.980000       -2.708000       34.169998
 H        38.236000       -2.005000       33.146999
 N        25.521000        1.369000       24.535999
[truncated: 246,897 more chars]
