# Supplementary material for: Non-flammable solvent-free liquid polymer electrolyte for lithium metal batteries
Source: Nat Commun. 2023 Aug 1;14:4617. doi: 10.1038/s41467-023-40394-8 (PMC10394022; doi:10.1038/s41467-023-40394-8)
Supplement: Supplementary file 4 — Supplementary Data 1 [file 41467_2023_40394_MOESM4_ESM.zip › Molecular dynamics simulations/NVT-2000ps.txt]

 N         6.703000       19.124001       54.146000
 S         6.848000       20.552999       54.251999
 S         6.424000       18.343000       55.493999
 O         7.053000       18.934000       56.658001
 O         5.876000       21.149000       55.155998
 O         6.775000       21.110001       52.942001
 O         6.594000       16.908001       55.368000
 C         4.609000       18.639000       55.632000
 C         8.514000       20.913000       54.949001
 F         9.216000       21.680000       54.056000
 F         9.203000       19.775999       55.191002
 F         8.436000       21.666000       56.146999
 F         4.012000       17.400000       55.719002
 F         4.080000       19.277000       54.555000
 F         4.307000       19.299999       56.763000
 N        32.148998       44.487999       51.466999
 S        33.041000       43.902000       52.507999
 S        31.785000       45.862999       51.759998
 O        31.572001       46.077999       53.196999
 O        33.905998       44.797001       53.202999
 O        33.723999       42.786999       51.907001
 O        30.645000       46.097000       50.929001
 C        33.172001       46.897999       51.200001
 C        31.850000       43.250999       53.764000
 F        32.110001       43.758999       54.967999
 F        31.986000       41.922001       53.861000
 F        30.542999       43.459999       53.431000
 F        34.123001       46.091999       50.702999
 F        33.660999       47.549000       52.293999
 F        32.799000       47.790001       50.251999
 N        14.612000       26.639999       52.676998
 S        13.156000       26.260000       52.631001
 S        15.025000       27.332001       51.410999
 O        14.092000       27.216999       50.231998
 O        12.220000       27.351000       52.342999
 O        12.868000       25.770000       53.980999
 O        16.319000       26.865000       50.980999
 C        15.061000       29.129000       51.806999
 C        13.098000       24.854000       51.327000
 F        12.116000       25.055000       50.426998
 F        12.865000       23.686001       51.941002
 F        14.219000       24.627001       50.619999
 F        16.268000       29.611000       51.551998
 F        14.839000       29.410000       53.099998
 F        14.146000       29.837999       51.106998
 N        48.706001        8.230000        8.689000
 S        48.352001        7.470000        9.905000
 S        48.702000        9.731000        8.879000
 O        49.563999       10.409000        7.831000
 O        48.238998        6.099000        9.629000
 O        47.230999        7.979000       10.628000
 O        49.103001       10.122000       10.199000
 C        46.932999       10.191000        8.591000
 C        49.799999        7.594000       11.111000
 F        50.335999        6.394000       11.396000
 F        49.376999        8.108000       12.241000
 F        50.855999        8.299000       10.664000
 F        46.054001        9.164000        8.455000
 F        46.839001       10.851000        7.428000
 F        46.397999       10.946000        9.544000
 N        37.903999       -0.023000       27.028999
 S        37.507999       -1.312000       27.844000
 S        37.112000        1.291000       27.299999
 O        35.740002        1.001000       27.472000
 O        37.098999       -1.096000       29.256001
 O        38.612999       -2.236000       27.705999
 O        37.324001        2.335000       26.350000
 C        37.838001        1.799000       28.892000
 C        36.083000       -1.956000       26.827999
 F        36.347000       -3.159000       26.396999
 F        35.695000       -1.098000       25.862000
 F        34.987000       -2.055000       27.669001
 F        38.861000        1.056000       29.384001
 F        36.891998        1.810000       29.848000
 F        38.317001        3.042000       28.827999
 N        39.837002       20.136000       36.335999
 S        40.924000       20.698000       35.432999
 S        39.501999       21.028000       37.557999
 O        40.632000       21.683001       38.053001
 O        40.955002       22.165001       35.507999
 O        40.792999       20.167999       34.098000
 O        38.866001       20.252001       38.561001
 C        38.243999       22.231001       36.936001
 C        42.514000       20.054001       36.104000
 F        43.273998       21.129000       36.453999
 F        43.297001       19.392000       35.224998
 F        42.403999       19.264000       37.179001
 F        37.090000       22.193001       37.652000
 F        37.945999       22.202999       35.580002
 F        38.674999       23.476000       37.212002
 N        15.531000       17.106001       16.697001
 S        16.066999       17.921000       15.555000
 S        15.404000       17.742001       18.059000
 O        16.487000       18.688000       18.334000
 O        15.553000       19.288000       15.606000
 O        15.811000       17.249001       14.290000
 O        15.204000       16.740999       19.091999
 C        13.756000       18.594000       17.823999
 C        17.943001       17.959000       15.826000
 F        18.454000       19.193001       15.870000
 F        18.421000       17.385000       14.713000
 F        18.356001       17.243000       16.891001
 F        12.854000       18.191999       18.742001
 F        13.342000       18.513000       16.570000
 F        13.958000       19.930000       17.969999
 N        24.018999       44.626999       12.894000
 S        22.879999       45.557999       12.733000
 S        25.405001       45.355000       13.520000
 O        26.375999       44.389999       13.972000
 O        21.966000       44.980999       11.656000
 O        23.218000       46.897999       12.540000
 O        25.058001       46.289001       14.603000
 C        26.146000       46.328999       12.129000
 C        22.135000       45.455002       14.405000
 F        22.037001       46.651001       14.993000
 F        22.774000       44.632999       15.266000
 F        20.905001       44.970001       14.367000
 F        26.097000       47.654999       12.509000
 F        25.566999       46.160999       10.938000
 F        27.487000       46.021999       11.986000
 N        37.995998       36.875999        9.921000
 S        39.019001       37.933998        9.967000
 S        38.548000       35.423000       10.009000
 O        39.588001       35.231998        9.010000
 O        40.206001       37.581001       10.770000
 O        38.403999       39.148998       10.442000
 O        37.415001       34.563000        9.761000
 C        39.113998       35.077000       11.721000
 C        39.331001       38.140999        8.154000
 F        38.646000       37.234001        7.467000
 F        40.640999       38.132999        7.904000
 F        38.930000       39.361000        7.795000
 F        39.044998       36.118999       12.462000
 F        40.383999       34.696999       11.674000
 F        38.398998       34.108002       12.276000
 N        51.105999       40.480000       36.165001
 S        50.013000       39.859001       36.959999
 S        52.484001       40.280998       36.682999
 O        52.487999       40.229000       38.120998
 O        50.386002       38.646000       37.646999
 O        48.794998       39.806000       36.172001
 O        53.409000       41.210999       36.139000
 C        52.932999       38.523998       36.074001
 C        49.737999       41.194000       38.262001
 F        48.450001       41.514000       38.189999
 F        50.493999       42.298000       38.105000
 F        49.974998       40.747002       39.558998
 F        53.966999       38.664001       35.236000
 F        51.879002       38.035000       35.312000
 F        53.200001       37.615002       36.973999
 N        13.900000       16.080000       24.500000
 S        13.997000       17.356001       25.296000
 S        14.594000       16.158001       23.174999
 O        14.742000       14.836000       22.688000
 O        12.970000       17.347000       26.306999
 O        13.981000       18.572001       24.455000
 O        15.811000       16.964001       23.181999
 C        13.358000       17.145000       22.103001
 C        15.655000       17.174000       26.049999
 F        16.325001       16.044001       25.795000
 F        15.624000       17.260000       27.407000
 F        16.445999       18.180000       25.667000
 F        12.903000       16.466000       20.973000
 F        13.929000       18.344000       21.660999
 F        12.279000       17.420000       22.823000
 N         8.812000        7.207000        5.818000
 S         9.859000        7.680000        6.781000
 S         9.237000        7.146000        4.414000
 O        10.234000        8.170000        4.050000
 O        11.182000        7.080000        6.506000
 O         9.433000        7.291000        8.075000
 O         8.040000        7.128000        3.548000
 C         9.884000        5.393000        4.334000
 C         9.785000        9.540000        6.611000
 F         9.295000       10.077000        7.786000
 F         8.993000        9.854000        5.606000
 F        10.990000       10.069000        6.405000
 F         9.935000        4.742000        5.538000
 F        11.127000        5.289000        3.842000
 F         9.089000        4.642000        3.531000
 N        36.305000        8.403000       53.216000
 S        36.477001        8.778000       54.712002
 S        36.511002        6.939000       52.933998
 O        37.483002        6.339000       53.790001
 O        36.026001        7.770000       55.648998
 O        35.842999       10.050000       55.018002
 O        36.800999        6.661000       51.501999
 C        34.817001        6.198000       53.245998
 C        38.347000        8.866000       54.846001
 F        39.007000        8.606000       53.692001
 F        38.882999        8.085000       55.853001
 F        38.661999       10.115000       55.266998
 F        34.935001        5.232000       54.210999
 F        34.283001        5.609000       52.174000
 F        33.923000        6.991000       53.797001
 N        38.615002      -15.513000       12.065000
 S        38.268002      -14.950000       13.474000
 S        37.263000      -16.039000       11.385000
 O        37.493999      -16.096001        9.900000
 O        37.625000      -15.905000       14.361000
 O        37.519001      -13.735000       13.331000
 O        36.060001      -15.353000       11.779000
 C        37.262001      -17.785000       12.041000
 C        39.942001      -14.386000       14.041000
 F        40.272999      -14.931000       15.212000
 F        39.960999      -13.046000       14.232000
 F        40.881001      -14.687000       13.147000
 F        36.108002      -17.969000       12.778000
 F        38.259998      -18.150999       12.824000
 F        37.188000      -18.691999       11.016000
 N        38.366001        2.360000       20.643999
 S        39.360001        2.902000       21.698000
 S        38.632999        2.756000       19.236000
 O        37.672001        2.018000       18.386000
 O        38.699001        3.085000       22.961000
 O        40.153999        4.096000       21.230000
 O        40.032001        2.472000       18.990000
 C        38.188999        4.561000       19.077000
 C        40.481998        1.472000       21.886999
 F        40.484001        0.927000       23.177000
 F        41.751999        1.864000       21.587999
 F        40.167999        0.446000       21.080999
 F        37.179001        4.626000       18.172001
 F        39.206001        5.294000       18.593000
 F        37.665001        5.231000       20.209999
 N        21.441999        9.108000       33.987000
 S        21.211000       10.047000       32.723999
 S        22.924999        8.882000       34.335999
 O        23.716000        8.816000       33.124001
 O        22.225000       11.083000       32.566002
 O        19.851999       10.512000       32.839001
 O        23.099001        7.722000       35.233002
 C        23.363001       10.431000       35.320000
 C        21.381001        8.776000       31.402000
 F        22.481001        9.089000       30.586000
 F        20.299999        8.706000       30.611000
 F        21.646999        7.572000       31.927000
 F        22.327999       11.215000       35.508999
 F        24.379999       11.192000       34.660000
 F        23.862000       10.070000       36.498001
 N        31.575001       -4.741000       21.450001
 S        30.705999       -5.336000       20.416000
 S        32.522999       -5.717000       22.070999
 O        31.875000       -7.006000       22.278000
 O        31.150000       -6.576000       19.764000
 O        30.340000       -4.322000       19.475000
 O        33.084000       -5.197000       23.283001
 C        33.881001       -5.787000       20.736000
 C        29.337999       -5.763000       21.552000
 F        29.462999       -5.460000       22.858999
 F        29.052999       -7.058000       21.358999
 F        28.275000       -5.004000       21.275999
 F        33.679001       -4.953000       19.698000
 F        34.139999       -6.993000       20.243999
 F        35.037998       -5.353000       21.313999
 N         6.760000       43.233002        4.744000
 S         6.309000       42.248001        5.787000
 S         8.078000       42.924999        4.103000
 O         9.075000       42.665001        5.136000
 O         6.874000       40.945000        5.570000
 O         4.867000       42.186001        5.923000
 O         8.415000       44.105999        3.342000
 C         7.856000       41.525002        2.949000
 C         7.127000       42.908001        7.315000
 F         7.894000       43.990002        7.036000
 F         7.976000       42.105000        7.947000
 F         6.144000       43.268002        8.151000
 F         8.187000       41.835999        1.654000
 F         6.606000       41.126999        2.873000
 F         8.570000       40.502998        3.347000
 N         4.304000       38.730999        8.216000
 S         4.778000       37.901001        9.320000
 S         3.121000       38.258999        7.459000
 O         2.656000       39.379002        6.604000
 O         4.418000       36.466000        9.205000
 O         4.317000       38.448002       10.594000
 O         2.132000       37.761002        8.328000
 C         3.819000       36.846001        6.395000
 C         6.677000       38.088001        9.143000
 F         6.964000       38.853001        8.060000
 F         7.389000       36.897999        9.045000
 F         7.089000       38.664001       10.238000
 F         3.168000       35.674000        6.542000
 F         5.137000       36.584000        6.644000
 F         3.708000       37.283001        5.123000
 N         9.076000       43.500999       25.368000
 S        10.195000       42.432999       25.103001
 S         9.420000       44.915001       24.764999
 O         8.223000       45.779999       24.804001
 O        10.062000       41.365002       26.007000
 O        11.544000       42.938999       24.966999
 O        10.046000       44.905998       23.429001
 C        10.580000       45.570000       25.993000
 C         9.675000       41.872002       23.433001
 F        10.744000       42.125999       22.596001
 F         8.584000       42.450001       22.926001
 F         9.542000       40.528999       23.483999
 F        11.691000       45.923000       25.305000
 F        10.991000       44.692001       26.924000
 F        10.227000       46.689999       26.648001
 N         4.087000        7.697000        6.913000
 S         2.961000        7.877000        6.015000
 S         5.350000        8.424000        6.510000
 O         5.533000        8.397000        5.067000
 O         2.730000        9.251000        5.697000
 O         1.843000        7.298000        6.679000
 O         6.518000        7.984000        7.296000
 C         4.976000       10.157000        7.050000
 C         3.263000        6.804000        4.458000
 F         3.078000        7.537000        3.377000
 F         2.280000        5.856000        4.451000
 F         4.447000        6.105000        4.358000
 F         5.946000       10.628000        7.829000
 F         3.817000       10.293000        7.709000
 F         4.793000       11.018000        6.004000
 N        28.114000       44.154999       40.682999
 S        28.072001       44.590000       42.136002
 S        28.955999       42.998001       40.438999
 O        30.056999       42.902000       41.389000
 O        28.240000       43.500000       43.091999
 O        26.820999       45.250000       42.403000
 O        29.339001       42.991001       39.084000
 C        27.889999       41.478001       40.685001
 C        29.474001       45.745998       42.221001
 F        29.013000       46.949001       42.525002
 F        30.250999       45.696999       41.140999
 F        30.268999       45.321999       43.200001
 F        28.382000       40.695000       41.639999
 F        27.851999       40.665001       39.570000
 F        26.622999       41.860001       40.909000
 N        27.103001       41.869999       19.035000
 S        27.427999       41.275002       17.725000
 S        27.440001       43.294998       19.249001
 O        28.714001       43.591000       18.745001
 O        27.367001       42.313999       16.743000
 O        26.540001       40.174000       17.468000
 O        27.256001       43.733002       20.642000
 C        26.211000       44.193001       18.205999
 C        29.146999       40.667999       17.862000
 F        29.968000       41.312000       16.997000
 F        29.173000       39.365002       17.587999
 F        29.684999       40.803001       19.101000
 F        26.860001       44.883999       17.259001
 F        25.540001       44.997002       18.969999
 F        25.287001       43.467999       17.556999
 N        18.801001        9.649000       42.563000
 S        17.806999        9.767000       41.410999
 S        20.209000        9.956000       42.293999
 O        20.691999        9.393000       41.057999
 O        18.063000       10.920000       40.505001
 O        16.518000        9.739000       42.025002
 O        21.010000        9.475000       43.430000
 C        20.319000       11.827000       42.240002
 C        17.989000        8.191000       40.396999
 F        18.972000        7.334000       40.826000
 F        18.433001        8.555000       39.105999
 F        16.923000        7.409000       40.320999
 F        21.347000       12.203000       43.056000
 F        19.294001       12.513000       42.480000
 F        20.784000       12.203000       40.969002
 N        13.516000       12.198000       40.521999
 S        12.616000       12.987000       39.689999
 S        13.118000       10.780000       40.652000
 O        11.694000       10.617000       40.681000
 O        11.950000       12.167000       38.724998
 O        13.252000       14.125000       39.111000
 O        13.819000       10.280000       41.851002
 C        13.856000        9.915000       39.147999
 C        11.347000       13.616000       40.942001
 F        11.611000       13.164000       42.159000
 F        10.091000       13.219000       40.587002
 F        11.324000       14.966000       40.995998
 F        14.898000        9.108000       39.471001
 F        14.325000       10.707000       38.227001
 F        12.920000        9.145000       38.626999
 N        21.323999        1.878000       11.856000
 S        21.760000        2.883000       10.796000
 S        20.105000        2.191000       12.634000
 O        19.860001        3.633000       12.730000
 O        20.652000        3.468000       10.057000
 O        22.687000        2.227000        9.854000
 O        20.062000        1.478000       13.895000
 C        18.768999        1.563000       11.529000
 C        22.780001        4.063000       11.808000
 F        22.337999        5.270000       11.438000
 F        24.042999        4.096000       11.398000
 F        22.695000        3.939000       13.152000
 F        19.304001        1.054000       10.422000
 F        18.028999        2.631000       11.177000
 F        17.957001        0.679000       12.038000
 N        24.753000        6.605000       43.708000
 S        23.384001        6.299000       44.268002
 S        24.790001        7.975000       43.187000
 O        23.629000        8.356000       42.348000
 O        22.447001        7.372000       44.570000
 O        23.556000        5.375000       45.369999
 O        26.038000        8.215000       42.459999
 C        24.823000        9.056000       44.687000
 C        22.663000        5.411000       42.865002
 F        23.412001        5.519000       41.752998
 F        21.444000        5.977000       42.580002
 F        22.483999        4.123000       43.103001
 F        26.020000        9.756000       44.653000
 F        24.792000        8.389000       45.835999
 F        23.809999        9.946000       44.645000
 N        32.814999       38.415001       41.977001
 S        31.606001       39.264999       41.800999
 S        34.223999       39.178001       41.945999
 O        34.249001       40.330002       41.007000
 O        31.662001       40.556000       42.530998
 O        30.443001       38.445999       42.106998
 O        35.227001       38.169998       41.674000
 C        34.341000       39.918999       43.617001
 C        31.693001       39.537998       39.966000
 F        30.645000       39.015999       39.381001
 F        32.805000       38.998001       39.383999
 F        31.801001       40.891998       39.772999
 F        33.287998       39.851002       44.430000
 F        34.626999       41.243999       43.493999
 F        35.368000       39.472000       44.273998
 N        -1.423000       43.658001       19.761000
 S        -0.487000       43.441002       20.903000
 S        -2.372000       44.796001       19.930000
 O        -2.794000       44.883999       21.283001
 O        -0.041000       44.673000       21.547001
 O         0.559000       42.584000       20.427999
 O        -3.495000       44.761002       18.964001
 C        -1.306000       46.136002       19.246000
 C        -1.482000       42.449001       22.170000
 F        -1.460000       42.992001       23.398001
 F        -0.922000       41.213001       22.261999
 F        -2.764000       42.276001       21.862000
 F        -1.135000       47.103001       20.070000
 F        -1.943000       46.525002       18.164000
 F        -0.066000       45.636002       18.910999
 N         3.751000       45.241001       19.023001
 S         4.271000       44.744999       17.775000
 S         3.694000       44.201000       20.246000
 O         3.348000       42.846001       19.827000
 O         5.312000       43.764000       17.948000
 O         4.695000       45.872002       17.007999
 O         2.764000       44.723999       21.222000
 C         5.412000       44.188000       20.940001
 C         2.891000       43.938000       16.930000
 F         2.564000       44.661999       15.836000
 F         1.776000       43.870998       17.624001
 F         3.201000       42.693001       16.573000
 F         6.271000       45.021000       20.353001
 F         6.031000       42.974998       20.903999
 F         5.277000       44.594002       22.274000
 N         4.996000       45.243000       26.658001
 S         4.282000       46.396999       25.862000
 S         5.987000       45.682999       27.652000
 O         6.644000       46.827999       27.172001
 O         5.092000       46.789001       24.681000
 O         3.871000       47.498001       26.698999
 O         6.983000       44.679001       27.917000
 C         4.875000       46.026001       29.100000
 C         2.709000       45.544998       25.240000
 F         1.602000       46.122002       25.740999
 F         2.755000       44.187000       25.455999
 F         2.688000       45.762001       23.846001
 F         5.003000       47.310001       29.534000
 F         5.267000       45.301998       30.117001
 F         3.523000       45.751999       28.851999
 N        29.580999       56.285999       17.818001
 S        28.615000       57.330002       17.618999
 S        30.511000       56.438999       18.941999
 O        30.767000       57.834999       19.229000
 O        28.056999       57.749001       18.851000
 O        27.594000       56.848000       16.701000
 O        31.721001       55.646999       18.753000
 C        29.627001       55.654999       20.388000
 C        29.528999       58.798000       16.778000
 F        30.849001       58.553001       16.403999
 F        29.547001       59.887001       17.576000
 F        28.910000       59.118999       15.632000
 F        28.443001       55.171001       19.948000
 F        29.466999       56.493999       21.427999
 F        30.294001       54.577000       20.792000
 N         2.624000       49.882999       20.056000
 S         4.007000       49.375000       19.853001
 S         1.520000       48.841000       19.792999
 O         0.294000       49.254002       20.497999
 O         4.940000       50.494999       19.863001
 O         4.106000       48.493000       18.708000
 O         1.909000       47.491001       20.176001
 C         1.137000       48.931999       18.004999
 C         4.371000       48.471001       21.434999
 F         4.350000       47.105000       21.330999
 F         3.338000       48.799999       22.215000
 F         5.497000       48.831001       22.083000
 F        -0.025000       49.376999       17.606001
 F         1.346000       47.678001       17.423000
 F         2.072000       49.768002       17.417000
 N        27.975000       12.459000       39.147999
 S        28.920000       11.788000       38.087002
 S        27.766001       13.930000       38.873001
 O        26.520000       14.350000       39.549999
 O        29.482000       10.556000       38.632999
 O        29.915001       12.739000       37.605999
 O        27.820999       14.264000       37.472000
 C        29.187000       14.656000       39.748001
 C        27.643999       11.347000       36.789001
 F        27.900000       11.806000       35.521999
 F        26.370001       11.716000       37.120998
 F        27.584999       10.019000       36.634998
 F        28.760000       15.433000       40.705002
 F        29.920000       15.376000       38.910999
 F        30.059999       13.712000       40.215000
 N         7.642000       47.430000       20.641001
 S         8.176000       47.300999       19.250000
 S         8.673000       47.841000       21.608000
 O         9.888000       47.028999       21.372999
 O         9.171000       48.381001       18.917999
 O         7.081000       47.319000       18.275000
 O         8.189000       47.755001       22.971001
 C         8.994000       49.688000       21.243999
 C         8.878000       45.556999       19.113001
 F        10.159000       45.578999       18.777000
 F         8.243000       44.877998       18.184999
 F         8.879000       44.813999       20.266001
 F         8.693000       50.337002       22.358999
 F         8.122000       50.139999       20.334000
 F        10.264000       49.915001       20.924999
 N        30.172001       44.176998       24.323999
 S        30.566000       42.863998       23.686001
 S        31.106001       44.616001       25.386999
 O        31.655001       43.583000       26.125999
 O        31.993999       42.757000       23.391001
 O        29.739000       42.706001       22.497000
 O        30.555000       45.557999       26.336000
 C        32.405998       45.481998       24.487000
 C        30.103001       41.582001       24.966999
 F        29.216999       40.680000       24.444000
 F        29.510000       42.032001       26.055000
 F        31.201000       40.851002       25.437000
 F        33.616001       44.972000       24.598000
 F        32.492001       46.852001       24.961000
 F        32.176998       45.632000       23.186001
 N         5.417000       55.474998        8.056000
 S         4.312000       56.400002        7.466000
 S         5.713000       55.737000        9.523000
 O         6.507000       54.647999       10.015000
 O         4.259000       56.195000        6.026000
 O         4.405000       57.826000        7.889000
 O         4.594000       56.025002       10.391000
 C         6.748000       57.292000        9.484000
 C         2.833000       55.646999        8.200000
 F         2.177000       56.591000        8.938000
 F         3.055000       54.542000        8.966000
 F         2.003000       55.266998        7.211000
 F         6.059000       58.248001       10.193000
 F         6.862000       57.863998        8.297000
 F         7.912000       57.098000       10.020000
 N        20.118000       20.313000       -4.454000
 S        20.569000       20.194000       -3.056000
 S        20.247999       21.663000       -5.103000
 O        20.841000       21.518999       -6.427000
 O        20.004999       19.031000       -2.447000
 O        20.358000       21.414000       -2.320000
 O        21.003000       22.566999       -4.275000
 C        18.520000       22.268000       -5.322000
 C        22.417999       19.908001       -3.310000
 F        22.775999       18.725000       -2.734000
 F        23.159000       20.827000       -2.760000
 F        22.725000       19.871000       -4.587000
 F        18.207001       22.687000       -6.565000
 F        18.381001       23.323000       -4.532000
 F        17.614000       21.372999       -4.884000
 N        25.031000       41.176998       12.620000
 S        24.472000       40.952000       14.010000
 S        26.483999       40.903000       12.436000
 O        27.198000       41.201000       13.705000
 O        24.900000       41.945999       14.966000
 O        24.714001       39.574001       14.510000
 O        27.046000       41.491001       11.275000
 C        26.466000       39.146999       12.103000
 C        22.613001       41.124001       13.790000
 F        22.237000       42.131001       14.583000
 F        21.943001       40.056000       14.220000
 F        22.195000       41.402000       12.533000
 F        27.035000       38.895000       10.876000
 F        25.246000       38.612000       12.129000
 F        27.195000       38.563999       13.076000
 N        37.710999       37.606998       32.966999
 S        37.064999       38.896000       33.339001
 S        39.015999       37.717999       32.338001
 O        38.931000       38.827000       31.339001
 O        38.062000       39.907001       33.526001
 O        36.314999       38.747002       34.554001
 O        39.508999       36.438999       31.827999
 C        40.143002       38.106998       33.706001
 C        36.015999       39.216000       31.832001
 F        34.696999       39.341999       32.096001
 F        36.060001       38.220001       30.900000
 F        36.438999       40.314999       31.195999
 F        40.589001       39.383999       33.575001
 F        41.299999       37.382999       33.693001
 F        39.650002       37.896999       34.921001
 N        47.074001       24.235001       52.493999
 S        47.284000       22.718000       52.500000
 S        45.881001       24.663000       51.650002
 O        45.319000       25.924000       52.124001
 O        48.505001       22.476000       53.146999
 O        47.213001       22.216000       51.176998
 O        44.847000       23.666000       51.414001
 C        46.639999       25.033001       50.006001
 C        45.863998       22.091000       53.528000
 F        45.180000       23.000000       54.188999
 F        46.318001       21.184000       54.441002
 F        44.973999       21.443001       52.813999
 F        45.998001       24.412001       49.021999
 F        47.898998       24.739000       49.959000
 F        46.535000       26.325001       49.762001
 N        38.258999       17.136999       36.790001
 S        39.408001       16.228001       37.061001
 S        37.205002       16.473000       35.907001
 O        37.646000       15.431000       35.028999
 O        38.939999       14.869000       37.257999
 O        40.247002       16.834000       38.044998
 O        36.331001       17.444000       35.257000
 C        36.118000       15.703000       37.151001
 C        40.452999       16.254000       35.521999
 F        41.729000       16.670000       35.820000
 F        40.007000       16.966000       34.486000
 F        40.554001       14.953000       35.109001
 F        36.556999       15.908000       38.395000
 F        35.994999       14.377000       36.956001
 F        34.903999       16.202000       37.181000
 N        48.465000       11.250000        2.635000
 S        48.070000       11.175000        4.105000
 S        49.521999       10.288000        2.157000
 O        49.469002       10.159000        0.702000
 O        47.299000       12.351000        4.303000
 O        49.192001       11.072000        5.008000
 O        49.422001        9.081000        2.912000
 C        51.069000       11.206000        2.539000
 C        47.047001        9.687000        4.406000
 F        45.768002       10.105000        4.813000
 F        47.557999        8.815000        5.313000
 F        46.924000        8.988000        3.316000
 F        51.882000       11.321000        1.467000
 F        51.747002       10.508000        3.453000
 F        50.825001       12.403000        3.038000
 N        32.821999        3.834000       31.729000
 S        33.687000        5.099000       31.552999
 S        32.577000        3.467000       33.187000
 O        33.758999        3.475000       34.022999
 O        33.691002        5.978000       32.734001
 O        33.379002        5.814000       30.375000
 O        31.917999        2.158000       33.277000
 C        31.379000        4.807000       33.755001
 C        35.433998        4.482000       31.381001
 F        36.244999        5.085000       32.270000
 F        35.946999        4.704000       30.070000
 F        35.573002        3.141000       31.586000
 F        31.827999        5.420000       34.872002
 F        30.257000        4.159000       34.120998
 F        30.955000        5.678000       32.765999
 N        17.129999       23.524000        1.092000
 S        17.214001       24.190001       -0.286000
 S        17.584000       22.070999        1.061000
 O        17.128000       21.384001       -0.116000
 O        18.419001       23.771000       -1.040000
 O        17.180000       25.618000       -0.035000
 O        17.037001       21.429001        2.313000
 C        19.427999       22.104000        1.220000
 C        15.620000       23.648001       -1.106000
 F        15.925000       22.934999       -2.179000
 F        14.912000       24.739000       -1.447000
 F        14.883000       22.837000       -0.325000
 F        20.025000       21.573999        0.158000
 F        19.753000       21.379000        2.294000
 F        19.815001       23.368000        1.434000
 N         6.641000       39.216999       27.271999
 S         7.551000       39.048000       26.212000
 S         5.998000       40.612999       27.306999
 O         7.053000       41.651001       27.224001
 O         8.879000       39.049000       26.743999
 O         7.441000       40.009998       25.129999
 O         5.226000       40.730999       28.499001
 C         4.887000       40.631001       25.858999
 C         7.278000       37.298000       25.594000
 F         6.246000       36.681999       26.263000
 F         8.308000       36.459999       25.841999
 F         7.014000       37.223000       24.285999
 F         5.266000       41.544998       25.003000
 F         3.548000       40.896000       26.127001
 F         4.847000       39.361000       25.274000
 N        10.449000        9.595000       16.299999
 S         9.204000        8.983000       15.688000
 S        10.511000       11.096000       16.311001
 O        10.255000       11.726000       14.999000
 O         8.117000        9.929000       15.579000
 O         8.845000        7.791000       16.379999
 O        11.809000       11.475000       16.796000
 C         9.303000       11.564000       17.627001
 C         9.757000        8.631000       13.988000
 F         9.792000        7.274000       13.753000
 F        11.011000        9.144000       13.718000
 F         8.982000        9.135000       12.984000
 F         8.414000       12.401000       17.201000
 F        10.059000       12.226000       18.556000
 F         8.712000       10.510000       18.186001
 N        25.180000       25.676001       41.722000
 S        24.216999       26.719999       41.453999
 S        25.709999       24.948999       40.514999
 O        24.818001       24.847000       39.424000
 O        24.591000       27.493999       40.300999
 O        23.961000       27.575001       42.624001
 O        26.231001       23.617001       40.896999
 C        27.152000       25.917999       40.095001
 C        22.715000       25.642000       41.198002
 F        21.662001       26.059999       41.966999
 F        22.879000       24.336000       41.327000
 F        22.337999       25.875000       39.862000
 F        27.323000       26.966999       40.859001
 F        27.118000       26.271999       38.828999
 F        28.212999       25.090000       40.242001
 N        18.181999       38.877998       22.268999
 S        18.164000       38.330002       23.643999
 S        18.979000       40.125999       22.073999
 O        19.028000       40.365002       20.624001
 O        16.924999       37.708000       23.983000
 O        18.577999       39.248001       24.659000
 O        20.257999       40.085999       22.740000
 C        17.864000       41.463001       22.839001
 C        19.535000       37.066002       23.551001
 F        19.077000       35.882999       24.059000
 F        20.539000       37.477001       24.323000
 F        19.947001       36.801998       22.305000
 F        17.400999       42.289001       21.879999
 F        18.539000       42.335999       23.641001
 F        16.804001       40.993000       23.452000
 N        50.699001       41.618999       10.118000
 S        50.147999       42.299999        8.905000
 S        49.758999       40.618000       10.844000
 O        50.495998       39.921001       11.913000
 O        48.712002       42.125000        8.785000
 O        50.780998       41.862999        7.689000
 O        49.095001       39.729000        9.948000
 C        48.521000       41.724998       11.724000
 C        50.608002       44.026001        9.197000
 F        51.198002       44.202000       10.332000
 F        49.603001       44.929001        9.218000
 F        51.495998       44.432999        8.241000
 F        48.714001       43.019001       11.529000
 F        48.622002       41.460999       13.069000
 F        47.311001       41.458000       11.291000
 N        40.653000       48.384998       26.870001
 S        39.577999       47.861000       25.955000
 S        42.106998       48.056999       26.507999
 O        42.210999       46.868000       25.639000
 O        39.998001       47.980999       24.572001
 O        38.382000       48.617001       26.268999
 O        42.967999       47.931999       27.671000
 C        42.523998       49.575001       25.622000
 C        39.317001       46.117001       26.403999
 F        39.414001       45.331001       25.325001
 F        38.096001       45.980000       26.920000
 F        40.160999       45.645000       27.285000
 F        43.596001       50.228001       26.223000
 F        41.513000       50.441002       25.726999
 F        42.905998       49.380001       24.361000
 N        45.512001       36.754002       11.134000
 S        44.352001       35.731998       11.251000
 S        45.202999       37.943001       10.264000
 O        44.351002       37.550999        9.148000
 O        43.122002       36.441002       11.448000
 O        44.669998       34.797001       12.287000
 O        46.436001       38.492001        9.716000
 C        44.277000       39.116001       11.353000
 C        44.256001       34.785000        9.679000
 F        43.101002       34.993999        9.062000
 F        44.372002       33.483002        9.905000
 F        45.230999       35.116001        8.845000
 F        43.081001       39.412998       10.834000
 F        44.898998       40.292000       11.602000
 F        44.138000       38.581001       12.535000
 N        17.018999       27.898001       -1.911000
 S        18.361000       28.712000       -2.165000
 S        15.987000       28.031000       -2.955000
 O        15.956000       29.316000       -3.577000
 O        18.771999       28.684999       -3.543000
 O        19.386000       28.323000       -1.242000
 O        14.694000       27.618999       -2.486000
 C        16.555000       26.813999       -4.218000
 C        17.860001       30.465000       -1.698000
 F        18.736000       30.941999       -0.771000
 F        16.665001       30.423000       -1.063000
 F        17.761999       31.306000       -2.694000
 F        16.798000       27.417999       -5.398000
 F        15.670000       25.775999       -4.370000
 F        17.736000       26.204000       -3.912000
 N        36.521000        4.903000       48.662998
 S        36.675999        3.464000       48.354000
 S        35.105000        5.409000       48.460999
 O        35.034000        6.659000       49.076000
 O        38.084000        3.126000       48.132000
 O        35.817001        3.029000       47.240002
 O        34.058998        4.508000       48.886002
 C        34.897999        5.728000       46.625999
 C        36.049999        2.680000       49.970001
 F        35.908001        3.552000       50.972000
 F        36.926998        1.731000       50.502998
 F        34.919998        2.062000       49.742001
 F        35.855999        5.252000       45.827999
 F        34.742001        7.048000       46.330002
 F        33.738998        5.245000       46.224998
 N        -0.139000       46.342999       -6.829000
 S         0.139000       46.935001       -5.389000
 S         0.921000       45.301998       -7.249000
 O         0.463000       44.560001       -8.357000
 O        -0.643000       48.062000       -5.074000
 O         1.512000       47.245998       -5.167000
 O         1.440000       44.492001       -6.195000
 C         2.294000       46.401001       -7.989000
 C        -0.415000       45.577999       -4.256000
 F        -1.428000       46.007999       -3.524000
 F         0.579000       45.178001       -3.465000
 F        -0.891000       44.456001       -4.876000
 F         2.561000       46.185001       -9.292000
 F         3.428000       46.340000       -7.255000
 F         1.931000       47.698002       -7.945000
 N        21.287001       33.823002       48.723000
 S        20.285000       34.116001       47.692001
 S        21.122000       32.391998       49.402000
 O        19.728001       32.001999       49.396000
 O        20.052000       32.997002       46.800999
 O        20.753000       35.313999       47.007000
 O        21.695000       32.374001       50.748001
 C        22.240000       31.358999       48.320999
 C        18.738001       34.601002       48.615002
 F        17.601000       33.916000       48.167000
 F        18.474001       35.916000       48.466999
 F        18.745001       34.465000       49.964001
 F        22.770000       32.063000       47.294998
 F        21.461000       30.410000       47.754002
 F        23.330999       30.881001       48.933998
 N         3.560000       19.541000       30.073999
 S         3.108000       18.739000       31.312000
 S         4.698000       20.507000       30.271000
 O         4.498000       21.259001       31.502001
 O         4.250000       18.341000       32.067001
 O         2.126000       17.701000       30.947001
 O         4.745000       21.465000       29.146999
 C         6.254000       19.479000       30.249001
 C         2.204000       19.961000       32.363998
 F         2.892000       20.285999       33.548000
 F         0.906000       19.459000       32.737000
 F         1.931000       21.146000       31.711000
 F         7.002000       19.767000       29.142000
 F         6.023000       18.174000       30.186001
 F         6.983000       19.582001       31.384001
 N        39.323002       35.876999       41.391998
 S        38.916000       36.463001       42.717999
 S        38.344002       36.139000       40.308998
 O        36.993999       36.292999       40.762001
 O        38.387001       37.800999       42.598999
 O        39.976002       36.425999       43.644001
 O        38.462002       35.040001       39.337002
 C        39.082001       37.685001       39.485001
 C        37.654999       35.285999       43.471001
 F        37.382000       34.278000       42.616001
 F        36.537998       35.976002       43.745998
 F        38.025002       34.720001       44.654999
 F        39.397999       37.313999       38.202000
 F        40.209000       38.026001       40.051998
 F        38.300999       38.776001       39.437000
 N         2.408000       36.269001       19.278000
 S         3.405000       35.849998       20.420000
 S         1.567000       35.127998       18.688000
 O         2.328000       33.889000       18.455000
 O         3.089000       34.558998       20.954000
 O         3.514000       36.903000       21.372000
 O         0.911000       35.507000       17.483000
 C         0.319000       34.791000       20.072001
 C         4.976000       35.678001       19.458000
 F         5.510000       34.467999       19.540001
 F         5.846000       36.584000       19.936001
 F         4.832000       36.015999       18.153999
 F        -0.913000       34.821999       19.600000
 F         0.426000       35.701000       21.055000
 F         0.488000       33.587002       20.655001
 N        37.348000       27.035000       19.568001
 S        38.347000       27.000999       20.764999
 S        37.196999       28.372999       18.934999
 O        37.546001       29.482000       19.725000
 O        39.487999       27.827999       20.480000
 O        38.714001       25.631001       21.080999
 O        35.820999       28.539000       18.459999
 C        38.324001       28.099001       17.509001
 C        37.383999       27.813000       22.136000
 F        37.327999       26.962999       23.184000
 F        36.143002       28.239000       21.778999
 F        38.115002       28.908001       22.521000
 F        38.930000       26.907000       17.486000
 F        39.349998       29.061001       17.624001
 F        37.708000       28.346001       16.354000
 N        33.776001        0.754000       15.997000
 S        35.109001        0.074000       15.687000
 S        32.855999        1.112000       14.735000
 O        31.549000        1.463000       15.086000
 O        35.962002        0.317000       16.806000
 O        35.669998        0.531000       14.413000
 O        32.799999        0.007000       13.768000
 C        33.764000        2.634000       14.119000
 C        34.831001       -1.700000       15.573000
 F        35.164001       -2.087000       14.295000
 F        33.515999       -2.010000       15.656000
 F        35.460999       -2.444000       16.476999
 F        34.164001        2.445000       12.886000
 F        34.793999        2.975000       14.892000
 F        32.811001        3.609000       14.136000
 N        52.798000      -16.500999       11.489000
 S        53.132999      -16.586000       12.956000
 S        51.851002      -17.566999       11.066000
 O        51.382999      -17.091000        9.795000
 O        54.327000      -15.815000       13.276000
 O        53.235001      -17.924999       13.345000
 O        50.813999      -17.836000       11.957000
 C        52.771000      -19.070000       10.646000
 C        51.713001      -15.868000       13.914000
 F        51.048000      -16.770000       14.623000
 F        50.806000      -15.313000       13.099000
 F        52.189999      -14.853000       14.671000
 F        52.306999      -20.173000       11.271000
 F        54.053001      -19.011999       11.110000
 F        52.791000      -19.384001        9.348000
 N        -1.038000       46.370998       24.738001
 S        -0.967000       47.303001       23.518999
 S        -2.426000       46.176998       25.209000
 O        -3.005000       45.085999       24.416000
 O        -2.170000       47.228001       22.652000
 O         0.247000       47.125000       22.764999
 O        -3.192000       47.438999       25.108000
 C        -2.197000       45.639999       27.000999
 C        -0.876000       48.999001       24.208000
 F        -1.854000       49.806999       23.754999
 F         0.319000       49.527000       23.818001
 F        -0.839000       49.129002       25.504000
 F        -2.838000       46.529999       27.798000
 F        -0.934000       45.631001       27.363001
 F        -2.753000       44.380001       27.204000
 N         8.474000       16.195999       36.484001
 S         7.961000       14.738000       36.346001
 S         9.436000       16.615999       35.369999
 O        10.358000       15.549000       35.047001
 O         7.908000       14.263000       34.945999
 O         6.747000       14.636000       37.096001
 O        10.046000       17.858000       35.712002
 C         8.270000       16.840000       33.867001
 C         9.313000       13.835000       37.139000
 F         8.755000       13.194000       38.200001
 F        10.263000       14.686000       37.616001
 F         9.939000       12.947000       36.358002
 F         8.583000       16.148001       32.759998
 F         8.377000       18.142000       33.451000
 F         7.014000       16.593000       34.242001
 N         2.705000       51.174999        4.063000
 S         2.434000       52.327000        3.133000
 S         4.166000       51.056000        4.505000
 O         5.100000       51.230000        3.380000
 O         3.368000       53.415001        3.289000
 O         1.013000       52.702000        3.243000
 O         4.393000       49.825001        5.168000
 C         4.185000       52.493999        5.689000
 C         2.644000       51.418999        1.543000
 F         3.145000       50.202999        1.765000
 F         3.560000       52.103001        0.789000
 F         1.472000       51.341000        0.911000
 F         4.554000       52.081001        6.891000
 F         2.961000       53.090000        5.731000
 F         5.078000       53.362000        5.318000
 N        30.868999        0.830000       11.347000
 S        29.921000        1.969000       11.632000
 S        30.535000       -0.015000       10.144000
 O        31.561001       -0.943000        9.851000
 O        29.922001        2.275000       13.068000
 O        28.593000        1.815000       11.048000
 O        30.160999        0.748000        9.029000
 C        29.066999       -0.994000       10.761000
 C        30.816000        3.421000       10.920000
 F        30.003000        4.060000       10.048000
 F        31.896999        3.021000       10.216000
 F        31.235001        4.371000       11.819000
 F        28.733000       -0.835000       12.046000
 F        29.334000       -2.370000       10.648000
 F        27.965000       -0.784000        9.952000
 N        19.347000       50.430000        7.792000
 S        18.566999       49.374001        6.880000
 S        18.500999       51.770000        7.988000
 O        17.702999       52.111000        6.815000
 O        17.115000       49.474998        7.124000
 O        18.981001       48.051998        7.066000
 O        19.341000       52.904999        8.404000
 C        17.441999       51.345001        9.399000
 C        18.964001       49.992001        5.154000
 F        19.787001       51.023998        5.299000
 F        17.948000       50.305000        4.366000
 F        19.754000       49.073002        4.544000
 F        17.783001       52.235001       10.327000
 F        17.676001       50.071999        9.852000
 F        16.188000       51.479000        9.126000
 N        53.241001        7.596000       49.412998
 S        52.745998        8.238000       48.122002
 S        54.117001        6.437000       49.264000
 O        54.855999        6.123000       50.502998
 O        51.576000        8.992000       48.292000
 O        52.608002        7.363000       46.984001
 O        55.044998        6.587000       48.198002
 C        53.004002        5.061000       48.844002
 C        54.133999        9.442000       47.777000
 F        54.680000        9.149000       46.606998
 F        55.053001        9.472000       48.758999
 F        53.640999       10.686000       47.601002
 F        51.735001        5.458000       48.722000
 F        53.001999        4.052000       49.786999
 F        53.307999        4.520000       47.625999
 N        15.307000       23.896000       53.769001
 S        14.631000       22.784000       54.543999
 S        16.788000       23.820999       53.636002
 O        17.170000       24.427000       52.410999
 O        13.367000       23.253000       54.992001
 O        15.439000       22.275000       55.570999
 O        17.340000       22.511000       53.764999
 C        17.405001       24.889000       54.981998
 C        14.431000       21.429001       53.308998
 F        13.171000       21.045000       53.346001
 F        15.127000       20.358999       53.716000
 F        14.828000       21.757999       52.088001
 F        16.436001       25.444000       55.696999
 F        18.087999       25.927000       54.393002
 F        18.287001       24.239000       55.838001
 N        15.735000       39.866001       43.389000
 S        16.681999       38.965000       44.144001
 S        16.413000       41.008999       42.618000
 O        17.666000       41.405998       43.127998
 O        17.961000       38.659000       43.477001
 O        15.967000       37.813000       44.460999
 O        15.399000       42.083000       42.431000
 C        16.693001       40.202999       40.952000
 C        17.112000       39.917999       45.661999
 F        16.613001       39.284000       46.756001
 F        16.497000       41.091999       45.549000
 F        18.478001       40.153000       45.863998
 F        16.362000       38.905998       40.875000
 F        17.934000       40.278000       40.542000
 F        15.927000       40.844002       40.001999
 N        31.982000       15.242000       14.418000
 S        31.073000       16.297001       14.855000
 S        31.377001       14.324000       13.386000
 O        29.927000       14.287000       13.380000
 O        30.280001       16.916000       13.778000
 O        31.881001       17.268999       15.540000
 O        32.000000       13.009000       13.402000
 C        31.969000       15.098000       11.807000
 C        29.969999       15.549000       16.146000
 F        30.181000       16.101999       17.330999
 F        30.156000       14.249000       16.184000
 F        28.688999       15.790000       15.950000
 F        32.597000       14.195000       11.058000
 F        32.632000       16.245001       11.985000
 F        30.851999       15.385000       11.057000
 N         7.350000       50.319000        8.999000
 S         5.874000       50.265999        9.152000
 S         8.067000       49.203999        8.294000
 O         7.358000       47.992001        8.566000
 O         5.249000       49.554001        8.030000
 O         5.424000       51.587002        9.341000
 O         9.401000       49.158001        8.678000
 C         7.913000       49.587002        6.536000
 C         5.555000       49.342999       10.755000
 F         6.713000       49.002998       11.312000
 F         4.865000       48.212002       10.507000
 F         4.877000       50.004002       11.725000
 F         7.274000       50.743000        6.221000
 F         7.112000       48.648998        6.010000
 F         9.072000       49.505001        5.860000
 N        17.632000        8.406000       46.714001
 S        18.326000        7.207000       46.042999
 S        17.115000        8.229000       48.164001
 O        16.653999        9.533000       48.712002
 O        18.104000        5.945000       46.790001
 O        19.712999        7.593000       45.777000
 O        18.075001        7.619000       49.117001
 C        15.673000        7.110000       47.877998
 C        17.479000        7.142000       44.418999
 F        18.356001        7.255000       43.453999
 F        16.422001        7.913000       44.185001
 F        16.962000        5.857000       44.339001
 F        14.526000        7.825000       48.081001
 F        15.653000        6.135000       48.791000
 F        15.527000        6.612000       46.639999
 N        22.896999       37.708000       21.948999
 S        23.775000       38.625000       22.702999
 S        23.305000       36.181000       21.933001
 O        23.077999       35.643002       23.285000
 O        24.438999       37.949001       23.819000
 O        23.021000       39.782001       23.120001
 O        24.677000       35.997002       21.525000
 C        22.169001       35.397999       20.761000
 C        25.082001       39.202000       21.482000
 F        25.056999       40.564999       21.204000
 F        25.061001       38.645000       20.259001
 F        26.329000       38.959000       21.962999
 F        22.826000       34.723000       19.725000
 F        21.490000       36.373001       20.188000
 F        21.292000       34.550999       21.230000
 N        32.597000       33.943001       41.540001
 S        32.046001       35.066002       40.758999
 S        33.946999       33.580002       41.159000
 O        34.866001       34.608002       41.553001
 O        33.056999       35.966000       40.256001
 O        31.059999       35.722000       41.620998
 O        34.153999       33.175999       39.785999
 C        34.215000       32.075001       42.250000
 C        31.146000       34.195000       39.355999
 F        31.583000       34.528000       38.112999
 F        29.801001       34.421001       39.389000
 F        31.363001       32.896000       39.424000
 F        35.275002       32.308998       42.970001
 F        34.403999       30.992001       41.488998
 F        33.245998       31.733000       43.130001
 N        17.902000       21.820999        5.251000
 S        17.063000       20.653999        5.873000
 S        19.165001       22.221001        6.022000
 O        20.083000       22.922001        5.210000
 O        15.801000       20.677000        5.261000
 O        17.101999       20.586000        7.310000
 O        19.739000       21.072001        6.663000
 C        18.462999       23.412001        7.261000
 C        18.021000       19.188999        5.266000
 F        19.183001       19.545000        4.584000
 F        17.240000       18.535999        4.417000
 F        18.434000       18.330999        6.206000
 F        18.593000       23.021999        8.491000
 F        17.174000       23.538000        7.021000
 F        19.045000       24.591999        7.051000
 N        23.853001       38.235001       27.670000
 S        22.635000       38.007000       26.789000
 S        23.950001       39.573002       28.349001
 O        24.938000       39.516998       29.386000
 O        22.917000       36.800999       26.025000
 O        22.343000       39.179001       26.014000
 O        22.653000       40.131001       28.750000
 C        24.778000       40.555000       26.941000
 C        21.363001       37.616001       28.035000
 F        20.893999       36.412998       27.806000
 F        20.282000       38.455002       27.931000
 F        21.809000       37.687000       29.309000
 F        26.003000       41.037998       27.305000
 F        24.056999       41.698002       26.679001
 F        25.028000       39.894001       25.757000
 N        12.190000       41.370998        3.881000
 S        12.496000       42.907001        3.622000
 S        13.333000       40.460999        3.567000
 O        13.014000       39.148998        4.129000
 O        11.231000       43.589001        3.444000
 O        13.507000       43.136002        2.598000
 O        14.588000       40.891998        4.157000
 C        13.535000       40.303001        1.724000
 C        13.226000       43.405998        5.296000
 F        13.346000       42.375000        6.206000
 F        12.402000       44.282001        5.864000
 F        14.347000       44.076000        5.116000
 F        12.545000       40.898998        1.017000
 F        13.504000       38.965000        1.381000
 F        14.734000       40.782001        1.337000
 N        28.868999       -9.982000       52.053001
 S        29.408001       -9.723000       50.715000
 S        27.462999      -10.207000       51.991001
 O        27.173000      -11.360000       51.183998
 O        30.391001       -8.607000       50.862999
 O        28.426001       -9.477000       49.655998
 O        26.653999       -9.038000       51.653999
 C        27.202999      -10.654000       53.785000
 C        30.393000      -11.269000       50.314999
 F        29.962000      -11.807000       49.209000
 F        30.285999      -12.185000       51.363998
 F        31.672001      -10.918000       50.113998
 F        26.381001       -9.745000       54.347000
 F        28.312000      -10.765000       54.550999
 F        26.577999      -11.855000       53.859001
 N        38.223999      -13.182000        9.837000
 S        38.469002      -13.472000        8.337000
 S        37.546001      -11.845000       10.076000
 O        36.715000      -11.905000       11.293000
 O        39.374001      -14.625000        8.205000
 O        39.116001      -12.328000        7.707000
 O        36.764999      -11.448000        8.962000
 C        38.909000      -10.633000       10.422000
 C        36.816002      -13.811000        7.596000
 F        36.636002      -12.811000        6.688000
 F        35.779999      -13.815000        8.432000
 F        36.831001      -14.978000        6.967000
 F        38.741001      -10.193000       11.676000
 F        38.966000       -9.500000        9.722000
 F        40.172001      -11.278000       10.299000
 N        43.321999       32.515999        3.775000
 S        43.595001       32.570000        2.265000
 S        44.417999       31.827000        4.540000
 O        44.785000       30.597000        3.825000
 O        45.018002       32.757000        1.982000
 O        42.741001       33.487000        1.534000
 O        43.987000       31.621000        5.890000
 C        45.778000       33.127998        4.622000
 C        43.098000       30.902000        1.556000
 F        44.068001       30.135000        0.989000
 F        42.132000       31.165001        0.612000
 F        42.429001       30.110001        2.450000
 F        46.027000       33.609001        5.812000
 F        45.457001       34.250000        3.907000
 F        46.945999       32.615002        4.168000
 N         8.956000       49.167999       13.882000
 S         9.538000       47.924999       13.093000
 S         8.944000       48.952999       15.433000
 O         8.658000       47.596001       15.836000
 O        10.696000       47.431000       13.726000
 O         9.828000       48.296001       11.707000
 O         7.991000       49.834999       16.025999
 C        10.706000       49.418999       16.030001
 C         8.172000       46.625999       13.180000
 F         8.549000       45.509998       13.848000
 F         7.821000       46.221001       11.967000
 F         7.038000       47.066002       13.822000
 F        11.564000       49.945000       15.047000
 F        11.400000       48.382000       16.504000
 F        10.663000       50.359001       16.982000
 N         9.243000       -3.771000       38.667000
 S         8.199000       -4.146000       39.658001
 S         9.774000       -2.407000       38.799000
 O        11.014000       -2.268000       37.983002
 O         7.353000       -5.253000       39.180000
 O         7.465000       -2.957000       40.099998
 O        10.012000       -1.967000       40.152000
 C         8.464000       -1.303000       38.083000
 C         9.260000       -4.865000       40.980000
 F         9.009000       -6.177000       41.286999
 F         8.972000       -4.210000       42.111000
 F        10.613000       -4.744000       40.706001
 F         8.086000       -0.285000       38.987999
 F         7.363000       -1.889000       37.575001
 F         9.022000       -0.682000       37.063999
 N        36.178001       17.712999       18.348000
 S        37.570000       17.277000       18.861000
 S        35.130001       16.638000       18.419001
 O        35.554001       15.361000       18.024000
 O        37.523998       16.141001       19.655001
 O        38.254002       18.427999       19.371000
 O        34.013000       17.056999       17.643000
 C        34.694000       16.688000       20.202999
 C        38.351002       16.827000       17.224001
 F        39.430000       17.591000       16.917000
 F        37.443001       16.879999       16.160999
 F        38.745998       15.573000       17.273001
 F        35.023998       15.460000       20.641001
 F        33.401001       17.039000       20.481001
 F        35.398998       17.559999       20.895000
 N        31.882999       42.861000       46.827000
 S        31.979000       43.556000       48.164001
 S        30.872000       43.362999       45.841999
 O        31.271000       42.914001       44.507000
 O        32.583000       42.705002       49.196999
 O        30.718000       44.153999       48.544998
 O        30.667999       44.805000       45.912998
 C        29.367001       42.403999       46.293999
 C        33.216999       44.837002       47.584000
 F        34.367001       44.702999       48.192001
 F        32.639999       46.048000       47.938000
 F        33.396999       44.858002       46.209000
 F        29.533001       41.661999       47.417000
 F        28.867001       41.615002       45.310001
 F        28.451000       43.317001       46.582001
 N        40.376999        5.374000       27.278000
 S        40.449001        4.525000       26.007000
 S        41.412998        6.281000       27.427000
 O        42.660000        5.696000       26.996000
 O        41.196999        5.192000       24.990000
 O        39.077000        4.161000       25.563999
 O        41.436001        6.723000       28.832001
 C        40.841999        7.684000       26.378000
 C        41.285000        2.988000       26.527000
 F        40.442001        1.918000       26.334999
 F        41.706001        3.004000       27.775000
 F        42.345001        2.702000       25.716000
 F        41.751999        7.898000       25.372999
 F        40.703999        8.827000       27.069000
 F        39.602001        7.455000       25.775000
 N        24.604000       38.159000       -4.714000
 S        24.431999       38.298000       -3.314000
 S        23.357000       38.250000       -5.648000
 O        23.614000       38.575001       -7.035000
 O        25.645000       37.952999       -2.620000
 O        23.193001       37.705002       -2.812000
 O        22.274000       39.020000       -5.040000
 C        22.912001       36.408001       -5.571000
 C        24.299999       40.104000       -3.090000
 F        25.287001       40.601002       -2.405000
 F        23.152000       40.460999       -2.411000
 F        24.219999       40.812000       -4.261000
 F        22.702000       35.872002       -6.811000
 F        21.760000       36.174000       -4.891000
 F        23.920000       35.650002       -5.020000
 N         9.069000       53.243000        9.352000
 S         9.016000       53.245998        7.798000
 S        10.374000       52.722000        9.951000
 O        11.504000       52.882000        9.077000
 O         7.643000       53.513000        7.475000
 O         9.584000       52.112000        7.151000
 O        10.196000       51.363998       10.449000
 C        10.600000       53.958000       11.343000
 C         9.939000       54.784000        7.439000
 F         9.161000       55.735001        6.764000
 F        10.970000       54.551998        6.630000
 F        10.434000       55.393002        8.486000
 F         9.611000       54.882000       11.394000
 F        11.733000       54.636002       11.345000
 F        10.587000       53.332001       12.533000
 N        15.463000       -3.112000       23.226000
 S        15.373000       -4.444000       24.014999
 S        15.644000       -1.879000       24.079000
 O        16.128000       -0.734000       23.312000
 O        14.922000       -5.500000       23.110001
 O        14.667000       -4.348000       25.259001
 O        16.441999       -2.144000       25.236000
 C        13.947000       -1.396000       24.603001
 C        17.169001       -4.803000       24.329000
 F        17.507000       -6.017000       23.731001
 F        17.482000       -4.954000       25.547001
 F        17.986000       -3.924000       23.771999
 F        13.799000       -1.402000       25.980000
 F        12.998000       -2.213000       24.129000
 F        13.641000       -0.156000       24.180000
 N        43.199001       25.981001       20.450001
 S        44.409000       26.273001       21.409000
 S        42.657001       24.655001       20.611000
 O        41.311001       24.625000       20.139999
 O        45.153000       27.469000       21.003000
 O        45.325001       25.128000       21.434999
 O        42.755001       24.131001       21.957001
 C        43.714001       23.705000       19.400999
 C        43.594002       26.534000       23.072001
 F        42.219002       26.443001       23.068001
 F        43.915001       27.674000       23.702999
 F        43.966000       25.518999       23.832001
 F        42.908001       23.238001       18.368999
 F        44.286999       22.625000       20.034000
 F        44.620998       24.441999       18.893000
 N        16.517000       11.958000       46.808998
 S        17.112000       11.868000       45.450001
 S        16.951000       13.106000       47.620998
 O        18.237000       13.655000       47.250999
 O        17.156000       13.156000       44.794998
 O        16.551001       10.721000       44.699001
 O        16.924999       12.584000       48.990002
 C        15.663000       14.407000       47.312000
 C        18.888000       11.350000       45.830002
 F        19.058001       11.179000       47.180000
 F        19.729000       12.287000       45.382000
 F        19.197001       10.180000       45.251999
 F        15.210000       14.733000       48.513000
 F        14.594000       14.064000       46.638000
 F        16.159000       15.513000       46.770000
 N         9.785000       40.713001       29.097000
 S        10.129000       39.644001       30.073999
 S         9.849000       42.168999       29.676001
 O         9.132000       42.116001       30.945000
 O        11.010000       40.074001       31.195999
 O        10.670000       38.594002       29.254999
 O         9.319000       43.091000       28.742001
 C        11.662000       42.497002       30.093000
 C         8.465000       39.234001       30.806999
 F         7.511000       40.049999       30.348000
 F         8.474000       39.283001       32.171001
 F         8.185000       37.984001       30.445000
 F        11.795000       42.668999       31.410999
 F        11.961000       43.709000       29.601000
 F        12.626000       41.551998       29.709999
 N        22.400000       16.030001       37.172001
 S        23.910999       15.972000       37.342999
 S        21.986000       17.214001       36.310001
 O        20.566999       17.066999       35.936001
 O        24.221001       15.139000       38.479000
 O        24.580000       17.219000       37.299999
 O        22.778000       17.465000       35.151001
 C        21.965000       18.618000       37.508999
 C        24.389000       15.001000       35.810001
 F        24.898001       13.867000       36.160999
 F        25.393999       15.581000       35.193001
 F        23.367001       14.800000       34.950001
 F        22.421000       18.459999       38.780998
 F        20.790001       19.179001       37.585999
 F        22.792999       19.566000       36.984001
 N        43.382999       37.234001       15.343000
 S        42.155998       36.570000       14.958000
 S        44.582001       36.334999       15.623000
 O        45.487999       36.273998       14.497000
 O        42.374001       35.346001       14.227000
 O        41.380001       37.513000       14.113000
 O        44.185001       35.028999       16.056000
 C        45.417000       37.171001       17.118000
 C        41.293999       36.222000       16.577999
 F        40.213001       36.946999       16.804001
 F        42.054001       36.432999       17.666000
 F        40.992001       34.910000       16.646999
 F        46.629002       37.477001       16.757000
 F        45.423000       36.382999       18.191000
 F        44.823002       38.324001       17.445999
 N        37.040001       18.207001       41.931999
 S        38.395000       18.792999       42.172001
 S        36.298000       18.754999       40.768002
 O        36.904999       18.212999       39.537998
 O        39.222000       18.889999       40.958000
 O        39.056999       18.040001       43.220001
 O        36.196999       20.197001       40.722000
 C        34.574001       18.086000       41.092999
 C        38.042000       20.524000       42.803001
 F        38.687000       20.653000       43.921001
 F        36.723999       20.759001       43.044998
 F        38.466999       21.379999       41.919998
 F        34.241001       17.238001       40.147999
 F        33.598999       19.073000       41.137001
 F        34.386002       17.313999       42.240002
 N         4.018000       -2.300000        6.756000
 S         2.876000       -1.437000        7.038000
 S         3.964000       -3.653000        7.295000
 O         3.449000       -3.738000        8.608000
 O         1.614000       -2.175000        7.110000
 O         2.826000       -0.300000        6.118000
 O         5.305000       -4.174000        7.192000
 C         2.866000       -4.529000        6.130000
 C         3.265000       -0.673000        8.697000
 F         3.182000        0.679000        8.626000
 F         4.450000       -0.914000        9.211000
 F         2.259000       -1.024000        9.492000
 F         3.428000       -5.643000        5.527000
 F         2.367000       -3.763000        5.212000
 F         1.804000       -5.183000        6.794000
 N        22.976000        1.642000       54.914001
 S        24.114000        2.535000       55.147999
 S        23.177000        0.162000       55.363998
 O        21.952000       -0.543000       55.576000
 O        24.128000        3.704000       54.289001
 O        25.371000        1.770000       55.092999
 O        24.087000       -0.011000       56.473999
 C        24.045000       -0.647000       53.939999
 C        23.947001        3.098000       56.922001
 F        24.973000        2.684000       57.643002
 F        22.815001        2.706000       57.623001
 F        23.943001        4.438000       56.893002
 F        24.259001        0.174000       52.902000
 F        23.436001       -1.722000       53.431000
 F        25.319000       -1.045000       54.297001
 N         4.191000        4.063000        2.103000
 S         5.662000        4.106000        1.845000
 S         3.650000        2.667000        2.314000
 O         3.834000        2.127000        3.672000
 O         6.469000        3.166000        2.576000
 O         6.144000        5.522000        1.877000
 O         4.111000        1.696000        1.353000
 C         1.857000        3.034000        1.980000
 C         5.691000        3.655000        0.012000
 F         6.465000        2.562000       -0.156000
 F         6.298000        4.680000       -0.663000
 F         4.510000        3.419000       -0.573000
 F         1.206000        2.737000        3.146000
 F         1.312000        2.210000        1.032000
 F         1.567000        4.312000        1.692000
 N        40.911999       23.468000       24.478001
 S        40.708000       23.754999       25.900000
 S        39.646000       23.021999       23.680000
 O        39.895000       23.170000       22.264000
 O        41.985001       23.778999       26.563000
 O        39.797001       22.882999       26.496000
 O        38.431000       23.726999       24.072001
 C        39.560001       21.152000       24.160999
 C        40.098000       25.469999       25.931999
 F        40.034000       26.048000       24.693001
 F        40.887001       26.143999       26.688999
 F        38.877998       25.540001       26.489000
 F        39.598999       20.254999       23.136000
 F        38.464001       20.848000       24.893999
 F        40.657001       20.893999       24.934000
 N        -2.376000       20.611000       23.948999
 S        -2.630000       21.962999       23.164000
 S        -2.692000       20.583000       25.396000
 O        -2.381000       21.822001       25.990000
 O        -3.897000       22.530001       23.518000
 O        -2.491000       21.820000       21.743999
 O        -2.065000       19.458000       26.052000
 C        -4.555000       20.295000       25.434999
 C        -1.257000       23.107000       23.683001
 F        -0.518000       23.566999       22.648001
 F        -0.390000       22.497000       24.540001
 F        -1.815000       24.091999       24.339001
 F        -5.153000       21.358000       26.014999
 F        -4.848000       19.198999       26.097000
 F        -5.123000       20.122999       24.221001
 Li       48.695999        6.704000        7.554000
 Li       48.527000       38.160999        9.031000
 Li       48.902000       10.504000       -1.190000
 Li       24.243000       36.091999       24.688999
 Li       52.729000       23.111000       28.023001
 Li       21.143000        8.672000       45.139000
 Li       22.820999        6.139000       36.494999
 Li       27.288000        0.150000       42.238998
 Li       42.122002        6.874000       30.680000
 Li        7.794000       39.070000       44.846001
 Li       21.441000       44.541000        9.917000
 Li        2.984000       41.352001        5.961000
 Li        7.015000       16.674000       20.063999
 Li       35.789001      -12.786000       12.950000
 Li       14.137000       53.484001       21.721001
 Li       28.525999       44.243000       21.995001
 Li       37.237999       28.099001       40.359001
 Li       40.044998       33.536999       54.666000
 Li        7.068000       -4.635000        6.620000
 Li        8.385000        0.303000       53.988998
 Li       30.054001        2.917000       14.975000
 Li       24.763000       13.852000       40.312000
 Li       -0.538000       -0.058000       18.851000
 Li       -2.233000       27.011999       53.303001
 Li        6.585000       18.966000       51.814999
 Li       44.525002       35.882000       37.222000
 Li        6.355000       42.924000       36.381001
 Li       23.424000        1.273000        8.355000
 Li       32.235001       11.475000       32.800999
 Li        2.771000        0.544000        4.462000
 Li       -9.083000       40.520000       30.759001
 Li        1.854000       41.417000       19.681999
 Li       16.656000       22.471001        3.852000
 Li       21.926001       37.311001       -1.525000
 Li       33.060001       54.277000       18.422001
 Li       39.523998       23.993999       20.671000
 Li       25.893000       -9.513000       44.748001
 Li       34.707001       32.716000       22.853001
 Li       20.643000       23.424999       -2.507000
 Li       -0.114000       48.139000       45.091999
 Li       33.646999       41.541000       50.372002
 Li        1.449000       46.106998       21.806999
 Li       16.834000       27.320999        0.926000
 Li       14.352000       -7.214000       22.257999
 Li       41.546001       37.118000       12.076000
 Li       -2.241000       44.676998       33.547001
 Li        7.293000        8.925000       41.167999
 Li       53.555000       15.773000       37.298000
 Li       50.680000       11.041000        6.267000
 Li       37.181999        6.800000       49.556000
 Li       37.438000       50.112999       27.087999
 Li       33.028000       -2.136000        9.573000
 Li       13.807000       11.702000       17.254999
 Li       12.691000       24.943001       55.731998
 Li       59.067001       49.587002       10.430000
 Li       10.124000       44.951000        2.436000
 Li       33.229000       18.296000       16.344999
 Li       29.879000       36.669998       43.044998
 Li       55.387001        7.448000        1.997000
 Li       38.861000       18.361000       38.960999
 Li       29.466000       -2.881000       18.659000
 Li        6.575000       52.983002        8.761000
 Li       19.360001        0.772000        5.545000
 Li       46.451000       35.188000       13.290000
 Li       18.367001       11.704000       33.695000
 Li       37.750999        3.119000       24.632999
 Li       44.846001       29.072001       19.950001
 Li        9.797000       -5.783000       24.433001
 Li       40.727001       19.608999       32.209999
 Li       26.605000       42.766998       14.958000
 Li       10.446000       40.011002       27.382999
 Li       35.099998       36.444000       40.728001
 Li       21.566000       40.337002       24.150999
 Li       19.296000       16.858999       -2.491000
 Li       32.082001       -7.081000       27.739000
 Li        8.244000       -5.577000       17.391001
 Li       32.066002        0.101000       32.891998
 Li       26.701000       21.826000       41.480000
 Li       37.688000        4.027000       59.212002
 Li       11.363000       19.013000       36.487999
 Li       52.448002       39.056999       12.365000
 Li        7.986000       43.129002       27.070999
 Li       28.704000       45.964001       50.827000
 Li       19.214001       40.576000       18.524000
 Li       32.293999       12.095000       50.459999
 Li       -5.633000       23.179001       24.090000
 Li       36.341000       10.853000       17.561001
 Li       15.109000       10.004000       43.351002
 Li       -7.150000       42.969002       14.596000
 Li       17.493999       22.198999       21.475000
 Li       14.344000       31.166000       15.802000
 Li       24.625999       28.308001       44.414001
 Li       31.551001       42.840000       42.612000
 Li        7.635000        6.676000        8.304000
 Li       10.027000        2.070000       17.087999
 Li       -3.825000       45.757000       22.690001
 Li       15.639000       29.091000       45.561001
 Li       40.094002      -16.900000       60.071999
 Li       11.870000       38.176998        5.404000
 Li       15.869000       11.047000       49.625999
 N        15.038000        2.512000       49.240002
 P        13.870000        3.412000       49.765999
 P        15.943000        1.770000       50.209999
 O        13.303000        4.212000       48.488998
 O        14.351000        4.572000       50.814999
 N        16.069000        0.224000       50.144001
 O        17.458000        2.396000       50.175999
 O        15.440000        2.245000       51.604000
 C        13.816000        4.082000       47.174000
 C        13.663000        5.601000       51.452999
 P        14.965000       -0.839000       49.985001
 C        17.636999        3.851000       49.972000
 C        16.294001        2.694000       52.651001
 H        13.800000        3.002000       46.959999
 H        14.909000        4.268000       47.195999
 C        13.090000        4.711000       46.042000
 H        12.625000        5.216000       51.724998
 H        13.504000        6.406000       50.724998
 C        14.360000        6.318000       52.563999
 N        13.522000       -0.443000       49.466000
 O        15.534000       -2.021000       49.085999
 O        14.727000       -1.415000       51.437000
 H        16.886000        4.434000       50.577000
 H        17.306000        4.019000       48.946999
 C        19.093000        4.288000       50.096001
 H        16.545000        3.709000       52.483002
 H        17.124001        2.028000       52.660999
 C        15.665000        2.763000       53.952999
 H        12.821000        5.728000       46.358002
 H        13.785000        4.910000       45.195000
 O        11.985000        3.923000       45.629002
 H        13.579000        7.025000       52.950001
 H        14.788000        5.634000       53.340000
 O        15.448000        7.002000       52.004002
 P        12.904000       -0.792000       48.116001
 C        16.454000       -2.969000       49.491001
 C        15.786000       -1.402000       52.419998
 H        19.653999        3.911000       49.252998
 H        19.094999        5.360000       49.919998
 O        19.507000        3.964000       51.408001
 H        14.702000        3.212000       53.751999
 H        15.422000        1.749000       54.275002
 O        16.326000        3.549000       54.965000
 C        10.956000        4.287000       44.716000
 C        16.327000        7.449000       53.025002
 N        13.813000       -1.348000       46.974998
 O        11.699000       -1.885000       48.244999
 O        12.093000        0.492000       47.556000
 H        16.118000       -3.359000       50.487000
 H        17.423000       -2.412000       49.766998
 C        16.856001       -4.021000       48.451000
 H        15.632000       -0.426000       52.891998
 H        16.743000       -1.394000       51.835999
 C        15.735000       -2.548000       53.352001
 C        20.775000        4.640000       51.905998
 C        15.457000        3.461000       56.088001
 H        10.548000        3.377000       44.332001
 H        11.396000        4.698000       43.772999
 C         9.868000        5.172000       45.132000
 H        16.806000        6.529000       53.471001
 H        15.807000        7.977000       53.904999
 C        17.472000        8.348000       52.528999
 P        13.724000       -1.120000       45.431000
 C        11.837000       -3.290000       48.054001
 C        10.604000        0.575000       47.485001
 H        16.014000       -4.690000       48.174999
 H        17.097000       -3.559000       47.511002
 O        18.020000       -4.707000       48.888000
 H        14.768000       -2.466000       53.825001
 H        15.838000       -3.572000       52.855000
 O        16.886000       -2.445000       54.210999
 H        20.936001        5.597000       51.436001
 H        21.608999        4.031000       51.618999
 C        20.808001        4.802000       53.367001
 H        15.010000        2.442000       56.275002
 H        14.582000        4.131000       55.875999
 C        16.124001        3.836000       57.363998
 H         9.046000        5.226000       44.381001
 H         9.424000        4.836000       46.032001
 O        10.284000        6.562000       45.372002
 H        17.900999        8.814000       53.445000
 H        18.284000        7.789000       52.033001
 O        16.877001        9.415000       51.792000
 N        14.391000        0.207000       44.823002
 O        14.515000       -2.299000       44.698002
 O        12.248000       -1.309000       44.895000
 H        12.121000       -3.367000       47.021999
 H        10.785000       -3.716000       48.224998
 C        12.753000       -4.033000       49.055000
 H        10.149000        0.012000       48.372002
 H        10.353000       -0.017000       46.554001
 C         9.978000        1.884000       47.422001
 C        17.823000       -5.831000       49.681999
 C        16.789000       -3.153000       55.457001
 H        20.634001        3.728000       53.588001
 H        21.774000        5.118000       53.757999
 O        19.764999        5.686000       53.712002
 H        15.549000        3.497000       58.216999
 H        17.014999        3.193000       57.220001
 O        16.533001        5.172000       57.532001
 C        10.173000        7.111000       46.654999
 C        17.645000       10.668000       51.891998
 P        15.581000        0.351000       43.796001
 C        15.500000       -3.187000       45.313000
 C        11.904000       -1.333000       43.519001
 H        12.896000       -5.083000       48.831001
 H        13.792000       -3.669000       48.966999
 O        12.157000       -3.800000       50.390999
 H        10.353000        2.331000       46.537998
 H         8.806000        1.804000       47.278999
 O        10.243000        2.532000       48.693001
 H        17.424000       -6.715000       49.160000
 H        17.042999       -5.720000       50.492001
 C        19.066000       -6.276000       50.334999
 H        16.351999       -4.161000       55.243000
 H        15.976000       -2.612000       56.111000
 C        18.080000       -3.299000       56.152000
 C        19.223000        5.511000       55.033001
 C        15.526000        6.097000       57.782001
 H        11.150000        7.162000       47.207001
 H         9.594000        6.460000       47.312000
 C         9.576000        8.499000       46.533001
 H        18.038000       10.836000       50.823002
 H        18.451000       10.647000       52.682999
 C        16.648001       11.677000       52.292999
 N        15.912000       -0.795000       42.741001
 O        15.497000        1.787000       43.019001
 O        16.867001        0.545000       44.715000
 H        14.905000       -3.931000       45.894001
 H        16.059000       -2.560000       45.994999
 C        16.379999       -3.944000       44.366001
 H        11.255000       -2.160000       43.395000
 H        12.815000       -1.424000       42.872002
 C        11.242000       -0.066000       43.091999
 C        12.971000       -4.101000       51.501999
 C        10.012000        3.911000       48.830002
 H        19.724001       -6.962000       49.745998
 H        19.667999       -5.337000       50.526001
 O        18.697001       -6.965000       51.507000
 H        17.882999       -3.948000       57.084000
 H        18.660000       -3.916000       55.443001
 O        18.830000       -2.157000       56.448002
 H        19.014000        4.399000       55.202000
 H        18.188000        5.879000       55.013000
 C        20.010000        6.206000       56.167000
 H        15.046000        5.861000       58.813000
 H        14.699000        6.074000       57.022999
 C        16.087000        7.534000       57.868000
 H         9.849000        8.926000       45.554001
 H         8.484000        8.443000       46.605000
 O        10.151000        9.237000       47.564999
 H        16.224001       11.254000       53.209000
 H        16.985001       12.635000       52.466000
 O        15.583000       11.754000       51.367001
 P        15.948000       -0.631000       41.150002
 C        14.593000        2.850000       43.394001
 C        16.688000        0.731000       46.209999
 H        16.610001       -3.296000       43.493000
 H        17.243999       -4.209000       45.028999
 O        15.839000       -5.153000       43.922001
 H        11.733000        0.784000       43.501999
 H        11.452000        0.129000       41.976002
 O         9.884000        0.276000       43.384998
 H        13.943000       -3.633000       51.490002
 H        13.249000       -5.224000       51.501999
 C        12.242000       -3.688000       52.747002
 H         9.127000        4.206000       48.327999
 H        10.824000        4.457000       48.304001
 C         9.869000        4.282000       50.294998
 C        19.864000       -7.165000       52.304001
 C        18.278000       -1.374000       57.514999
 H        19.466000        5.970000       57.074001
 H        21.025999        5.817000       56.324001
 O        19.959000        7.594000       56.016998
 H        16.990999        7.606000       57.168999
 H        15.229000        8.171000       57.651001
 O        16.531000        7.715000       59.223999
 C         9.553000       10.492000       47.867001
 C        14.974000       12.977000       51.221001
 N        15.566000        0.751000       40.438999
 O        17.513000       -1.051000       40.692001
 O        14.992000       -1.754000       40.544998
 H        14.786000        3.219000       44.417000
 H        13.518000        2.550000       43.306000
 C        14.777000        3.921000       42.409000
 H        16.146999       -0.159000       46.547001
 H        15.976000        1.617000       46.268002
 C        17.983999        0.792000       46.924999
 C        14.658000       -4.896000       43.131001
 C         9.043000       -0.564000       42.584999
 H        11.225000       -4.164000       52.667999
 H        12.769000       -4.110000       53.674000
 O        12.183000       -2.294000       52.701000
 H         9.278000        3.478000       50.777000
 H        10.844000        4.347000       50.672001
 O         9.255000        5.545000       50.500999
 H        20.368000       -6.259000       52.457001
 H        20.702000       -7.707000       51.695999
 C        19.572001       -7.713000       53.622002
 H        18.191000       -1.915000       58.490002
 H        17.312000       -1.078000       57.196999
 C        19.086000       -0.131000       57.721001
 C        20.709999        8.298000       57.036999
 C        17.341000        8.865000       59.308998
 H         8.617000       10.395000       48.542999
 H         9.354000       11.129000       47.050999
 H        10.362000       10.965000       48.419998
 H        15.597000       13.827000       50.964001
 H        14.385000       13.380000       52.071999
 H        14.270000       12.825000       50.341000
 P        16.565001        1.660000       39.630001
 C        18.033001       -2.292000       41.195999
 C        14.819000       -1.965000       39.151001
 H        15.818000        4.327000       42.458000
 H        14.629000        3.553000       41.404999
 O        13.831000        4.990000       42.608002
 H        18.735001        1.253000       46.258999
 H        17.931000        1.550000       47.724998
 O        18.379999       -0.456000       47.389000
 H        14.920000       -4.215000       42.318001
 H        13.895000       -4.370000       43.769001
 C        14.117000       -6.167000       42.553001
 H         9.411000       -1.539000       42.738998
 H         9.178000       -0.271000       41.514999
 C         7.587000       -0.554000       43.081001
 C        11.872000       -1.689000       53.957001
 C        10.000000        6.742000       50.730000
 H        18.976999       -8.669000       53.473999
 H        20.502001       -7.990000       54.136002
 O        18.820999       -6.772000       54.445000
 H        18.577999        0.651000       58.304001
 H        20.034000       -0.453000       58.192001
 O        19.283001        0.423000       56.386002
 H        21.766001        7.980000       57.015999
 H        20.302000        8.120000       58.082001
 H        20.587999        9.372000       56.655998
 H        17.475000        9.180000       60.351002
 H        16.941999        9.833000       58.827999
 H        18.205999        8.569000       58.771999
 N        17.608999        0.990000       38.735001
 O        15.633000        2.567000       38.707001
 O        17.375999        2.648000       40.645000
 H        17.820000       -2.341000       42.299999
 H        19.108000       -2.193000       41.096001
 C        17.617001       -3.645000       40.695000
 H        15.748000       -1.759000       38.535999
 H        14.077000       -1.232000       38.737999
 C        14.343000       -3.343000       38.840000
 C        13.962000        6.010000       41.641998
 C        19.653999       -0.531000       48.002998
 H        13.706000       -6.822000       43.367001
 H        13.249000       -5.928000       41.924000
 O        15.070000       -6.815000       41.792999
 H         7.360000        0.537000       42.943001
 H         7.045000       -1.185000       42.417000
 O         7.599000       -0.922000       44.443001
 H        12.748000       -1.532000       54.527000
 H        11.243000       -2.281000       54.519001
 C        11.265000       -0.317000       53.662998
 H        10.712000        6.924000       49.980999
 H        10.610000        6.668000       51.599998
 C         8.996000        7.864000       51.043999
 C        18.403999       -7.436000       55.570000
 C        19.544001        1.806000       56.362999
 P        18.028000        1.658000       37.431999
 C        14.563000        2.183000       37.827000
 C        18.237000        3.694000       40.201000
 H        18.243000       -4.271000       41.360001
 H        16.580999       -3.890000       40.917999
 O        17.898001       -3.942000       39.323002
 H        14.892000       -4.040000       39.393002
 H        13.292000       -3.379000       39.080002
 O        14.578000       -3.550000       37.487000
 H        13.590000        5.686000       40.625999
 H        15.046000        6.321000       41.615002
 C        13.194000        7.201000       42.015999
 H        20.403999       -0.098000       47.351002
 H        19.764999       -1.596000       48.019001
 C        19.721001        0.162000       49.389999
 C        15.923000       -7.825000       42.341000
 C         6.702000       -0.166000       45.291000
 H        11.267000        0.287000       54.606998
 H        11.937000        0.328000       53.016998
 O         9.907000       -0.340000       53.077999
 H         9.552000        8.851000       51.238998
 H         8.386000        8.224000       50.235001
 O         8.115000        7.564000       52.153999
 H        19.245001       -7.878000       56.187000
 H        17.660999       -8.296000       55.299000
 H        17.893999       -6.714000       56.227001
 H        18.813000        2.322000       56.977001
 H        19.615999        2.204000       55.306999
 H        20.600000        1.993000       56.710999
 N        17.816000        3.132000       37.202999
 O        19.542999        1.346000       37.324001
 O        17.360001        0.878000       36.145000
 H        14.832000        1.297000       37.296001
 H        14.319000        2.947000       37.070999
 C        13.371000        2.041000       38.636002
 H        17.597000        4.535000       39.726002
 H        18.987000        3.311000       39.500999
 C        18.915001        4.360000       41.365002
 C        17.785999       -5.235000       38.847000
 C        14.333000       -4.942000       37.119999
 H        13.367000        7.828000       41.202999
 H        12.087000        6.934000       41.966000
 O        13.680000        7.912000       43.182999
 H        20.254000        1.151000       49.393002
 H        18.725000        0.387000       49.761002
 O        20.414000       -0.634000       50.368999
 H        15.395000       -8.751000       42.451000
 H        16.365999       -7.349000       43.222000
 C        16.999001       -7.964000       41.334000
 H         5.684000       -0.282000       44.983002
 H         6.963000        0.910000       45.290001
 C         6.881000       -0.759000       46.658001
 C         9.882000       -0.530000       51.612000
 C         7.391000        8.591000       52.676998
 P        17.730000        4.052000       35.914001
 C        20.124001        1.505000       36.049000
 C        16.853001       -0.407000       36.254002
 H        13.393000        1.173000       39.278999
 H        13.171000        2.998000       39.120998
 O        12.308000        1.737000       37.738998
 H        19.721001        4.913000       40.969002
 H        18.165001        5.035000       41.868000
 O        19.389000        3.340000       42.216999
 H        16.788000       -5.744000       38.997002
 H        18.454000       -6.056000       39.277000
 C        18.017000       -5.196000       37.367001
 H        13.350000       -5.318000       37.497002
 H        15.155000       -5.612000       37.641998
 C        14.332000       -5.148000       35.639000
 C        12.665000        8.222000       44.144001
 C        20.743999        0.104000       51.580002
 H        17.452000       -6.939000       41.241001
 H        17.778999       -8.509000       41.820999
 O        16.542000       -8.594000       40.146000
 H         7.777000       -0.394000       47.207001
 H         5.963000       -0.629000       47.317001
 O         6.912000       -2.159000       46.515999
 H         8.834000       -0.472000       51.323002
 H        10.167000       -1.574000       51.233002
 H        10.505000        0.177000       51.044998
 H         6.993000        8.125000       53.613998
 H         6.502000        8.909000       52.109001
 H         7.979000        9.522000       53.057999
 N        17.750999        3.347000       34.478001
 O        16.605000        5.125000       36.087002
 O        19.167999        4.878000       35.991001
 H        19.941999        2.531000       35.606998
 H        19.618000        0.857000       35.303001
 C        21.563000        1.137000       36.108002
 H        15.747000       -0.388000       36.566002
 H        17.507000       -0.990000       36.905998
 C        16.884001       -1.253000       35.026001
 C        10.986000        1.821000       38.303001
 C        18.471001        2.882000       43.259998
 H        17.047001       -4.822000       36.998001
 H        18.844999       -4.681000       36.987000
 O        18.135000       -6.601000       36.926998
 H        13.629000       -4.416000       35.221001
 H        15.349000       -4.918000       35.258999
 O        13.942000       -6.467000       35.355000
 H        12.196000        7.297000       44.595001
 H        11.814000        8.816000       43.731998
 C        13.245000        9.089000       45.206001
 H        21.045000        1.096000       51.298000
 H        21.662001       -0.402000       51.875999
 C        19.705000        0.040000       52.641998
 C        17.608000       -8.917000       39.279999
 C         7.872000       -2.761000       47.368000
 P        16.558001        3.344000       33.528999
 C        16.336000        5.900000       37.255001
 C        19.604000        5.696000       34.889000
 H        21.754000        0.198000       36.611000
 H        21.972000        0.937000       35.082001
 O        22.427999        2.154000       36.578999
 H        16.639000       -2.354000       35.291000
 H        16.160999       -0.946000       34.265999
 O        18.198000       -1.224000       34.408001
 H        10.899000        2.440000       39.231998
 H        10.626000        0.765000       38.563000
 C        10.039000        2.372000       37.269001
 H        18.573999        1.718000       43.264000
 H        17.417000        3.131000       43.054001
 C        18.840000        3.448000       44.582001
 C        17.566999       -6.977000       35.638000
 C        13.494000       -6.719000       34.012001
 H        12.451000        9.249000       45.965000
 H        14.144000        8.612000       45.594002
 O        13.805000       10.331000       44.708000
 H        19.704000        1.004000       53.129002
 H        18.695000       -0.011000       52.164001
 O        19.934000       -0.981000       53.580002
 H        18.400999       -8.180000       39.340000
 H        17.271999       -8.948000       38.182999
 H        18.049999       -9.852000       39.707001
 H         7.795000       -3.905000       47.330002
 H         7.684000       -2.498000       48.407001
 H         8.947000       -2.656000       47.094002
 N        15.811000        4.635000       33.146000
 O        17.037001        2.603000       32.203999
 O        15.370000        2.433000       34.285000
 H        17.298000        6.131000       37.750999
 H        15.777000        5.226000       37.875000
 C        15.533000        7.178000       37.068001
 H        19.993999        6.627000       35.335999
 H        18.747999        5.750000       34.223999
 C        20.677999        5.047000       34.083000
 C        22.802000        2.250000       37.988998
 C        19.025999       -2.343000       34.708000
 H        10.269000        2.047000       36.243999
 H         8.931000        2.230000       37.563000
 O        10.020000        3.872000       37.195000
 H        19.042000        4.552000       44.394001
 H        17.931999        3.354000       45.287998
 O        19.969999        2.770000       45.061001
 H        17.625999       -6.129000       34.948002
 H        16.481001       -7.208000       35.758999
 C        18.312000       -8.130000       35.083000
 H        13.315000       -5.764000       33.456001
 H        12.491000       -7.117000       34.070999
 C        14.459000       -7.472000       33.084000
 C        12.961000       11.416000       44.445000
 C        19.879999       -2.260000       52.967999
 P        15.768000        5.252000       31.697001
 C        17.531000        1.279000       32.073002
 C        14.307000        1.791000       33.509998
 H        14.792000        6.991000       36.251999
 H        15.053000        7.386000       38.046001
 O        16.483000        8.156000       36.623001
 H        20.500000        4.097000       33.646000
 H        20.816000        5.817000       33.230999
 O        21.874001        5.082000       34.865002
 H        23.566000        1.589000       38.380001
 H        21.858000        1.916000       38.502998
 C        23.212000        3.632000       38.105000
 H        18.379000       -3.259000       34.814999
 H        19.466000       -1.998000       35.584000
 C        20.122000       -2.464000       33.643002
 C        10.951000        4.291000       36.263000
 C        20.559999        3.473000       46.110001
 H        18.566999       -8.791000       35.893002
 H        17.823999       -8.723000       34.320000
 O        19.586000       -7.678000       34.555000
 H        14.794000       -8.514000       33.438000
 H        13.875000       -7.646000       32.125000
 O        15.514000       -6.582000       32.884998
 H        12.174000       11.170000       43.751999
 H        13.715000       12.167000       44.158001
 H        12.444000       11.563000       45.377998
 H        18.966000       -2.466000       52.342999
 H        19.860001       -2.934000       53.765999
 H        20.820000       -2.458000       52.370998
 N        16.325001        4.416000       30.475000
 O        14.247000        5.782000       31.372999
 O        16.667000        6.564000       31.736000
 H        17.330999        0.984000       31.009001
 H        16.945999        0.480000       32.652000
 C        18.990999        1.101000       32.251999
 H        14.678000        1.053000       32.813999
 H        13.799000        2.503000       32.880001
 C        13.280000        1.070000       34.330002
 C        16.413000        8.317000       35.187000
 C        22.947001        4.425000       34.155998
 H        23.466999        3.859000       39.125000
 H        24.223000        3.771000       37.574001
 O        22.304001        4.665000       37.659000
 H        20.427000       -3.512000       33.403000
 H        19.702000       -2.074000       32.676998
 O        21.223000       -1.680000       34.144001
 H        10.758000        3.808000       35.298000
 H        12.059000        4.058000       36.520000
 C        10.964000        5.769000       36.252998
 H        19.902000        3.744000       47.000999
 H        21.066999        4.456000       45.766998
 C        21.731001        2.702000       46.584000
 C        20.450001       -8.750000       34.098999
 C        16.440001       -6.853000       31.830999
 P        15.567000        4.352000       29.101999
 C        13.678000        6.615000       32.297001
 C        17.341000        7.258000       30.667000
 H        19.132999        1.546000       33.245998
 H        19.278999        0.056000       32.331001
 O        19.763000        1.697000       31.212000
 H        12.966000        1.660000       35.216000
 H        12.430000        0.850000       33.672001
 O        13.912000       -0.102000       34.759998
 H        15.439000        8.814000       34.946999
 H        16.445000        7.316000       34.787998
 C        17.590000        9.097000       34.705002
 H        22.653999        4.466000       33.055000
 H        22.993000        3.359000       34.372002
 C        24.319000        5.018000       34.317001
 C        21.094999        4.714000       38.480000
 C        22.472000       -1.892000       33.369999
 H        11.378000        6.123000       37.205002
 H        11.743000        6.070000       35.518002
 O         9.720000        6.358000       36.091000
 H        21.590000        1.596000       46.582001
 H        22.620001        2.897000       45.993000
 O        22.035999        3.011000       47.907001
 H        21.194000       -8.942000       34.928001
 H        21.118999       -8.252000       33.388000
 H        19.879000       -9.624000       33.792999
 H        17.257000       -7.400000       32.235001
 H        16.863001       -5.900000       31.556000
 H        15.825000       -7.221000       31.018000
 N        14.637000        5.531000       28.577999
 O        16.563000        4.097000       27.812000
 O        14.583000        3.132000       29.202999
 H        14.420000        7.353000       32.765999
 H        13.203000        6.021000       33.147999
 C        12.504000        7.502000       31.799999
 H        17.469000        6.571000       29.771999
 H        18.372000        7.463000       31.124001
 C        16.688999        8.529000       30.402000
 C        21.094000        1.513000       31.525999
 C        13.057000       -1.094000       35.417000
 H        18.485001        8.394000       34.882000
 H        17.517000        8.994000       33.591000
 O        17.707001       10.473000       34.832001
 H        25.129999        4.214000       33.923000
 H        24.349001        5.850000       33.619999
 O        24.414000        5.324000       35.644001
 H        21.292999        4.324000       39.502998
 H        20.320999        4.041000       37.936001
 C        20.549000        6.102000       38.380001
 H        22.240999       -1.595000       32.363998
 H        22.657000       -2.990000       33.421001
 C        23.558001       -1.092000       34.028999
 C         9.247000        6.235000       34.816002
 C        22.528999        4.317000       48.119999
 P        14.605000        6.131000       27.132000
 C        17.995001        4.124000       27.764999
 C        14.174000        2.320000       28.165001
 H        12.767000        8.118000       30.951000
 H        11.570000        6.836000       31.552999
 O        12.157000        8.345000       32.935001
 H        17.229000        8.934000       29.535000
 H        15.644000        8.285000       30.094000
 O        16.632000        9.441000       31.493000
 H        21.473000        0.524000       31.730000
 H        21.379999        2.042000       32.421001
 C        21.944000        2.077000       30.422001
 H        12.510000       -0.610000       36.251999
 H        13.805000       -1.667000       35.987000
 C        12.086000       -1.953000       34.578999
 C        17.426001       10.990000       36.084999
 C        25.600000        6.088000       36.007000
 H        19.438999        6.019000       38.324001
 H        20.705000        6.620000       39.358002
 O        21.243999        6.776000       37.375999
 H        23.292000       -0.852000       35.022999
 H        24.549999       -1.507000       33.992001
 O        23.568001        0.135000       33.300999
 H         9.061000        5.152000       34.546001
 H        10.030000        6.746000       34.178001
 H         8.307000        6.674000       34.728001
 H        21.893000        5.075000       47.675999
 H        23.552000        4.423000       47.754002
 H        22.622999        4.430000       49.252998
 N        14.963000        5.421000       25.771999
 O        13.236000        6.798000       26.972000
 O        15.626000        7.374000       27.243000
 H        18.389999        4.121000       28.818001
 H        18.325001        5.080000       27.461000
 C        18.681000        2.939000       27.025000
 H        15.071000        1.741000       27.833000
 H        13.861000        2.917000       27.337000
 C        13.054000        1.350000       28.454000
 C        11.638000        9.557000       32.417000
 C        15.383000       10.140000       31.434000
 H        22.910000        1.618000       30.636999
 H        21.719000        1.778000       29.358999
 O        22.162001        3.505000       30.506001
 H        12.650000       -2.345000       33.723000
 H        11.722000       -2.817000       35.202999
 O        11.020000       -1.073000       34.183998
 H        18.052000       10.409000       36.804001
 H        16.372000       10.709000       36.365002
 C        17.749001       12.377000       36.166000
 H        25.496000        6.988000       35.389000
 H        26.524000        5.494000       35.832001
 C        25.612000        6.524000       37.460999
 C        20.848000        8.148000       37.436001
 C        24.514000        1.090000       33.626999
 P        13.931000        4.549000       24.907000
 C        12.374000        7.196000       27.990000
 C        15.994000        8.188000       26.096001
 H        18.739000        3.078000       25.912001
 H        19.716000        2.972000       27.298000
 O        18.132999        1.638000       27.114000
 H        12.203000        1.914000       28.777000
 H        12.765000        0.904000       27.488001
 O        13.461000        0.454000       29.492001
 H        10.798000        9.367000       31.722000
 H        12.506000       10.041000       31.846001
 C        11.413000       10.563000       33.527000
 H        14.493000        9.578000       31.530001
 H        15.372000       10.670000       30.431999
 C        15.615000       11.185000       32.484001
 C        20.860001        4.013000       30.091999
 C         9.982000       -1.797000       33.500000
 H        17.007999       12.920000       35.570000
 H        17.743999       12.814000       37.098000
 O        19.108999       12.661000       35.584000
 H        25.796000        5.639000       38.069000
 H        26.398001        7.224000       37.763000
 O        24.274000        6.982000       37.758999
 H        19.865999        8.463000       36.993000
 H        21.606001        8.615000       36.862999
 H        20.995001        8.669000       38.417999
 H        25.568001        0.952000       33.227001
 H        24.643999        1.322000       34.675999
 H        24.173000        1.965000       33.182999
 N        13.537000        5.024000       23.405001
 O        14.427000        3.041000       24.750000
 O        12.576000        4.450000       25.732000
 H        11.576000        7.811000       27.389999
 H        12.874000        8.004000       28.615000
 C        11.631000        6.022000       28.681999
 H        15.116000        8.555000       25.653999
 H        16.520000        7.510000       25.433001
 C        16.927000        9.326000       26.326000
 C        18.006001        1.010000       28.417999
 C        12.343000       -0.473000       29.898001
 H        10.987000       11.402000       33.013000
 H        10.588000       10.191000       34.263000
 O        12.673000       10.853000       34.185001
 H        14.939000       12.038000       32.390999
 H        15.410000       10.755000       33.460999
 O        16.948999       11.651000       32.459000
 H        20.259001        4.078000       31.006001
 H        20.302000        3.282000       29.461000
 C        20.995001        5.289000       29.281000
 H         9.030000       -1.203000       33.613998
 H         9.803000       -2.722000       34.118999
 C        10.036000       -2.155000       32.037998
 C        19.992001       13.342000       36.472000
 C        24.202999        7.442000       39.088001
 P        14.148000        6.063000       22.431000
 C        15.815000        2.628000       24.594000
 C        11.232000        4.426000       25.259001
 H        11.745000        5.165000       27.982000
 H        12.189000        5.735000       29.566999
 O        10.316000        6.362000       28.927999
 H        17.739000        8.970000       26.989000
 H        17.330000        9.682000       25.398001
 O        16.322001       10.461000       26.973000
 H        17.504999        1.659000       29.113001
 H        19.028999        0.770000       28.739000
 C        17.346001       -0.273000       28.224001
 H        11.377000        0.126000       29.941999
 H        12.702000       -0.845000       30.885000
 C        12.308000       -1.735000       29.072001
 C        12.476000       11.919000       35.103001
 C        17.124001       12.614000       31.400000
 H        20.162001        5.953000       29.368999
 H        21.781000        5.878000       29.729000
 O        21.131001        5.216000       27.844999
 H        10.164000       -1.210000       31.499001
 H        10.791000       -2.892000       31.768000
 O         8.769000       -2.745000       31.726000
 H        19.459000       14.125000       37.023998
 H        20.820999       13.758000       35.910999
 H        20.349001       12.636000       37.242001
 H        23.296000        8.068000       39.174999
 H        25.122999        8.003000       39.483002
 H        24.073999        6.559000       39.812000
 N        14.643000        5.648000       20.969999
 O        13.087000        7.246000       22.316000
 O        15.480000        6.584000       23.195000
 H        15.872000        1.520000       24.818001
 H        16.323999        3.163000       25.339001
 C        16.576000        2.641000       23.316000
 H        11.280000        4.038000       24.205999
 H        10.790000        5.431000       25.211000
 C        10.306000        3.507000       26.094999
 C         9.392000        5.399000       29.509001
 C        17.283001       11.397000       27.381001
 H        16.344999       -0.118000       27.777000
 H        17.969999       -0.937000       27.608999
 O        17.176001       -0.833000       29.535999
 H        11.469000       -1.805000       28.424000
 H        13.228000       -1.554000       28.506001
 O        12.429000       -2.845000       29.961000
 H        11.898000       11.638000       35.991001
 H        11.864000       12.749000       34.581001
 C        13.839000       12.508000       35.511002
 H        16.636999       13.603000       31.586000
 H        16.688999       12.236000       30.482000
 C        18.599001       12.799000       31.368000
 C        22.330999        4.715000       27.393000
 C         8.810000       -3.020000       30.329000
 P        13.599000        5.307000       19.871000
 C        12.618000        8.015000       23.417999
 C        16.562000        7.261000       22.589001
 H        16.572001        3.684000       22.931000
 H        17.608999        2.433000       23.542999
 O        16.240000        1.777000       22.288000
 H        10.439000        3.799000       27.138000
 H         9.276000        3.544000       25.752001
 O        10.830000        2.140000       26.033001
 H         9.381000        4.453000       28.889999
 H         8.438000        5.962000       29.313000
 C         9.513000        5.204000       31.035999
 H        18.118999       11.503000       26.646000
 H        17.766001       11.164000       28.395000
 C        16.733000       12.785000       27.364000
 C        16.368000       -2.031000       29.521999
 C        13.169000       -3.937000       29.297001
 H        13.646000       13.290000       36.268002
 H        14.447000       11.736000       35.963001
 O        14.601000       13.023000       34.373001
 H        19.121000       11.876000       31.034000
 H        18.850000       13.545000       30.540001
 O        19.171000       13.120000       32.755001
 H        23.231001        5.372000       27.504000
 H        22.245001        4.736000       26.243000
 H        22.448000        3.669000       27.740999
 H         7.804000       -3.212000       30.003000
 H         9.421000       -3.843000       30.174000
 H         9.181000       -2.195000       29.733999
 N        13.403000        6.325000       18.650000
 O        14.144000        3.939000       19.302000
 O        12.122000        5.070000       20.518000
 H        13.484000        8.608000       23.816999
 H        12.170000        7.338000       24.165001
 C        11.439000        8.973000       23.070999
 H        16.875999        6.687000       21.726000
 H        17.313000        7.346000       23.395000
 C        16.162001        8.675000       22.028000
 C        15.017000        2.160000       21.681000
 C         9.935000        1.147000       26.391001
 H         9.433000        6.221000       31.521999
 H         8.657000        4.505000       31.364000
 O        10.799000        4.772000       31.504999
 H        17.622000       13.423000       27.580999
 H        16.299999       13.048000       26.424999
 O        15.814000       12.908000       28.459999
 H        16.472000       -2.480000       28.548000
 H        15.324000       -1.747000       29.711000
 C        16.841999       -3.028000       30.624001
 H        14.120000       -3.594000       28.961000
 H        12.704000       -4.147000       28.333000
 C        13.313000       -5.005000       30.274000
 C        14.102000       14.331000       34.064999
 C        20.462000       13.698000       32.683998
 P        14.211000        7.517000       18.156000
 C        14.590000        3.505000       18.037001
 C        11.350000        3.849000       20.549000
 H        11.048000        9.363000       24.055000
 H        11.714000        9.841000       22.493999
 O        10.548000        8.226000       22.330999
 H        16.971001        9.104000       21.398001
 H        15.365000        8.448000       21.392000
 O        15.764000        9.491000       23.097000
 H        15.163000        3.130000       21.094999
 H        14.314000        2.500000       22.437000
 C        14.424000        1.067000       20.959999
 H         8.913000        1.093000       25.850000
 H         9.715000        1.305000       27.437000
 C        10.634000       -0.123000       26.089001
 C        11.373000        3.579000       30.975000
 C        15.241000       14.210000       28.575001
 H        17.475000       -3.786000       30.202999
 H        17.385000       -2.506000       31.333000
 O        15.728000       -3.732000       31.198000
 H        14.162000       -5.716000       30.091000
 H        13.623000       -4.496000       31.216999
 O        12.129000       -5.853000       30.479000
 H        13.820000       14.757000       35.056000
 H        13.279000       14.344000       33.296001
 H        14.979000       14.902000       33.713001
 H        21.052000       13.339000       33.591999
 H        20.464001       14.774000       32.712002
 H        21.003000       13.303000       31.752001
 N        15.590000        7.952000       18.851000
 O        14.337000        7.287000       16.594000
 O        13.213000        8.775000       18.285000
 H        14.983000        2.496000       18.079000
 H        15.416000        4.117000       17.667999
 C        13.418000        3.415000       17.035999
 H        11.005000        3.671000       21.583000
 H        11.910000        2.991000       20.054001
 C         9.993000        3.881000       19.767000
 C         9.432000        9.009000       21.952999
 C        15.914000       10.865000       22.773001
 H        13.726000        0.423000       21.455999
 H        13.828000        1.360000       19.976000
 O        15.535000        0.360000       20.488001
 H        11.030000       -0.068000       25.032000
 H        11.510000       -0.208000       26.731001
 O         9.877000       -1.336000       26.329000
 H        12.459000        3.762000       31.021000
 H        11.209000        3.482000       29.926001
 C        11.054000        2.310000       31.705000
 H        14.812000       14.481000       27.600000
 H        16.070999       14.946000       28.823000
 C        14.194000       14.160000       29.660000
 C        15.140000       -2.883000       32.275002
 C        12.076000       -7.107000       29.698000
 P        16.962000        7.917000       18.107000
 C        13.286000        7.392000       15.614000
 C        12.676000        9.160000       19.604000
 H        12.935000        4.418000       17.013000
 H        13.801000        3.304000       15.995000
 O        12.352000        2.436000       17.325001
 H         9.484000        2.968000       20.096001
 H         9.368000        4.749000       20.021000
 O        10.027000        3.798000       18.327000
 H         9.737000        9.898000       21.365999
 H         8.851000        9.424000       22.825001
 C         8.676000        8.161000       20.948999
 H        15.580000       11.054000       21.716999
 H        16.990999       11.262000       22.825001
 C        15.148000       11.602000       23.753000
 C        15.234000       -0.989000       20.110001
 C         9.035000       -1.741000       25.323999
 H        11.645000        1.521000       31.280001
 H        11.390000        2.500000       32.745998
 O         9.680000        1.941000       31.711000
 H        13.851000       13.091000       29.593000
 H        14.580000       14.351000       30.695999
 O        13.128000       15.103000       29.489000
 H        15.870000       -2.573000       32.973999
 H        14.365000       -3.572000       32.803001
 H        14.720000       -2.074000       31.728001
 H        12.130000       -6.928000       28.639000
 H        11.277000       -7.830000       30.021000
 H        12.996000       -7.660000       29.865000
 N        17.538000        9.189000       17.410000
 O        18.038000        7.561000       19.237000
 O        16.964001        6.720000       17.062000
 H        12.809000        8.339000       15.719000
 H        12.414000        6.697000       15.754000
 C        13.749000        7.427000       14.173000
 H        12.707000        8.316000       20.294001
 H        11.600000        9.437000       19.448000
 C        13.387000       10.337000       20.131001
 C        12.687000        1.113000       17.082001
 C        10.226000        5.007000       17.667000
 H         8.263000        8.863000       20.268000
 H         9.480000        7.557000       20.445000
 O         7.531000        7.313000       21.268999
 H        15.280000       11.117000       24.783001
 H        15.419000       12.690000       23.893000
 O        13.815000       11.669000       23.311001
 H        14.615000       -1.009000       19.187000
 H        14.604000       -1.543000       20.841000
 C        16.480000       -1.640000       19.731001
 H         9.557000       -1.652000       24.326000
 H         8.000000       -1.263000       25.264999
 C         8.817000       -3.320000       25.476000
 C         9.161000        2.193000       33.001999
 C        12.241000       15.011000       30.605000
 P        16.656000       10.302000       16.871000
 C        19.488001        7.336000       19.058001
 C        17.833000        6.421000       16.028000
 H        14.204000        6.450000       13.927000
 H        12.863000        7.608000       13.465000
 O        14.593000        8.548000       14.020000
 H        12.969000       10.555000       21.138000
 H        14.488000       10.179000       20.120001
 O        13.201000       11.494000       19.330000
 H        13.762000        0.937000       17.294001
 H        12.475000        0.809000       15.992000
 C        11.874000        0.253000       17.999001
 H        11.181000        5.422000       17.829000
 H         9.625000        5.820000       18.030001
 C         9.836000        4.775000       16.233000
 C         7.891000        6.370000       22.264000
 C        12.831000       11.699000       24.386000
 H        16.306999       -2.762000       19.684000
 H        16.971001       -1.282000       18.785000
 O        17.309999       -1.383000       20.777000
 H         8.321000       -3.399000       26.466000
 H         8.052000       -3.667000       24.738001
 O         9.865000       -4.241000       25.343000
 H         9.421000        1.377000       33.719002
 H         8.110000        2.293000       32.935001
 H         9.503000        3.150000       33.328999
 H        12.076000       13.961000       30.868000
 H        11.316000       15.510000       30.215000
 H        12.758000       15.461000       31.455000
 N        15.017000       10.093000       16.698999
 O        16.812000       11.559000       17.841999
 O        17.135000       10.684000       15.432000
 H        19.559999        7.012000       18.052999
 H        19.812000        6.541000       19.768000
 C        20.273001        8.684000       19.306999
 H        18.823000        7.010000       16.139000
 H        17.413000        6.753000       15.103000
 C        18.271000        5.056000       15.863000
 C        15.044000        8.542000       12.690000
 C        13.693000       12.717000       19.962999
 H        12.160000       -0.812000       17.988001
 H        12.004000        0.575000       19.000999
 O        10.543000        0.343000       17.566000
 H         8.763000        4.699000       16.139000
 H        10.105000        5.629000       15.619000
 O        10.367000        3.566000       15.825000
 H         8.138000        6.848000       23.201000
 H         8.668000        5.705000       21.940001
 C         6.738000        5.552000       22.681000
 H        13.066000       10.951000       25.114000
 H        11.834000       11.518000       24.047001
 C        12.745000       13.111000       25.076000
 C        18.520000       -2.135000       20.778000
 C        10.964000       -3.901000       26.195000
 H        15.107000        9.302000       15.995000
 C        17.951000       12.387000       17.778000
 C        18.174999       10.069000       14.762000
 H        21.393000        8.476000       19.150000
 H        20.004000        9.447000       18.558001
 O        19.974001        9.080000       20.606001
 H        17.402000        4.302000       15.878000
 H        18.632999        4.977000       14.792000
 O        19.299000        4.818000       16.806000
 H        15.604000        9.490000       12.663000
 H        14.142000        8.549000       12.058000
 C        16.009001        7.553000       12.150000
 H        14.805000       12.679000       20.204000
 H        13.141000       12.928000       20.916000
 C        13.436000       13.873000       19.035000
 C         9.549000       -0.332000       18.319000
 C        10.368000        3.499000       14.380000
 H         6.186000        5.887000       23.594000
 H         6.028000        5.500000       21.862000
 O         7.287000        4.300000       23.011999
 H        13.747000       13.426000       25.399000
 H        12.441000       13.987000       24.452000
 O        11.846000       13.045000       26.223000
 H        19.174000       -1.844000       21.643999
 H        19.211000       -1.932000       19.915001
 H        18.330999       -3.256000       20.867001
 H        10.640000       -3.696000       27.211000
 H        11.592000       -3.140000       25.709999
 H        11.586000       -4.860000       26.153999
 H        18.125000       12.554000       16.700001
 H        18.738001       11.766000       18.280001
 C        17.862000       13.651000       18.584000
 H        18.006001        8.946000       14.661000
 H        19.076000       10.210000       15.386000
 C        18.514000       10.613000       13.381000
 C        20.884001       10.124000       20.931999
 C        20.207001        3.759000       16.465000
 H        15.740000        6.497000       12.402000
 H        16.045000        7.625000       11.086000
 O        17.254000        7.732000       12.772000
 H        12.353000       13.965000       18.948000
 H        13.941000       14.787000       19.292000
 O        13.984000       13.412000       17.826000
 H         9.728000       -0.068000       19.386000
 H         9.688000       -1.413000       18.441999
 C         8.145000        0.081000       17.864000
 H        11.074000        4.253000       13.928000
 H         9.258000        3.655000       14.084000
 C        10.766000        2.085000       13.980000
 C         6.226000        3.438000       23.337999
 C        11.627000       14.281000       26.846001
 H        18.649000       14.355000       18.372000
 H        16.986000       14.268000       18.214001
 O        17.903999       13.277000       19.941999
 H        19.597000       10.747000       13.285000
 H        18.055000       10.040000       12.520000
 O        18.143000       12.033000       13.359000
 H        21.906000        9.873000       20.759001
 H        20.625999       10.396000       21.983999
 C        20.697001       11.484000       20.295000
 H        20.481001        3.770000       15.388000
 H        19.672001        2.839000       16.674999
 C        21.400999        3.933000       17.375000
 C        18.190001        6.786000       12.322000
 C        13.806000       14.378000       16.816999
 H         7.608000       -0.596000       17.205999
 H         7.475000        0.041000       18.746000
 O         8.249000        1.386000       17.309000
 H        10.439000        1.883000       12.970000
 H        11.871000        1.942000       13.911000
 O        10.256000        1.209000       14.919000
 H         5.632000        3.760000       24.215000
 H         6.558000        2.370000       23.471001
 H         5.440000        3.516000       22.528000
 H        11.078000       14.020000       27.764000
 H        11.002000       14.887000       26.172001
 H        12.480000       14.903000       27.016001
 C        17.431000       14.341000       20.681000
 C        18.716999       12.824000       12.283000
 H        19.646999       11.783000       20.309000
 H        21.254999       12.277000       20.917999
 O        20.981001       11.576000       18.954000
 H        21.041000        3.961000       18.385000
 H        22.038000        3.063000       17.313999
 O        22.075001        5.171000       17.194000
 H        17.721001        5.873000       12.033000
 H        18.969999        6.658000       13.079000
 C        19.003000        7.277000       11.148000
 H        14.135000       15.347000       17.163000
 H        12.679000       14.463000       16.469999
 C        14.555000       13.880000       15.635000
 C         6.938000        1.914000       17.188999
 C        10.360000       -0.216000       14.444000
 H        16.378000       14.573000       20.266001
 H        17.872000       15.333000       20.688000
 C        17.445999       13.970000       22.201000
 H        18.827000       12.167000       11.378000
 H        19.712000       13.103000       12.647000
 C        17.783001       13.921000       11.952000
 C        22.334000       11.432000       18.541000
 C        23.183001        5.204000       16.332001
 H        19.549999        6.351000       10.727000
 H        18.330000        7.647000       10.370000
 O        19.833000        8.376000       11.557000
 H        14.382000       14.442000       14.741000
 H        15.699000       13.967000       15.801000
 O        14.319000       12.486000       15.498000
 H         7.114000        3.018000       17.171000
 H         6.332000        1.642000       18.115999
 H         6.437000        1.735000       16.230000
 H         9.767000       -0.431000       13.582000
 H         9.831000       -0.735000       15.265000
 H        11.408000       -0.581000       14.407000
 H        17.218000       14.909000       22.731001
 H        16.549999       13.319000       22.374001
 O        18.698000       13.425000       22.732000
 H        17.538000       14.516000       12.907000
 H        18.339001       14.457000       11.207000
 O        16.646999       13.363000       11.273000
 H        22.775999       10.538000       18.886000
 H        22.908001       12.292000       18.964001
 C        22.172001       11.332000       17.021000
 H        22.974001        4.807000       15.346000
 H        23.978001        4.578000       16.792000
 C        23.747999        6.592000       16.360001
 C        21.006001        8.462000       10.750000
 C        14.693000       12.166000       14.173000
 C        18.669001       13.229000       24.152000
 C        15.624000       14.303000       11.131000
 H        21.347000       10.688000       16.832001
 H        21.881001       12.260000       16.646000
 O        23.462000       11.063000       16.443001
 H        22.854000        7.221000       16.096001
 H        24.073999        6.857000       17.344999
 O        24.677000        6.950000       15.406000
 H        21.497000        9.411000       11.021000
 H        20.709000        8.652000        9.706000
 H        21.757999        7.630000       10.939000
 H        15.701000       12.320000       13.852000
 H        14.116000       12.778000       13.412000
 H        14.408000       11.131000       13.905000
 H        18.049999       12.346000       24.525000
 H        18.309000       14.117000       24.575001
 C        20.042000       13.128000       24.723000
 H        15.517000       14.937000       12.000000
 H        14.712000       13.649000       11.064000
 C        15.692000       15.180000        9.894000
 C        23.502001       10.941000       15.044000
 C        24.129999        7.100000       14.120000
 H        20.489000       12.125000       24.510000
 H        20.674000       13.900000       24.299000
 O        19.961000       13.324000       26.108000
 H        15.757000       14.501000        9.006000
 H        14.744000       15.727000        9.659000
 O        16.816000       15.957000        9.976000
 H        23.094000       11.833000       14.518000
 H        22.926001       10.136000       14.753000
 H        24.569000       10.945000       14.732000
 H        23.957001        6.192000       13.533000
 H        24.882000        7.639000       13.442000
 H        23.254999        7.659000       14.283000
 C        21.084000       13.234000       26.914000
 C        17.087000       16.594999        8.800000
 H        21.694000       14.229000       27.018000
 H        21.749001       12.495000       26.514000
 H        20.844999       12.831000       27.865999
 H        16.358000       17.478001        8.522000
 H        17.261999       15.956000        7.891000
 H        18.080999       17.059999        8.967000
 N        12.565000        2.720000       50.382000
 H        12.814000        1.762000       50.605000
 H        11.936000        2.506000       49.608002
 N        13.064000       30.528999       38.971001
 P        12.545000       30.603001       37.522999
 P        14.628000       30.667999       39.151001
 O        12.863000       32.118999       36.838001
 O        10.983000       30.296000       37.499001
 N        15.604000       30.927000       37.956001
 O        14.976000       31.806000       40.160999
 O        15.133000       29.370001       39.931999
 C        12.017000       33.205002       37.021999
 C        10.167000       30.176001       36.324001
 P        16.649000       29.910999       37.289001
 C        16.270000       32.391998       40.216999
 C        14.410000       28.209000       40.306999
 H        11.058000       32.921001       36.554001
 H        11.873000       33.473999       38.043999
 C        12.582000       34.540001       36.452999
 H        10.083000       29.096001       36.237999
 H        10.672000       30.653999       35.459999
 C         8.892000       30.877001       36.594002
 N        16.080999       28.830000       36.203999
 O        17.725000       30.736000       36.530998
 O        17.462000       29.118000       38.452000
 H        16.591000       32.620998       39.167000
 H        17.059000       31.731001       40.751999
 C        16.216000       33.723999       40.955002
 H        13.926000       27.770000       39.376999
 H        13.676000       28.429001       41.070000
 C        15.286000       27.124001       40.713001
 H        12.719000       34.493999       35.347000
 H        11.776000       35.290001       36.694000
 O        13.849000       35.077000       36.819000
 H         9.260000       31.761999       37.133999
 H         8.505000       31.268999       35.636002
 O         8.013000       30.146999       37.366001
 P        17.186001       28.007000       35.391998
 C        18.129000       32.083000       36.890999
 C        18.724001       29.488001       38.903999
 H        17.143999       34.176998       40.722000
 H        15.363000       34.383999       40.640999
 O        16.062000       33.514999       42.361000
 H        16.193001       27.254999       40.104000
 H        15.610000       27.289000       41.793999
 O        14.730000       25.822001       40.472000
 C        13.983000       35.748001       38.074001
 C         6.792000       30.820000       37.303001
 N        17.187000       28.143999       33.860001
 O        18.665001       28.403999       35.839001
 O        17.047001       26.356001       35.800999
 H        18.507000       32.050999       37.916000
 H        17.299000       32.851002       36.820999
 C        19.233999       32.641998       35.973999
 H        19.424999       29.444000       38.044998
 H        18.715000       30.528999       39.264999
 C        19.148001       28.636000       40.078999
 C        16.631001       34.554001       43.154999
 C        15.282000       24.743000       41.188999
 H        13.828000       35.089001       38.959000
 H        13.065000       36.550999       38.182999
 C        15.360000       36.431000       38.153000
 H         6.360000       30.829000       36.319000
 H         7.008000       31.919001       37.528000
 C         5.661000       30.309000       38.226002
 P        16.075001       28.917999       33.032001
 C        19.832001       28.431000       35.132000
 C        17.499001       25.957001       37.153999
 H        20.128000       31.955000       35.930000
 H        18.716000       32.641998       34.967999
 O        19.559000       33.955002       36.345001
 H        18.879999       27.569000       39.952000
 H        20.240999       28.566000       40.206001
 O        18.438000       29.063000       41.320000
 H        15.712000       35.004002       43.762001
 H        16.997999       35.380001       42.521999
 C        17.650999       33.995998       44.070000
 H        14.426000       24.164000       41.584000
 H        15.903000       24.975000       42.046001
 C        16.214001       23.818001       40.442001
 H        15.561000       36.706001       39.188000
 H        16.131001       35.691002       38.021000
 O        15.499000       37.590000       37.356998
 H         6.189000       30.038000       39.159000
 H         4.833000       30.951000       38.502998
 O         5.009000       29.202999       37.558998
 N        14.715000       28.207001       32.534000
 O        15.724000       30.278000       33.779999
 O        16.774000       29.437000       31.688999
 H        19.802999       29.384001       34.483002
 H        19.847000       27.697001       34.397999
 C        21.098000       28.348000       35.886002
 H        16.679001       26.270000       37.797001
 H        18.388000       26.584000       37.457001
 C        17.792000       24.537001       37.118999
 C        20.915001       34.376999       36.120998
 C        18.848000       28.378000       42.487999
 H        17.986000       34.678001       44.790001
 H        17.184999       33.094002       44.612999
 O        18.829000       33.462002       43.428001
 H        16.236000       22.938000       41.073002
 H        15.887000       23.466000       39.453999
 O        17.601000       24.313000       40.195000
 C        16.792000       37.926998       36.769001
 C         3.780000       28.629000       38.124001
 P        14.460000       26.695999       32.714001
 C        14.660000       31.216000       33.381001
 C        17.903999       30.357000       31.783001
 H        21.090000       27.502001       36.563000
 H        21.857000       28.068001       35.134998
 O        21.434000       29.495001       36.599998
 H        17.742001       24.080999       38.092999
 H        16.938999       24.030001       36.696999
 O        18.917999       24.190001       36.303001
 H        21.216000       34.338001       35.088001
 H        21.582001       33.742001       36.691002
 C        20.892000       35.841000       36.470001
 H        19.999001       28.414000       42.609001
 H        18.712999       27.257999       42.398998
 C        18.103001       28.792000       43.733002
 C        19.916000       34.422001       43.257999
 C        18.629000       24.025999       41.144001
 H        17.275999       37.097000       36.250999
 H        17.445000       38.167000       37.595001
 C        16.669001       39.212002       35.974998
 H         3.897000       28.424999       39.229000
 H         3.834000       27.568001       37.699001
 C         2.399000       29.284000       37.887001
 N        13.582000       25.896000       31.683001
 O        15.820000       25.896000       32.719002
 O        13.885000       26.478001       34.250000
 H        13.675000       30.753000       33.667000
 H        14.704000       31.386000       32.266998
 C        14.816000       32.494999       34.043999
 H        18.399000       30.291000       32.794998
 H        17.507999       31.461000       31.778999
 C        18.945000       30.207001       30.631001
 C        22.525000       29.341000       37.484001
 C        20.212000       24.044001       37.019001
 H        19.971001       36.023998       37.042999
 H        21.711000       36.259998       37.106998
 O        20.774000       36.686001       35.270000
 H        18.469000       28.059000       44.549999
 H        18.507000       29.754000       44.055000
 O        16.695999       28.855000       43.787998
 H        20.794001       33.757000       43.228001
 H        20.090000       34.939999       44.256001
 C        19.695000       35.509998       42.248001
 H        18.216000       24.080000       42.183998
 H        19.312000       24.799999       40.953999
 C        19.302000       22.653999       41.001999
 H        17.662001       39.495998       35.659000
 H        16.004000       39.090000       35.005001
 O        16.066000       40.236000       36.787998
 H         1.792000       28.749001       38.584999
 H         2.401000       30.358999       38.236000
 O         1.850000       28.995001       36.648998
 P        13.008000       26.482000       30.363001
 C        16.587999       25.509001       31.583000
 C        13.000000       25.440001       34.610001
 H        13.929000       33.043999       33.737999
 H        14.689000       32.425999       35.141998
 O        16.103001       33.088001       33.762001
 H        19.716000       29.469000       30.891001
 H        18.455000       29.788000       29.718000
 O        19.384001       31.535999       30.315001
 H        23.496000       29.073999       36.931000
 H        22.250999       28.556000       38.286999
 C        22.649000       30.697001       38.223999
 H        20.207001       23.028999       37.373001
 H        20.177000       24.688000       37.882999
 C        21.284000       24.421000       36.042999
 C        20.386000       38.057999       35.443001
 C        16.209999       30.018000       43.153999
 H        18.889000       36.166000       42.546001
 H        20.552000       36.172001       42.111000
 O        19.353001       34.917000       40.988998
 H        19.837000       22.462000       42.000000
 H        18.469999       21.924999       40.941002
 O        20.219000       22.538000       39.959999
 C        16.783001       41.338001       37.245998
 C         1.994000       30.045000       35.687000
 N        11.557000       27.148001       30.275999
 O        14.097000       27.474001       29.743000
 O        13.058000       25.368999       29.254000
 H        16.958000       26.455000       31.131001
 H        15.949000       25.046000       30.812000
 C        17.683001       24.677999       32.042000
 H        12.097000       25.688999       34.080002
 H        12.772000       25.612000       35.664001
 C        13.558000       24.054001       34.341999
 C        16.149000       34.407001       34.337002
 C        20.527000       31.795000       29.483000
 H        23.568001       30.893000       38.786999
 H        22.712000       31.490000       37.432999
 O        21.489000       30.802000       39.013000
 H        20.997000       25.372000       35.595001
 H        22.275999       24.625999       36.568001
 O        21.594000       23.535999       34.980000
 H        21.101000       38.651001       36.131001
 H        19.377001       38.126999       35.867001
 C        20.393000       38.758999       34.146999
 H        16.531000       30.181000       42.105999
 H        16.648001       30.893999       43.707001
 C        14.701000       30.097000       43.208000
 C        19.340000       35.978001       40.090000
 C        20.761999       21.148001       39.903999
 H        17.448999       41.073002       38.006001
 H        15.953000       41.990002       37.575001
 H        17.330999       41.907001       36.446999
 H         1.569000       29.729000       34.759998
 H         3.116000       30.235001       35.469002
 H         1.558000       30.992001       36.037998
 P        10.320000       26.627001       31.100000
 C        13.933000       28.589001       28.884001
 C        12.533000       24.028000       29.408001
 H        18.451000       24.554001       31.267000
 H        18.166000       25.271999       32.875999
 O        17.202999       23.374001       32.436001
 H        12.916000       23.448000       33.695999
 H        14.545000       24.129999       33.908001
 O        13.467000       23.368000       35.562000
 H        16.256001       34.245998       35.410999
 H        15.188000       34.901001       34.174000
 C        17.247000       35.223999       33.723999
 H        20.388000       31.254000       28.539000
 H        21.528000       31.535000       29.816999
 C        20.516001       33.202000       29.132000
 C        21.070999       32.075001       39.542000
 C        21.572001       22.101000       35.131001
 H        19.920000       38.056999       33.390999
 H        19.750000       39.662998       34.153999
 O        21.750000       39.008999       33.793999
 H        14.413000       30.907000       42.578999
 H        14.335000       29.068001       42.923000
 O        14.444000       30.396999       44.580002
 H        20.357000       36.283001       39.676998
 H        18.790001       36.924000       40.362999
 H        18.760000       35.555000       39.249001
 H        21.402000       21.110001       39.007000
 H        19.934000       20.469000       39.813999
 H        21.433001       20.962999       40.807999
 N         8.984000       26.436001       30.250999
 O        10.783000       25.278000       31.687000
 O        10.059000       27.584000       32.339001
 H        13.428000       28.254999       27.955999
 H        14.986000       29.049999       28.634001
 C        13.154000       29.719000       29.518000
 H        12.460000       23.541000       28.421000
 H        11.528000       24.230000       29.827999
 C        13.439000       23.143000       30.291000
 C        18.056000       22.891001       33.433998
 C        13.935000       22.027000       35.499001
 H        17.785000       35.926998       34.370998
 H        18.010000       34.590000       33.340000
 O        16.656000       35.980999       32.669998
 H        21.105000       33.424000       28.188999
 H        19.436001       33.474998       29.069000
 O        21.193001       34.087002       30.068001
 H        20.106001       31.937000       40.116001
 H        20.735001       32.720001       38.700001
 C        22.065001       32.942001       40.262001
 H        20.516001       21.795000       35.111000
 H        22.000000       21.916000       36.116001
 C        22.143000       21.325001       34.091000
 C        22.308001       39.158001       32.462002
 C        13.047000       30.712000       44.516998
 P         8.812000       26.964001       28.753000
 C         9.911000       24.256001       32.235001
 C        10.970000       28.405001       32.952000
 H        12.224000       29.481001       29.907000
 H        13.746000       30.110001       30.375000
 O        13.021000       30.635000       28.466000
 H        13.567000       23.573000       31.305000
 H        12.913000       22.121000       30.458000
 O        14.718000       22.993999       29.697001
 H        17.969000       23.535000       34.265999
 H        19.073999       22.927000       33.012001
 C        17.684999       21.490000       33.945999
 H        15.087000       22.018000       35.366001
 H        13.469000       21.475000       34.721001
 C        13.547000       21.281000       36.735001
 C        17.558001       36.817001       32.015999
 C        20.775000       34.032001       31.465000
 H        21.514999       33.705002       40.755001
 H        22.518999       32.254002       40.950001
 O        23.066999       33.411999       39.363998
 H        21.910000       20.282000       34.342999
 H        21.572001       21.441000       33.111000
 O        23.486000       21.547001       33.715000
 H        23.417999       39.237999       32.598000
 H        21.915001       39.993000       31.916000
 H        22.164000       38.139000       31.958000
 H        12.927000       31.660000       43.852001
 H        12.751000       30.893000       45.547001
 H        12.460000       29.912001       44.125000
 N         7.552000       26.445000       27.985001
 O         8.658000       28.537001       28.712999
 O        10.119000       26.677000       27.885000
 H        10.566000       23.434999       32.494999
 H         9.262000       23.997000       31.340000
 C         9.024000       24.664000       33.320000
 H        12.005000       28.211000       32.648998
 H        10.884000       28.169001       34.028000
 C        10.806000       29.882999       32.727001
 C        12.331000       31.864000       28.754000
 C        15.547000       22.018999       30.312000
 H        18.287001       21.329000       34.893002
 H        16.586000       21.514999       34.257000
 O        17.921000       20.415001       33.001999
 H        14.179000       20.368999       36.846001
 H        13.776000       21.801001       37.691002
 O        12.119000       20.860001       36.666000
 H        18.598000       36.472000       31.985001
 H        17.642000       37.863998       32.411999
 C        17.091999       36.985001       30.617001
 H        20.827999       33.070999       31.969000
 H        19.608999       34.296001       31.590000
 C        21.561001       35.048000       32.178001
 C        24.010000       34.233002       40.023998
 C        24.386999       21.039000       34.676998
 P         6.355000       25.549000       28.500000
 C         8.170000       29.284000       29.833000
 C        10.599000       27.250000       26.663000
 H         8.597000       25.622999       33.145000
 H         8.276000       23.906000       33.466000
 O         9.953000       24.832001       34.429001
 H        11.496000       30.452000       33.327999
 H        11.095000       30.087000       31.665001
 O         9.509000       30.229000       33.062000
 H        11.307000       31.642000       29.030001
 H        12.257000       32.308998       27.753000
 C        13.034000       32.792999       29.666000
 H        15.437000       22.014999       31.444000
 H        16.628000       22.469000       30.229000
 C        15.420000       20.683001       29.683001
 C        17.655001       19.194000       33.629002
 C        11.148000       21.888000       36.804001
 H        17.281000       36.066002       30.118999
 H        16.007999       37.147999       30.705999
 O        17.841000       37.972000       29.927999
 H        21.754999       35.849998       31.431000
 H        20.999001       35.431999       33.076000
 O        22.768999       34.490002       32.673000
 H        24.742001       34.716999       39.380001
 H        24.709999       33.618000       40.701000
 H        23.559000       35.068001       40.636002
 H        24.087000       20.083000       35.080002
 H        24.584000       21.742001       35.493999
 H        25.348000       20.839001       34.155998
 N         6.002000       24.177999       27.763000
 O         6.345000       25.306999       30.099001
 O         5.030000       26.476000       28.249001
 H         9.118000       29.556000       30.336000
 H         7.652000       28.615000       30.482000
 C         7.369000       30.517000       29.558001
 H         9.795000       27.104000       25.931999
 H        11.433000       26.663000       26.233999
 C        10.911000       28.749001       26.665001
 C         9.345000       25.160999       35.695000
 C         9.277000       31.586000       32.752998
 H        12.511000       33.768002       29.551001
 H        12.919000       32.410999       30.750000
 O        14.357000       32.844002       29.142000
 H        15.624000       20.820999       28.610001
 H        16.158001       19.972000       30.049000
 O        14.129000       20.105000       29.966999
 H        16.666000       19.190001       34.092999
 H        18.378000       19.011000       34.473000
 C        17.499001       17.989000       32.675999
 H        11.444000       22.664000       36.088001
 H        11.179000       22.266001       37.841000
 C         9.854000       21.188999       36.716999
 C        17.209999       38.193001       28.665001
 C        23.705000       35.516998       32.883999
 P         6.720000       23.525999       26.471001
 C         5.705000       24.295000       30.844999
 C         5.067000       27.889000       28.242001
 H         6.638000       30.222000       28.839001
 H         6.884000       30.799999       30.489000
 O         8.329000       31.503000       29.162001
 H        10.919000       29.187000       27.719000
 H        11.799000       29.150000       26.066000
 O         9.756000       29.274000       25.957001
 H        10.153000       24.886000       36.405998
 H         8.570000       24.452999       35.936001
 C         8.769000       26.577000       35.779999
 H         9.568000       31.941999       31.778000
 H         9.852000       32.188000       33.456001
 C         7.856000       31.990999       33.068001
 C        15.356000       33.368000       29.981001
 C        13.709000       18.992001       29.188000
 H        18.054001       18.159000       31.643000
 H        17.968000       17.042999       33.164001
 O        16.098000       17.805000       32.437000
 H         9.055000       21.886000       37.101002
 H         9.471000       20.969999       35.749001
 O         9.891000       19.893999       37.473999
 H        17.709999       39.039001       28.212000
 H        16.191000       38.497002       28.868000
 H        17.226999       37.247002       28.025000
 H        23.462999       36.215000       33.619999
 H        23.934000       36.081001       31.934999
 H        24.680000       35.088001       33.264999
 N         5.704000       22.906000       25.445999
 O         7.667000       24.603001       25.698000
 O         7.712000       22.386000       26.915001
 H         6.107000       24.222000       31.914000
 H         5.862000       23.290001       30.398001
 C         4.205000       24.400999       31.021999
 H         5.740000       28.215000       27.412001
 H         5.518000       28.260000       29.177999
 C         3.736000       28.594999       28.149000
 C         7.625000       32.740002       29.024000
 C         9.509000       30.697001       26.184999
 H         8.410000       26.752001       36.776001
 H         9.428000       27.379000       35.382000
 O         7.519000       26.604000       34.944000
 H         7.298000       31.993999       32.139000
 H         7.471000       31.245001       33.719002
 O         7.808000       33.195000       33.775002
 H        15.521000       32.889999       31.003000
 H        15.038000       34.382999       30.184999
 C        16.677999       33.530998       29.212000
 H        14.456000       18.030001       29.221001
 H        13.597000       19.413000       28.184999
 C        12.423000       18.552000       29.724001
 C        15.774000       16.767000       31.354000
 C         8.603000       19.511000       37.912998
 P         4.833000       23.943001       24.662001
 C         8.696000       24.165001       24.871000
 C         8.559000       22.591999       28.063999
 H         3.790000       23.684000       31.736000
 H         4.000000       25.403000       31.448000
 O         3.691000       24.191000       29.714001
 H         3.143000       28.131001       27.337000
 H         3.139000       28.443001       29.056999
 O         3.914000       29.966000       27.863001
 H         7.178000       32.896000       30.017000
 H         6.772000       32.577000       28.292000
 C         8.482000       33.965000       28.733000
 H        10.334000       31.336000       25.683001
 H         9.628000       30.909000       27.298000
 C         8.177000       31.021999       25.583000
 C         6.941000       27.896000       34.624001
 C         6.393000       33.417999       34.103001
 H        17.441000       34.008999       29.802000
 H        17.016001       32.430000       29.098000
 O        16.343000       34.153000       28.011999
 H        12.086000       17.660999       29.153000
 H        12.615000       18.150999       30.732000
 O        11.279000       19.474001       29.714001
 H        16.188999       17.113001       30.347000
 H        14.638000       16.547001       31.360001
 H        16.402000       15.898000       31.591999
 H         7.993000       20.146000       38.595001
 H         8.681000       18.603001       38.463001
 H         7.858000       19.400999       37.155998
 N         4.513000       23.732000       23.164000
 O         3.490000       24.098000       25.524000
 O         5.397000       25.438999       24.763000
 H         9.090000       23.159000       25.188999
 H         9.525000       24.877001       24.997000
 C         8.403000       24.223000       23.407000
 H         7.882000       22.566999       28.954000
 H         9.034000       23.549000       27.955000
 C         9.713000       21.631001       28.170000
 C         2.307000       24.448000       29.308001
 C         2.619000       30.608999       27.896999
 H         9.088000       33.993999       27.804001
 H         7.744000       34.813000       28.730000
 O         9.275000       34.158001       29.877001
 H         8.113000       30.691999       24.535999
 H         7.350000       30.479000       25.993000
 O         8.024000       32.407001       25.820999
 H         7.300000       28.166000       33.555000
 H         7.420000       28.767000       35.152000
 C         5.496000       27.892000       34.828999
 H         6.231000       33.040001       35.105000
 H         5.773000       32.865002       33.363998
 C         6.094000       34.915001       33.921001
 C        17.487000       34.492001       27.173000
 C        10.040000       18.849001       30.155001
 P         4.688000       22.615000       22.098000
 C         2.276000       24.473000       24.839001
 C         5.170000       26.459000       23.785999
 H         9.003000       23.493999       22.868999
 H         7.343000       23.948000       23.142000
 O         8.596000       25.586000       23.048000
 H        10.247000       21.659000       29.165001
 H         9.311000       20.594000       27.976000
 O        10.636000       22.004000       27.171000
 H         2.229000       25.302000       28.528999
 H         1.824000       24.872999       30.114000
 C         1.615000       23.160000       28.844000
 H         2.043000       30.441000       28.832001
 H         1.971000       30.259001       27.091000
 C         2.774000       32.146000       27.738001
 C         9.814000       35.464001       30.006001
 C         6.754000       33.032001       25.542000
 H         5.263000       27.657000       35.903999
 H         5.196000       28.990000       34.672001
 O         4.772000       27.136999       33.875999
 H         5.130000       35.236000       34.337002
 H         6.883000       35.459999       34.448002
 O         6.092000       35.136002       32.540001
 H        18.247999       33.669998       27.214001
 H        17.146000       34.599998       26.112000
 H        17.969000       35.407001       27.573000
 H         9.335000       19.655001       30.377001
 H        10.048000       18.299000       31.153000
 H         9.570000       18.201000       29.396999
 N         5.550000       21.395000       22.566999
 O         3.290000       22.041000       21.589001
 O         5.299000       23.254999       20.795000
 H         1.820000       23.605000       24.354000
 H         2.472000       25.233000       24.066000
 C         1.266000       25.118000       25.724001
 H         4.155000       26.528999       23.426001
 H         5.863000       26.089001       22.958000
 C         5.524000       27.785000       24.282000
 C         8.427000       25.771000       21.650000
 C        11.814000       21.226000       27.118999
 H         1.448000       22.410000       29.631001
 H         0.583000       23.358000       28.438999
 O         2.377000       22.531000       27.847000
 H         3.234000       32.412998       26.792999
 H         1.784000       32.655998       27.733999
 O         3.480000       32.604000       28.899000
 H         9.039000       36.112000       29.664000
 H        10.723000       35.706001       29.405001
 C        10.295000       35.757000       31.349001
 H         6.550000       33.655998       26.441999
 H         5.936000       32.339001       25.455999
 C         6.786000       33.755001       24.290001
 C         3.459000       27.070999       34.298000
 C         6.012000       36.492001       32.255001
 P         5.115000       20.087000       21.799999
 C         2.012000       22.676001       21.523001
 C         4.788000       24.500000       20.291000
 H         0.311000       25.165001       25.205999
 H         1.042000       24.441000       26.544001
 O         1.725000       26.385000       26.245001
 H         5.176000       27.951000       25.316000
 H         6.635000       27.868999       24.330000
 O         4.860000       28.653000       23.337999
 H         7.647000       25.046000       21.250999
 H         9.297000       25.486000       21.148001
 C         8.086000       27.224001       21.455999
 H        11.610000       20.146000       27.177000
 H        12.383000       21.466999       27.990000
 C        12.498000       21.594999       25.858000
 C         1.691000       21.441999       27.252001
 C         3.916000       33.967999       28.930000
 H        10.692000       36.789001       31.403000
 H         9.538000       35.626999       32.090000
 O        11.346000       34.773998       31.622000
 H         6.090000       34.655998       24.360001
 H         7.800000       34.091999       24.131001
 O         6.439000       32.813000       23.285999
 H         2.781000       26.492001       33.619999
 H         2.990000       28.040001       34.416000
 H         3.395000       26.604000       35.319000
 H         4.977000       36.974998       32.418999
 H         6.136000       36.506001       31.205999
 H         6.748000       37.179001       32.646999
 N         4.738000       20.106001       20.282000
 O         6.162000       18.913000       21.919001
 O         3.825000       19.546000       22.587000
 H         2.093000       23.739000       21.549000
 H         1.410000       22.431000       22.368999
 C         1.272000       22.284000       20.243000
 H         5.279000       25.323000       20.868000
 H         3.686000       24.539000       20.430000
 C         5.036000       24.902000       18.854000
 C         1.084000       27.434000       25.544001
 C         5.143000       30.018999       23.181999
 H         7.703000       27.403000       20.438999
 H         7.157000       27.548000       22.099001
 O         9.227000       28.125999       21.556000
 H        13.218000       20.865999       25.608999
 H        11.639000       21.455000       25.110001
 O        12.930000       22.969999       25.768000
 H         0.742000       21.740999       26.794001
 H         1.491000       20.733000       28.024000
 C         2.464000       20.926001       26.114000
 H         4.652000       34.238998       28.125000
 H         4.546000       34.033001       29.858999
 C         2.859000       35.014000       29.000000
 C        12.342000       35.265999       32.549999
 C         6.359000       33.436001       22.068001
 P         5.580000       19.405001       19.172001
 C         6.904000       18.556000       23.131001
 C         2.973000       18.566999       22.066999
 H         1.578000       21.200001       20.186001
 H         0.247000       22.230000       20.391001
 O         1.655000       22.997000       19.062000
 H         4.355000       24.434000       18.194000
 H         4.770000       25.980000       18.789000
 O         6.326000       24.667000       18.454000
 H         0.780000       27.169001       24.454000
 H         1.783000       28.224001       25.504000
 C        -0.175000       27.924000       26.195999
 H         5.080000       30.198000       22.138000
 H         6.222000       30.388000       23.444000
 C         4.160000       30.934000       23.886999
 C         9.476000       28.497999       22.871000
 C        14.224000       23.313999       26.388000
 H         2.078000       19.916000       25.799999
 H         2.328000       21.562000       25.257000
 O         3.816000       20.861000       26.524000
 H         2.443000       35.151001       28.028000
 H         2.246000       34.487999       29.695999
 O         3.132000       36.234001       29.658001
 H        11.834000       35.426998       33.535000
 H        12.755000       36.230999       32.223000
 H        13.200000       34.618000       32.526001
 H         6.138000       32.619999       21.333000
 H         7.284000       33.917999       21.757999
 H         5.495000       34.066002       21.997000
 N         5.563000       17.822001       19.068001
 O         5.085000       20.031000       17.778999
 O         7.050000       19.889999       19.332001
 H         6.124000       18.461000       23.941000
 H         7.566000       19.337999       23.468000
 C         7.581000       17.283001       22.872999
 H         2.824000       18.712999       20.955000
 H         1.986000       18.639999       22.549999
 C         3.455000       17.174999       22.358000
 C         0.938000       24.236000       18.797001
 C         6.532000       25.271999       17.181000
 H        -0.630000       28.621000       25.483000
 H        -0.889000       27.061001       26.358999
 O         0.175000       28.695999       27.341000
 H         4.129000       30.746000       24.999001
 H         4.442000       32.073002       23.787001
 O         2.767000       30.735001       23.490999
 H         9.710000       27.632000       23.400999
 H         8.581000       28.959999       23.297001
 C        10.601000       29.532000       22.891001
 H        15.001000       22.981001       25.666000
 H        14.481000       22.738001       27.268000
 C        14.316000       24.728001       26.674999
 C         4.536000       19.834000       25.826000
 C         4.095000       37.042000       28.959000
 P         4.473000       17.240999       18.118999
 C         5.534000       21.157000       16.997000
 C         7.445000       21.076000       19.923000
 H         8.495000       17.229000       23.566999
 H         6.958000       16.478001       23.221001
 O         7.960000       17.100000       21.562000
 H         2.828000       16.313999       22.014000
 H         4.388000       16.974001       21.797001
 O         3.572000       17.106001       23.785000
 H         1.043000       24.877001       19.709999
 H        -0.158000       23.966999       18.671000
 C         1.523000       24.923000       17.549000
 H         6.340000       26.400000       17.112000
 H         5.908000       24.922001       16.313000
 C         7.968000       25.163000       16.677999
 C        -0.989000       29.379999       27.789000
 C         2.337000       31.386000       22.228001
 H        10.925000       29.767000       23.938000
 H        11.505000       29.113001       22.333000
 O        10.258000       30.694000       22.157000
 H        13.262000       25.089001       26.767000
 H        14.935000       24.858000       27.528000
 O        14.899000       25.462000       25.546000
 H         4.274000       19.788000       24.724001
 H         4.241000       18.889999       26.319000
 H         5.569000       20.132999       25.938000
 H         3.978000       38.019001       29.490999
 H         3.693000       37.105999       27.912001
 H         5.104000       36.604000       28.933001
 N         3.439000       18.079000       17.304001
 O         5.265000       16.297001       17.054001
 O         3.611000       16.177000       18.999001
 H         5.761000       22.063999       17.621000
 H         4.625000       21.487000       16.445999
 C         6.721000       20.864000       16.208000
 H         7.492000       21.122999       21.011000
 H         6.831000       21.952000       19.554001
 C         8.916000       21.479000       19.612000
 C         9.264000       17.652000       21.270000
 C         3.992000       15.811000       24.169001
 H         2.538000       24.514999       17.422001
 H         0.862000       24.584000       16.740999
 O         1.537000       26.301001       17.663000
 H         8.182000       25.990000       15.883000
 H         8.744000       25.290001       17.424999
 O         8.219000       23.924000       16.086000
 H        -1.814000       28.709999       27.981001
 H        -1.437000       30.145000       27.117001
 C        -0.654000       30.104000       29.091000
 H         2.877000       32.318001       22.128000
 H         1.249000       31.670000       22.371000
 C         2.398000       30.421000       21.080000
 C        11.177000       31.761999       22.238001
 C        14.526000       26.872999       25.670000
 P         1.861000       18.224001       17.346001
 C         6.602000       15.809000       17.290001
 C         3.124000       15.028000       18.296000
 H         7.127000       21.733000       15.584000
 H         7.576000       20.681000       16.872999
 O         6.457000       19.754000       15.357000
 H         9.074000       21.790001       18.600000
 H         9.060000       22.365999       20.299999
 O         9.834000       20.462000       20.009001
 H        10.037000       17.450001       22.082001
 H         9.220000       18.760000       21.195999
 C         9.808000       17.010000       20.045000
 H         4.825000       15.493000       23.485001
 H         3.144000       15.120000       24.030001
 C         4.526000       15.913000       25.570000
 C         2.119000       26.981001       16.528000
 C         9.462000       23.941000       15.402000
 H         0.209000       30.798000       28.775999
 H        -1.455000       30.753000       29.520000
 O        -0.197000       29.326000       30.184000
 H         2.006000       30.867001       20.125999
 H         3.422000       30.066999       20.889000
 O         1.538000       29.351999       21.430000
 H        11.169000       32.102001       23.236000
 H        10.737000       32.547001       21.559000
 H        12.152000       31.472000       21.879000
 H        14.989000       27.368000       26.580999
 H        13.480000       26.968000       25.618000
 H        14.965000       27.434000       24.855000
 N         1.166000       17.292999       18.407000
 O         1.631000       19.753000       17.674999
 O         1.244000       17.962000       15.901000
 H         7.270000       16.646000       17.586000
 H         6.931000       15.373000       16.292999
 C         6.738000       14.670000       18.207001
 H         3.956000       14.364000       18.094000
 H         2.731000       15.302000       17.306999
 C         2.155000       14.229000       19.188000
 C         7.618000       19.323999       14.708000
 C        11.135000       20.910000       20.510000
 H        10.841000       17.500999       20.021999
 H        10.012000       15.885000       20.091999
 O         9.034000       17.226000       18.889999
 H         3.774000       16.518999       26.072001
 H         4.587000       14.912000       26.104000
 O         5.687000       16.768000       25.580000
 H         3.158000       26.759001       16.240000
 H         2.203000       28.033001       17.080000
 C         1.261000       27.198999       15.359000
 H        10.285000       24.400000       16.059000
 H         9.452000       24.572001       14.488000
 C         9.837000       22.587000       14.984000
 C        -0.817000       28.056999       30.221001
 C         1.946000       28.230000       20.695999
 P        -0.370000       17.037001       18.304001
 C         1.877000       20.808001       16.742001
 C         1.990000       17.399000       14.871000
 H         6.148000       13.784000       17.826000
 H         7.782000       14.356000       18.268000
 O         6.373000       15.098000       19.549999
 H         1.475000       15.015000       19.589001
 H         1.546000       13.541000       18.518999
 O         2.784000       13.560000       20.243999
 H         8.540000       19.132000       15.409000
 H         7.891000       20.049999       13.947000
 C         7.321000       18.040001       13.960000
 H        11.708000       21.492001       19.775000
 H        11.716000       19.952000       20.639000
 C        11.113000       21.533001       21.877001
 C         9.787000       17.490000       17.709999
 C         6.215000       16.948000       26.857000
 H         1.828000       27.367001       14.523000
 H         0.646000       26.294001       15.217000
 O         0.314000       28.264999       15.452000
 H         8.949000       22.181000       14.491000
 H        10.615000       22.625000       14.210000
 O        10.181000       21.676001       16.007999
 H        -0.336000       27.537001       31.080999
 H        -0.650000       27.483000       29.315001
 H        -1.859000       28.150000       30.434000
 H         1.128000       27.486000       20.802000
 H         2.885000       27.688999       21.047001
 H         2.101000       28.386000       19.632000
 N        -1.190000       17.450001       17.002001
 O        -0.765000       15.528000       18.690001
 O        -1.141000       17.906000       19.455999
 H         2.731000       20.573000       16.061001
 H         2.093000       21.813999       17.231001
 C         0.666000       21.177999       15.965000
 H         1.358000       17.186001       14.022000
 H         2.434000       16.462999       15.245000
 C         3.060000       18.231001       14.290000
 C         6.214000       14.020000       20.444000
 C         1.813000       12.854000       21.070000
 H         8.333000       17.684000       13.614000
 H         7.017000       17.229000       14.596000
 O         6.480000       18.254000       12.880000
 H        10.274000       21.121000       22.451000
 H        12.027000       21.164000       22.361000
 O        11.129000       22.934000       21.839001
 H        10.510000       18.302999       17.959000
 H         9.106000       18.030001       16.985001
 C        10.443000       16.350000       17.152000
 H         6.346000       16.014000       27.350000
 H         5.439000       17.415001       27.487000
 C         7.426000       17.721001       26.750999
 C        -0.480000       28.323000       14.279000
 C        11.359000       21.896000       16.690001
 P        -1.472000       16.233000       16.069000
 C        -1.865000       15.132000       19.476999
 C        -0.413000       18.643999       20.502001
 H         0.720000       21.591999       14.945000
 H         0.131000       20.259001       15.681000
 O        -0.181000       22.129999       16.698000
 H         3.704000       18.688000       15.090000
 H         3.665000       17.549000       13.723000
 O         2.530000       19.309999       13.518000
 H         5.560000       13.249000       20.010000
 H         5.769000       14.537000       21.306999
 C         7.540000       13.360000       20.987000
 H         1.237000       12.176000       20.503000
 H         1.226000       13.662000       21.629000
 C         2.595000       12.125000       22.070000
 C         6.312000       17.122999       12.095000
 C        11.911000       23.497999       22.926001
 H        11.237000       16.813999       16.518999
 H        11.068000       15.777000       17.891001
 O         9.524000       15.616000       16.343000
 H         7.315000       18.681999       26.236000
 H         7.883000       17.920000       27.761999
 O         8.411000       16.987000       26.059999
 H        -1.310000       29.023001       14.470000
 H        -0.918000       27.362000       14.038000
 H         0.141000       28.764999       13.431000
 H        11.183000       21.500999       17.725000
 H        11.646000       22.938000       16.767000
 H        12.181000       21.350000       16.164000
 N        -2.864000       15.481000       15.987000
 O        -1.252000       16.735001       14.576000
 O        -0.279000       15.152000       16.268999
 H        -2.799000       15.553000       19.049999
 H        -1.704000       15.630000       20.455999
 C        -1.987000       13.694000       19.695999
 H        -0.501000       19.763000       20.237000
 H         0.680000       18.427000       20.475000
 C        -0.950000       18.514999       21.886000
 C        -1.601000       22.066000       16.622000
 C         3.506000       20.070999       12.908000
 H         7.178000       12.690000       21.822001
 H         7.921000       12.767000       20.174000
 O         8.443000       14.365000       21.462000
 H         1.731000       11.656000       22.664000
 H         3.203000       11.399000       21.601000
 O         3.376000       12.976000       22.871000
 H         5.959000       16.245001       12.585000
 H         7.334000       16.701000       11.677000
 C         5.510000       17.507000       10.889000
 H        12.923000       23.108000       22.990000
 H        11.423000       23.330999       23.893999
 C        12.011000       24.936001       22.797001
 C        10.095000       15.008000       15.177000
 C         9.686000       17.580000       25.815001
 P        -4.150000       16.254000       16.408001
 C        -1.736000       17.870001       13.906000
 C        -0.100000       13.959000       15.432000
 H        -1.183000       13.358000       20.320000
 H        -2.881000       13.547000       20.343000
 O        -2.080000       12.911000       18.516001
 H        -0.393000       19.153999       22.542999
 H        -1.999000       18.853001       21.996000
 O        -0.837000       17.176001       22.440001
 H        -1.926000       21.962000       17.660999
 H        -2.050000       21.332001       15.929000
 C        -2.176000       23.379999       16.129999
 H         4.318000       19.438000       12.622000
 H         4.013000       20.854000       13.516000
 C         2.959000       20.731001       11.741000
 C         9.544000       13.886000       22.334999
 C         4.002000       12.286000       23.992001
 H         5.473000       16.629999       10.193000
 H         4.485000       17.907000       11.153000
 O         6.236000       18.289000        9.959000
 H        10.927000       25.125999       22.844000
 H        12.468000       25.368999       23.749001
 O        12.632000       25.388000       21.625999
 H        10.648000       15.590000       14.443000
 H         9.375000       14.431000       14.678000
 H        10.890000       14.290000       15.462000
 H         9.537000       18.547001       25.275999
 H        10.176000       16.929001       25.091000
 H        10.378000       17.573000       26.730000
 N        -4.049000       17.896000       16.598000
 O        -5.273000       15.763000       15.403000
 O        -4.656000       15.723000       17.886999
 H        -1.088000       18.153000       13.060000
 H        -1.814000       18.794001       14.526000
 C        -2.939000       17.731001       13.076000
 H        -0.173000       14.251000       14.323000
 H        -0.955000       13.321000       15.512000
 C         1.227000       13.244000       15.440000
 C        -3.337000       12.539000       18.146999
 C        -1.151000       16.973000       23.785000
 H        -3.244000       23.393000       16.080999
 H        -1.858000       24.191000       16.833000
 O        -1.645000       23.648001       14.789000
 H         2.093000       21.396999       12.051000
 H         3.741000       21.409000       11.279000
 O         2.654000       19.693001       10.799000
 H        10.519000       14.406000       22.014000
 H         9.585000       12.747000       22.105000
 C         9.331000       14.098000       23.794001
 H         4.905000       12.904000       24.157000
 H         4.328000       11.318000       23.559999
 C         3.171000       12.005000       25.278999
 C         6.361000       19.662001       10.249000
 C        13.164000       26.700001       21.740000
 H        -3.283000       18.121000       17.263000
 C        -5.857000       14.438000       15.302000
 C        -5.563000       16.500000       18.662001
 H        -3.752000       17.485001       13.726000
 H        -3.226000       18.735001       12.711000
 O        -2.812000       16.906000       11.879000
 H         1.530000       13.040000       16.489000
 H         1.160000       12.245000       14.867000
 O         2.212000       14.067000       14.783000
 H        -4.154000       13.335000       18.149000
 H        -3.672000       11.728000       18.802000
 C        -3.403000       11.919000       16.806999
 H        -1.305000       15.921000       23.985001
 H        -2.011000       17.495001       24.169001
 C         0.024000       17.278999       24.774000
 C        -2.603000       23.472000       13.729000
 C         2.448000       20.120001        9.467000
 H        10.278000       13.938000       24.287001
 H         9.136000       15.170000       23.979000
 O         8.273000       13.241000       24.260000
 H         3.758000       11.628000       26.091000
 H         2.935000       13.016000       25.646999
 O         1.921000       11.303000       25.131001
 H         7.012000       19.846001       11.122000
 H         5.403000       20.132000       10.449000
 H         6.716000       20.194000        9.354000
 H        13.854000       26.735001       22.556999
 H        12.480000       27.551001       21.731001
 H        13.778000       26.854000       20.806999
 H        -5.522000       13.858000       16.150000
 H        -5.437000       13.974000       14.419000
 C        -7.349000       14.509000       15.225000
 H        -6.486000       15.908000       18.864000
 H        -5.965000       17.424999       18.120001
 C        -4.949000       16.849001       19.952000
 C        -2.890000       15.537000       12.009000
 C         3.452000       13.372000       14.753000
 H        -3.050000       12.566000       15.990000
 H        -2.608000       11.097000       17.031000
 O        -4.727000       11.421000       16.617001
 H         0.988000       16.983000       24.391001
 H         0.023000       18.364000       25.062000
 O        -0.388000       16.497000       25.916000
 H        -3.560000       23.898001       14.026000
 H        -2.751000       22.405001       13.581000
 C        -2.082000       23.764999       12.373000
 H         2.518000       19.202999        8.866000
 H         3.241000       20.789000        9.187000
 C         1.146000       20.819000        9.173000
 C         7.926000       13.441000       25.604000
 C         1.703000        9.919000       24.823000
 H        -7.838000       13.780000       15.865000
 H        -7.639000       15.479000       15.738000
 O        -7.812000       14.456000       13.904000
 H        -4.085000       17.455000       19.761999
 H        -5.683000       17.395000       20.528999
 O        -4.676000       15.661000       20.712999
 H        -3.980000       15.394000       11.830000
 H        -2.620000       15.158000       13.055000
 C        -2.131000       14.720000       11.025000
 H         3.355000       12.509000       14.122000
 H         3.794000       13.134000       15.754000
 C         4.325000       14.387000       13.979000
 C        -4.917000       10.371000       15.659000
 C         0.672000       16.615999       26.914000
 H        -1.318000       23.037001       12.149000
 H        -2.918000       23.583000       11.712000
 O        -1.725000       25.171000       12.077000
 H         0.969000       20.934999        8.123000
 H         0.262000       20.316999        9.608000
 O         1.107000       22.101000        9.799000
 H         6.916000       13.051000       25.712999
 H         8.029000       14.475000       25.957001
 H         8.653000       12.864000       26.285999
 H         2.120000        9.286000       25.601000
 H         2.195000        9.477000       23.951000
 H         0.640000        9.690000       24.705000
 C        -9.113000       15.039000       13.658000
 C        -4.300000       15.882000       22.042999
 H        -2.448000       13.626000       11.005000
 H        -2.119000       15.100000        9.988000
 O        -0.699000       14.693000       11.478000
 H         3.638000       14.886000       13.247000
 H         4.775000       15.227000       14.581000
 O         5.273000       13.730000       13.130000
 H        -4.390000        9.435000       15.882000
 H        -4.463000       10.733000       14.736000
 C        -6.421000       10.151000       15.450000
 H         0.985000       17.752001       27.014999
 H         1.501000       16.065001       26.528000
 C         0.232000       15.942000       28.187000
 C        -0.324000       25.200001       12.462000
 C         1.559000       23.257999        9.067000
 H        -9.074000       16.069000       13.994000
 H        -9.841000       14.527000       14.279000
 C        -9.502000       15.095000       12.215000
 H        -5.249000       15.895000       22.614000
 H        -3.860000       16.884001       22.186001
 C        -3.493000       14.799000       22.666000
 C         0.092000       14.039000       10.586000
 C         6.423000       13.210000       13.768000
 H        -6.940000       11.117000       15.163000
 H        -6.641000        9.598000       14.542000
 O        -7.119000        9.616000       16.511999
 H         1.152000       16.021000       28.841999
 H        -0.631000       16.424999       28.656000
 O        -0.090000       14.618000       27.865999
 H        -0.185000       24.853001       13.501000
 H         0.058000       26.198999       12.630000
 H         0.252000       24.570000       11.795000
 H         2.541000       22.974001        8.610000
 H         1.812000       23.927999        9.893000
 H         0.771000       23.582001        8.374000
 H       -10.116000       15.988000       11.965000
 H        -8.555000       15.195000       11.673000
 O       -10.098000       13.959000       11.472000
 H        -2.505000       14.689000       22.197001
 H        -3.234000       15.084000       23.716000
 O        -4.304000       13.658000       22.613001
 H         0.004000       14.341000        9.537000
 H        -0.287000       12.942000       10.479000
 C         1.538000       14.209000       10.993000
 H         6.243000       12.619000       14.735000
 H         7.003000       14.063000       14.086000
 C         7.012000       12.161000       12.890000
 C        -6.861000        8.279000       16.806999
 C         1.006000       13.885000       27.400000
 C       -11.529000       13.955000       11.536000
 C        -3.640000       12.534000       23.242001
 H         1.543000       14.358000       12.058000
 H         2.169000       13.269000       10.747000
 O         2.234000       15.189000       10.173000
 H         7.390000       12.574000       11.959000
 H         7.877000       11.721000       13.488000
 O         6.090000       11.099000       12.574000
 H        -5.801000        8.237000       17.249001
 H        -6.856000        7.464000       16.032000
 H        -7.473000        7.986000       17.688999
 H         0.675000       12.836000       27.566999
 H         1.871000       13.908000       28.101999
 H         1.379000       14.034000       26.396999
 H       -11.834000       14.644000       12.345000
 H       -11.919000       12.933000       11.649000
 C       -12.231000       14.486000       10.336000
 H        -4.424000       11.820000       23.523001
 H        -3.320000       12.846000       24.287001
 C        -2.431000       11.957000       22.565001
 C         1.851000       16.549000       10.677000
 C         5.248000       11.355000       11.440000
 H       -13.280000       14.634000       10.685000
 H       -11.780000       15.475000       10.128000
 O       -12.229000       13.557000        9.327000
 H        -2.226000       11.034000       23.118999
 H        -2.691000       11.635000       21.514000
 O        -1.244000       12.786000       22.532000
 H         0.736000       16.740999       10.634000
 H         2.396000       17.223000       10.024000
 H         2.173000       16.698000       11.699000
 H         5.712000       11.979000       10.700000
 H         4.322000       11.922000       11.674000
 H         5.053000       10.412000       10.950000
 C       -12.837000       14.072000        8.181000
 C        -0.654000       12.917000       23.746000
 H       -13.946000       14.222000        8.223000
 H       -12.615000       13.312000        7.370000
 H       -12.300000       14.989000        7.750000
 H        -0.549000       11.952000       24.273001
 H        -1.221000       13.591000       24.469000
 H         0.319000       13.372000       23.667999
 N        13.206000       29.486000       36.535999
 H        14.003000       29.891001       36.057999
 H        13.661000       28.799000       37.068001
 N        38.915001       44.442001       19.173000
 P        37.862999       45.292000       19.913000
 P        39.019001       44.633999       17.603001
 O        36.570999       45.597000       19.000000
 O        38.424999       46.771999       20.240999
 N        38.207001       43.723000       16.660999
 O        38.803001       46.166000       17.214001
 O        40.519001       44.307999       17.228001
 C        35.433998       46.313000       19.381001
 C        38.216999       47.286999       21.545000
 P        37.425999       42.395000       16.870001
 C        37.826000       46.544998       16.193001
 C        41.637001       44.988998       17.885000
 H        35.214001       46.346001       20.436001
 H        34.688000       45.731998       18.903999
 C        35.272999       47.778000       18.868000
 H        38.747002       46.719002       22.306000
 H        37.138000       47.132999       21.820000
 C        38.595001       48.737999       21.724001
 N        37.293999       41.728001       18.257999
 O        35.974998       42.480000       16.204000
 O        38.250999       41.403999       15.896000
 H        36.833000       46.441002       16.667999
 H        37.923000       45.845001       15.329000
 C        38.084000       47.924000       15.745000
 H        41.618999       44.778999       18.965000
 H        41.455002       46.108002       18.013000
 C        42.903999       44.644001       17.059000
 H        34.497002       48.362999       19.421000
 H        36.227001       48.339001       19.193001
 O        35.188000       48.021999       17.447001
 H        38.384998       48.980000       22.813999
 H        39.671001       48.817001       21.607000
 O        38.037998       49.861000       20.992001
 P        36.011002       41.666000       19.194000
 C        35.681000       42.776001       14.818000
 C        39.186001       40.362000       16.405001
 H        37.307999       48.342999       15.120000
 H        37.938000       48.556000       16.611000
 O        39.354000       48.067001       15.087000
 H        43.646000       45.381001       17.198999
 H        43.361000       43.743000       17.511999
 O        42.639000       44.414001       15.686000
 C        33.966999       47.668999       16.789000
 C        38.624001       50.083000       19.750999
 N        36.207001       41.967999       20.697001
 O        34.768002       42.585999       18.622999
 O        35.525002       40.136002       19.033001
 H        36.112999       41.938000       14.178000
 H        36.164001       43.707001       14.540000
 C        34.188000       42.827000       14.512000
 H        39.243999       39.577000       15.615000
 H        38.652000       39.863998       17.301001
 C        40.452000       40.894001       16.944000
 C        39.520000       49.390999       14.425000
 C        42.458000       45.689999       15.048000
 H        33.110001       48.056000       17.231001
 H        33.793999       46.553001       16.568001
 C        34.007000       48.409000       15.486000
 H        38.775002       49.158001       19.193001
 H        39.617001       50.549000       19.801001
 C        37.794998       51.124001       19.093000
 P        36.087002       40.761002       21.679001
 C        33.479000       42.282001       19.171000
 C        35.686001       39.320000       17.865000
 H        33.632999       43.604000       15.115000
 H        34.043999       43.193001       13.517000
 O        33.566002       41.542000       14.419000
 H        40.236000       41.493000       17.812000
 H        41.028000       40.034000       17.346001
 O        41.344002       41.652000       16.052999
 H        39.841999       50.089001       15.171000
 H        38.567001       49.736000       13.944000
 C        40.601002       49.299000       13.394000
 H        43.105999       45.744999       14.117000
 H        42.763000       46.560001       15.645000
 C        41.021999       45.817001       14.586000
 H        33.063999       48.277000       14.918000
 H        34.216999       49.416000       15.710000
 O        35.071999       47.917999       14.746000
 H        36.719002       50.783001       19.091000
 H        37.945000       52.087002       19.650999
 O        38.256001       51.398998       17.753000
 N        36.875000       39.377998       21.434999
 O        36.402000       41.348999       23.143000
 O        34.567001       40.437000       21.768000
 H        33.612000       42.015999       20.278999
 H        33.169998       41.375999       18.650999
 C        32.423000       43.353001       18.938999
 H        36.702999       38.932999       17.750000
 H        35.556000       39.861000       16.922001
 C        34.813999       38.191002       18.027000
 C        33.034000       40.949001       15.630000
 C        42.426998       40.846001       15.489000
 H        40.404999       48.376999       12.732000
 H        40.476002       50.133999       12.713000
 O        41.882999       49.226002       13.998000
 H        40.424000       46.104000       15.470000
 H        41.037998       46.592999       13.782000
 O        40.716999       44.583000       14.018000
 C        34.803001       47.082001       13.621000
 C        37.680000       52.549999       17.122999
 P        37.580002       38.441002       22.479000
 C        35.861000       42.605000       23.740999
 C        34.069000       39.250999       22.455000
 H        31.497999       42.865002       19.146000
 H        32.469002       44.259998       19.476000
 O        32.320999       43.712002       17.486000
 H        35.068001       37.283001       17.441000
 H        34.916000       37.831001       19.063999
 O        33.441002       38.528999       17.855000
 H        32.402000       41.757000       16.049999
 H        33.804001       40.879002       16.410999
 C        32.282001       39.692001       15.292000
 H        41.905998       40.087002       14.918000
 H        42.908001       40.334000       16.299000
 C        43.423000       41.587002       14.680000
 C        43.048000       50.139999       13.703000
 C        39.403000       44.363998       13.567000
 H        34.263000       47.730999       12.926000
 H        34.203999       46.228001       13.913000
 C        36.011002       46.611000       12.869000
 H        37.445000       53.313999       17.872000
 H        36.682999       52.285000       16.676001
 C        38.695999       53.062000       16.122000
 N        38.132000       38.832001       23.886000
 O        36.490002       37.375000       22.737000
 O        38.696999       37.592999       21.655001
 H        34.845001       42.873001       23.348000
 H        36.439999       43.465000       23.415001
 C        35.932999       42.478001       25.232000
 H        34.652000       39.174000       23.358999
 H        34.424999       38.382999       21.903000
 C        32.638000       39.229000       22.865000
 C        31.622999       44.938000       17.289000
 C        32.473000       37.911999       18.764000
 H        32.917000       38.792000       15.089000
 H        31.714001       39.356998       16.205000
 O        31.566000       39.932999       14.104000
 H        43.980000       42.259998       15.373000
 H        44.212002       40.933998       14.222000
 O        42.852001       42.377998       13.634000
 H        43.070000       50.785999       14.620000
 H        42.888000       50.712002       12.683000
 C        44.273998       49.240002       13.811000
 H        38.868000       45.202999       13.062000
 H        38.814999       44.203999       14.427000
 C        39.533001       43.122002       12.672000
 H        36.685001       46.055000       13.560000
 H        35.883999       45.855999       12.088000
 O        36.804001       47.786999       12.368000
 H        39.098999       52.166000       15.548000
 H        38.233002       53.813000       15.479000
 O        39.917000       53.604000       16.691999
 P        39.577000       38.665001       24.419001
 C        36.425999       36.456001       23.785000
 C        38.577999       37.159000       20.256001
 H        37.015999       42.480000       25.372999
 H        35.497002       43.341999       25.763000
 O        35.407001       41.271999       25.813999
 H        32.504002       38.636002       23.794001
 H        32.344002       40.299999       22.981001
 O        31.872000       38.683998       21.750000
 H        32.181999       45.727001       17.753000
 H        30.624001       44.805000       17.785999
 C        31.422001       45.318001       15.883000
 H        31.528999       38.330002       18.280001
 H        32.601002       38.290001       19.806000
 C        32.478001       36.365002       18.649000
 C        30.719999       38.834999       13.747000
 C        43.938999       43.148998       13.069000
 H        44.134998       48.466999       12.981000
 H        45.223999       49.757999       13.693000
 O        44.310001       48.633999       15.122000
 H        38.583000       42.957001       12.058000
 H        40.389000       43.452000       12.073000
 O        39.750999       42.001999       13.504000
 C        37.622002       47.539001       11.219000
 C        40.797001       54.112000       15.722000
 N        40.688999       37.784000       23.667999
 O        40.175999       40.077000       24.563000
 O        39.481998       38.279999       25.945999
 H        36.582001       36.993999       24.766001
 H        37.285000       35.769001       23.750000
 C        35.174000       35.673000       23.855000
 H        38.700001       38.044998       19.604000
 H        37.610001       36.680000       20.152000
 C        39.498001       36.034000       20.087000
 C        34.029999       40.965000       25.882000
 C        30.389999       38.890999       21.900999
 H        31.062000       46.359001       15.859000
 H        32.275002       45.185001       15.244000
 O        30.431999       44.455002       15.352000
 H        33.487000       35.998001       18.823000
 H        31.811001       35.988998       19.454000
 O        32.174000       35.789001       17.363001
 H        30.127001       38.566002       14.622000
 H        31.393000       37.984001       13.444000
 C        29.983999       39.470001       12.571000
 H        44.817001       42.528000       12.877000
 H        44.209000       43.900002       13.721000
 C        43.544998       43.909000       11.800000
 C        45.530998       47.867001       15.360000
 C        39.973999       40.846001       12.715000
 H        38.301998       48.348999       11.149000
 H        37.018002       47.523998       10.267000
 H        38.146000       46.560001       11.255000
 H        41.187000       53.473000       14.927000
 H        41.639000       54.439999       16.296000
 H        40.237999       54.983002       15.239000
 P        42.029999       38.549000       23.426001
 C        39.451000       41.333000       24.632999
 C        40.521999       38.402000       26.959999
 H        35.136002       35.146999       24.777000
 H        34.424999       36.477001       23.792000
 O        35.035000       34.707001       22.783001
 H        39.738998       35.766998       19.073000
 H        40.495998       36.153999       20.594000
 O        38.834000       34.889999       20.643999
 H        33.629002       40.719002       24.862000
 H        33.410000       41.787998       26.177999
 C        33.980000       39.991001       26.976999
 H        30.287001       39.959999       21.604000
 H        30.106001       38.784000       22.983000
 C        29.535000       37.967999       20.995001
 C        29.767000       44.700001       14.154000
 C        30.881001       35.995998       16.783001
 H        29.395000       38.778000       11.997000
 H        29.480000       40.324001       12.874000
 O        31.017000       39.917000       11.670000
 H        44.419998       44.625999       11.420000
 H        43.243000       43.186001       11.079000
 O        42.377998       44.610001       12.124000
 H        45.743000       47.118999       14.603000
 H        45.294998       47.291000       16.243999
 H        46.410000       48.498001       15.602000
 H        41.025002       40.813000       12.204000
 H        39.312000       40.578999       11.885000
 H        40.058998       40.000000       13.388000
 N        42.938999       39.151001       24.573999
 O        42.894001       37.523998       22.555000
 O        41.721001       39.791000       22.472000
 H        38.556000       41.160000       25.243999
 H        39.084999       41.653999       23.638000
 C        40.152000       42.455002       25.396999
 H        41.018002       39.331001       26.841999
 H        41.217999       37.535999       27.025999
 C        39.817001       38.442001       28.290001
 C        34.991001       35.283001       21.444000
 C        39.285999       33.582001       20.326000
 H        34.352001       40.569000       27.853001
 H        32.958000       39.591000       27.171000
 O        34.769001       38.880001       26.750000
 H        28.500000       38.291000       21.056999
 H        29.961000       38.028999       19.938999
 O        29.660999       36.708000       21.598000
 H        29.389999       45.700001       14.023000
 H        28.941000       44.035000       14.102000
 C        30.691999       44.494999       12.953000
 H        30.576000       37.085999       16.871000
 H        30.054001       35.431000       17.385000
 C        30.827000       35.339001       15.395000
 C        30.398001       40.568001       10.495000
 C        42.129002       45.650002       11.159000
 P        44.018002       38.377998       25.445999
 C        43.765999       38.008999       21.503000
 C        40.570999       39.900002       21.615999
 H        39.401001       43.181999       25.694000
 H        40.578999       42.012001       26.249001
 O        41.032001       43.137001       24.493000
 H        39.090000       37.596001       28.374001
 H        40.470001       38.388000       29.105000
 O        39.148998       39.703999       28.572001
 H        35.990002       35.740002       21.261999
 H        34.216000       36.047001       21.374001
 C        34.837002       34.063999       20.535000
 H        38.757999       32.844002       20.992001
 H        40.308998       33.373001       20.622000
 C        39.127998       33.101002       18.927999
 C        34.939999       38.009998       27.833000
 C        28.690001       35.752998       21.098000
 H        31.131001       43.473999       12.908000
 H        30.055000       44.668999       12.033000
 O        31.791000       45.393002       13.050000
 H        30.065001       35.717999       14.677000
 H        31.783001       35.466999       14.876000
 O        30.802999       33.903999       15.630000
 H        30.322001       41.653999       10.748000
 H        29.413000       40.195000       10.319000
 H        31.099001       40.229000        9.719000
 H        42.112999       45.278999       10.202000
 H        42.945000       46.386002       11.250000
 H        41.237999       46.068001       11.458000
 N        44.410999       36.908001       25.145000
 O        45.365002       39.199001       25.540001
 O        43.683998       38.450001       27.049000
 H        43.265999       38.466999       20.688999
 H        44.351002       37.180000       21.132000
 C        44.823002       38.986000       22.041000
 H        39.726002       39.842999       22.327999
 H        40.553001       38.997002       21.049000
 C        40.682999       41.098999       20.673000
 C        42.452000       42.838001       24.594000
 C        37.876999       40.090000       28.020000
 H        33.808998       33.748001       20.304001
 H        35.410000       34.297001       19.628000
 O        35.613998       33.118999       21.260000
 H        39.682999       33.749001       18.226000
 H        39.626999       32.132000       18.874001
 O        37.729000       32.876999       18.753000
 H        34.845001       38.562000       28.802999
 H        35.981998       37.737999       27.806000
 C        34.032001       36.801998       27.886999
 H        28.652000       35.873001       20.014000
 H        27.715000       35.992001       21.572001
 C        29.035999       34.321999       21.447001
 C        32.515999       45.286999       11.855000
 C        31.429001       33.119999       14.632000
 P        43.889000       35.530998       25.743999
 C        45.327999       40.643002       25.459000
 C        44.595001       38.181000       28.150999
 H        44.388000       39.910000       22.461000
 H        45.270000       38.520000       22.964001
 O        45.799999       39.355999       21.106001
 H        39.798000       41.157001       19.964001
 H        40.650002       42.032001       21.259001
 O        41.848999       40.814999       19.962999
 H        42.616001       41.719002       24.506001
 H        42.952999       43.285000       25.472000
 C        43.119999       43.422001       23.356001
 H        37.069000       39.484001       28.509001
 H        37.810001       39.840000       26.948999
 C        37.861000       41.554001       28.327000
 C        35.566002       31.836000       20.672001
 C        37.401001       32.167000       17.516001
 H        34.270000       36.182999       26.988001
 H        34.417000       36.166000       28.715000
 O        32.606998       37.221001       27.954000
 H        29.195999       34.292000       22.556999
 H        28.146999       33.751999       21.275999
 O        30.211000       33.749001       20.825001
 H        33.183998       46.180000       11.726000
 H        31.975000       45.208000       10.918000
 H        33.140999       44.417999       11.917000
 H        30.878000       33.037998       13.719000
 H        31.547001       32.116001       15.064000
 H        32.457001       33.341000       14.471000
 N        42.896999       35.421001       26.941000
 O        43.159000       34.824001       24.541000
 O        45.230999       34.651001       26.072001
 H        44.429001       40.993000       25.931000
 H        45.367001       40.881001       24.351000
 C        46.520000       41.265999       26.035999
 H        45.256001       39.074001       28.247000
 H        45.259998       37.327999       27.979000
 C        43.916000       37.889999       29.422001
 C        46.845001       38.429001       20.865999
 C        42.741001       41.804001       19.410000
 H        44.174999       43.227001       23.407000
 H        42.686001       42.866001       22.493000
 O        43.106998       44.888000       23.121000
 H        38.393002       42.123001       27.601000
 H        36.848000       41.979000       28.319000
 O        38.382000       41.779999       29.634001
 H        36.480000       31.327000       21.014000
 H        35.706001       31.874001       19.537001
 C        34.375000       30.957001       20.899000
 H        36.382999       31.725000       17.593000
 H        38.047001       31.356001       17.223000
 C        37.410999       33.193001       16.441999
 C        31.723000       36.152000       27.489000
 C        30.004999       32.862999       19.726000
 P        42.261002       34.009998       27.438000
 C        43.681999       34.298000       23.302000
 C        46.186001       34.640999       27.100000
 H        47.444000       41.074001       25.490000
 H        46.424999       42.362000       26.117001
 O        46.745998       40.749001       27.385000
 H        43.213001       37.112999       29.169001
 H        44.688000       37.592999       30.194000
 O        43.202000       39.057999       29.787001
 H        46.515999       37.491001       20.500999
 H        47.419998       38.368999       21.783001
 C        47.749001       39.005001       19.796000
 H        42.855000       42.556000       20.211000
 H        42.151001       42.212002       18.584999
 C        43.981998       41.067001       18.924000
 C        41.860001       45.391998       22.607000
 C        38.540001       43.148998       29.979000
 H        33.417000       31.312000       20.361000
 H        34.630001       29.999001       20.444000
 O        34.161999       30.820000       22.287001
 H        37.596001       34.174999       16.913000
 H        38.164001       32.950001       15.603000
 O        36.223999       33.337002       15.646000
 H        31.745001       35.342999       28.271999
 H        31.938999       35.793999       26.462999
 H        30.709999       36.561001       27.499001
 H        29.103001       33.176998       19.093000
 H        29.740000       31.877001       20.047001
 H        30.893999       32.974998       19.110001
 N        42.696999       32.638000       26.709000
 O        42.391998       33.948002       29.068001
 O        40.657001       34.251999       27.222000
 H        44.389999       33.561001       23.496000
 H        44.216999       35.066002       22.756001
 C        42.577999       33.794998       22.466999
 H        45.603001       34.618999       28.045000
 H        46.698002       35.643002       26.983000
 C        47.148998       33.485001       27.038000
 C        47.979000       41.330002       27.872000
 C        42.428001       39.094002       31.011999
 H        48.008999       38.264000       19.018000
 H        47.112999       39.669998       19.254000
 O        48.855000       39.780998       20.205999
 H        44.804001       40.948002       19.672001
 H        43.630001       40.037998       18.605000
 O        44.426998       41.780998       17.745001
 H        41.035000       45.362000       23.391001
 H        41.393002       44.710999       21.747000
 C        42.087002       46.693001       22.003000
 H        37.778000       43.820999       29.382000
 H        39.493999       43.595001       29.796000
 C        38.382999       43.092999       31.398001
 C        33.452999       29.663000       22.691000
 C        35.299999       34.276001       16.166000
 P        43.290001       31.360001       27.284000
 C        41.737999       34.848000       29.961000
 C        40.056999       35.055000       26.235001
 H        42.183998       32.941002       23.014000
 H        41.771000       34.455002       22.540001
 O        42.950001       33.310001       21.223000
 H        47.460999       33.146000       28.031000
 H        46.692001       32.636002       26.489000
 O        48.403999       33.786999       26.475000
 H        47.946999       42.439999       27.989000
 H        48.775002       41.194000       27.094999
 C        48.311001       40.591999       29.158001
 H        43.069000       38.790001       31.864000
 H        41.577999       38.334000       30.919001
 C        42.011002       40.547001       31.195000
 C        49.896000       39.082001       20.797001
 C        45.643002       41.366001       17.195000
 H        41.269001       47.011002       21.302000
 H        42.057999       47.375999       22.858000
 O        43.360001       46.647999       21.341000
 H        38.695999       44.089001       31.820999
 H        37.360001       42.807999       31.700001
 O        39.272999       42.090000       31.870001
 H        33.596001       28.774000       22.025999
 H        32.354000       29.864000       22.747000
 H        33.834999       29.407000       23.757999
 H        34.381001       34.154999       15.577000
 H        35.741001       35.291000       16.006001
 H        35.053001       34.112000       17.250999
 N        43.909000       31.253000       28.716000
 O        42.266998       30.183001       27.028000
 O        44.460999       30.929001       26.351000
 H        40.724998       34.518002       30.079000
 H        41.761002       35.827999       29.457001
 C        42.409000       34.922001       31.271000
 H        40.727001       35.896000       26.091999
 H        39.094002       35.429001       26.516001
 C        39.773998       34.254002       24.978001
 C        43.160000       34.348000       20.245001
 C        48.363998       34.214001       25.047001
 H        47.345001       40.535000       29.653000
 H        48.681999       39.502998       29.023001
 O        49.231998       41.174000       29.980000
 H        41.514999       40.682999       32.176998
 H        42.959999       41.191002       31.226999
 O        41.043999       41.055000       30.250000
 H        50.740002       39.131001       20.100000
 H        49.598999       38.035999       21.049999
 C        50.278000       39.785000       22.063000
 H        45.446999       40.752998       16.257000
 H        46.084999       40.707001       17.920000
 C        46.480000       42.561001       16.761999
 C        43.796001       47.825001       20.579000
 C        39.445999       42.388000       33.261002
 P        43.272999       30.292000       29.733000
 C        40.998001       30.117001       26.434999
 C        44.359001       30.775999       24.915001
 H        41.798000       35.577000       31.951000
 H        42.240002       33.950001       31.830000
 O        43.805000       35.349998       31.379000
 H        39.646999       34.973999       24.087000
 H        40.712002       33.644001       24.813000
 O        38.556999       33.535999       25.173000
 H        43.828999       35.137001       20.559000
 H        42.199001       34.837002       20.190001
 C        43.433998       33.813999       18.916000
 H        48.064999       35.257999       24.910000
 H        47.653000       33.602001       24.457001
 C        49.789001       34.015999       24.622999
 C        50.498001       41.351002       29.466000
 C        41.608002       41.376999       28.983999
 H        49.411999       39.910999       22.740000
 H        50.993999       39.160999       22.552999
 O        50.787998       41.063000       21.760000
 H        45.962002       43.387001       17.339001
 H        47.492001       42.547001       17.118999
 O        46.382999       42.578999       15.291000
 H        43.021999       48.056999       19.841999
 H        44.743999       47.602001       20.208000
 H        43.868000       48.620998       21.301001
 H        39.782001       41.504002       33.817001
 H        38.514999       42.652000       33.761002
 H        40.071999       43.276001       33.333000
 N        43.675999       28.760000       29.784000
 O        43.562000       31.002001       31.086000
 O        41.708000       30.493000       29.615999
 H        40.557999       31.156000       26.386000
 H        40.233002       29.586000       27.084999
 C        40.799000       29.541000       25.066999
 H        43.879002       31.693001       24.566999
 H        43.806000       29.905001       24.705000
 C        45.726002       30.636000       24.349001
 C        44.743000       34.346001       30.944000
 C        38.251999       32.883999       23.969000
 H        43.554001       34.499001       18.040001
 H        44.266998       33.179001       19.034000
 O        42.278000       32.992001       18.500999
 H        50.094002       32.939999       24.649000
 H        49.963001       34.341000       23.573999
 O        50.743999       34.623001       25.506001
 H        50.551998       41.775002       28.492001
 H        51.063999       40.369999       29.271000
 C        51.248001       42.130001       30.434000
 H        40.708000       41.508999       28.323000
 H        42.162998       40.542999       28.540001
 C        42.493000       42.595001       28.770000
 C        51.042000       41.771000       22.971001
 C        47.115002       43.606998       14.754000
 P        42.595001       27.615000       29.542999
 C        43.789001       30.177999       32.195999
 C        40.838001       31.193001       30.493999
 H        41.046001       28.511000       25.069000
 H        39.733002       29.764000       24.860001
 O        41.542999       30.184000       24.049000
 H        46.327999       31.525999       24.722000
 H        46.109001       29.597000       24.653000
 O        45.610001       30.753000       22.995001
 H        44.661999       34.176998       29.872999
 H        44.653999       33.372002       31.448000
 C        46.139000       34.778999       31.166000
 H        39.103001       32.310001       23.691000
 H        37.964001       33.562000       23.146000
 C        37.139999       31.910000       24.257000
 C        42.542000       32.345001       17.209000
 C        51.352001       35.854000       25.124001
 H        52.258999       42.130001       30.149000
 H        50.896000       43.189999       30.548000
 O        51.185001       41.583000       31.764999
 H        43.646999       42.444000       28.982000
 H        42.455002       42.837002       27.735001
 O        42.117001       43.584000       29.745001
 H        51.777000       41.116001       23.524000
 H        50.118999       42.070999       23.533001
 H        51.584999       42.653999       22.738001
 H        48.175999       43.536999       14.838000
 H        46.855999       44.608002       15.196000
 H        46.875000       43.714001       13.682000
 N        41.092999       27.813000       29.858000
 O        42.678001       27.263000       27.943001
 O        43.064999       26.259001       30.195000
 H        43.236000       29.236000       32.084000
 H        43.494999       30.690001       33.165001
 C        45.265999       29.954000       32.347000
 H        41.141998       32.221001       30.629999
 H        40.959000       30.731001       31.487000
 C        39.442001       31.099001       30.052999
 C        41.317001       29.690001       22.781000
 C        46.775002       30.691000       22.200001
 H        46.257999       35.219002       32.188999
 H        46.889999       33.976002       31.125000
 O        46.410999       35.776001       30.186001
 H        37.044998       31.190001       23.431000
 H        37.456001       31.226999       25.066000
 O        35.859001       32.525002       24.547001
 H        43.375000       31.635000       17.312000
 H        42.731998       33.035000       16.408001
 C        41.345001       31.579000       16.754999
 H        51.687000       35.992001       24.084999
 H        52.224998       35.838001       25.750000
 C        50.765999       37.209000       25.471001
 C        52.035999       40.472000       32.126999
 C        42.641998       44.873001       29.270000
 P        40.330002       27.356001       31.108000
 C        43.846001       27.320999       27.046000
 C        42.577000       24.924000       29.820000
 H        45.432999       29.107000       33.125000
 H        45.709999       29.695000       31.379999
 O        45.863998       31.156000       32.698002
 H        38.998001       30.070999       29.995001
 H        38.801998       31.620001       30.837999
 O        39.415001       31.686001       28.709000
 H        40.493000       30.198000       22.344999
 H        41.209000       28.617001       22.733000
 C        42.584000       29.934999       21.886000
 H        46.872002       29.596001       21.934000
 H        47.592999       30.968000       22.816000
 C        46.567001       31.541000       20.899000
 C        47.784000       36.143002       29.934000
 C        35.113998       31.559999       25.405001
 H        41.112000       30.896000       17.551001
 H        40.435001       32.221001       16.589001
 O        41.735001       30.981001       15.507000
 H        50.442001       37.083000       26.582001
 H        51.491001       38.042999       25.483999
 O        49.563999       37.696999       24.735001
 H        53.080002       40.590000       31.795000
 H        51.666000       39.495998       31.691999
 H        51.964001       40.272999       33.234001
 H        43.761002       44.770000       29.158001
 H        42.409000       45.569000       30.073000
 H        42.275002       45.056000       28.229000
 N        41.138000       26.659000       32.203999
 O        39.450001       28.599001       31.702999
 O        39.174999       26.343000       30.709999
 H        44.445000       28.077999       27.466999
 H        43.430000       27.502001       26.086000
 C        44.731998       26.127001       27.146000
 H        42.664001       24.931000       28.698000
 H        41.507999       24.914000       30.007000
 C        43.208000       23.745001       30.410000
 C        47.264000       30.966000       32.634998
 C        38.195999       31.816000       27.969000
 H        42.615002       31.021000       21.576000
 H        43.480000       29.799000       22.572001
 O        42.794998       29.069000       20.790001
 H        45.973000       32.516998       21.157000
 H        47.356998       31.922001       20.351999
 O        45.557999       30.870001       20.028000
 H        47.869999       36.556000       28.924999
 H        48.442001       35.216999       30.007000
 C        48.430000       37.033001       30.910999
 H        35.519001       31.469999       26.371000
 H        35.028999       30.521999       25.062000
 C        33.752998       32.193001       25.563000
 C        40.811001       30.923000       14.420000
 C        48.529999       37.948002       25.643000
 P        41.601002       27.459000       33.442001
 C        38.269001       28.424999       32.497002
 C        38.535000       26.358999       29.429001
 H        44.187000       25.205999       26.787001
 H        45.612000       26.188999       26.447001
 O        45.306000       26.047001       28.475000
 H        44.254002       23.530001       29.902000
 H        43.484001       23.945999       31.424000
 O        42.403999       22.587000       30.358999
 H        47.606998       31.171000       31.559999
 H        47.530998       29.958000       33.090000
 C        47.924000       32.042999       33.547001
 H        37.511002       30.903999       28.159000
 H        38.644001       31.721001       26.952000
 C        37.480000       33.104000       28.205999
 C        42.101002       29.523001       19.622999
 C        46.195000       30.934000       18.752001
 H        49.460999       37.317001       30.625999
 H        47.931999       37.997002       30.921000
 O        48.411999       36.375999       32.193001
 H        32.942001       31.575001       25.990999
 H        33.853001       33.016998       26.285000
 O        33.299999       32.674000       24.299999
 H        39.889000       30.215000       14.653000
 H        41.360001       30.816999       13.430000
 H        40.210999       31.888000       14.223000
 H        48.841000       38.519001       26.577999
 H        48.076000       37.056000       26.044001
 H        47.772999       38.480999       25.141001
 N        41.318001       28.959000       33.602001
 O        40.824001       26.826000       34.651001
 O        43.154999       27.195000       33.835999
 H        38.576000       28.031000       33.438999
 H        37.569000       27.657000       32.141998
 C        37.424999       29.723000       32.544998
 H        39.236000       26.063999       28.677000
 H        38.275002       27.393999       29.268000
 C        37.305000       25.482000       29.461000
 C        46.337002       25.038000       28.487000
 C        42.453999       21.636000       29.320000
 H        47.777000       33.044998       33.200001
 H        47.512001       31.861000       34.583000
 O        49.298000       31.815001       33.601002
 H        38.264000       33.985001       28.139000
 H        36.707001       33.339001       27.444000
 O        36.803001       33.200001       29.468000
 H        42.342999       30.518000       19.381001
 H        40.986000       29.551001       19.858999
 C        42.280998       28.628000       18.474001
 H        46.633999       31.920000       18.438999
 H        45.341999       30.648001       18.160999
 C        47.172001       29.858000       18.583000
 C        49.150002       37.063999       33.174000
 C        32.015999       33.293999       24.410999
 P        40.789001       29.709999       34.863998
 C        40.562000       25.461000       34.876999
 C        43.707001       25.870001       33.713001
 H        36.723999       29.775000       33.425999
 H        38.044998       30.582001       32.509998
 O        36.563999       29.721001       31.450001
 H        37.039001       25.188999       28.348000
 H        37.770000       24.531000       29.900999
 O        36.320999       26.091000       30.254000
 H        47.235001       25.447001       28.002001
 H        45.903999       24.041000       28.072001
 C        46.721001       24.712999       29.941999
 H        43.332001       21.002001       29.434999
 H        42.547001       22.101000       28.370001
 C        41.125000       20.900999       29.235001
 C        50.030998       32.181999       32.446999
 C        36.959000       34.423000       30.215000
 H        42.054001       27.577000       18.697001
 H        41.664001       28.955999       17.584000
 O        43.654999       28.735001       18.044001
 H        47.615002       29.862000       17.563999
 H        48.067001       29.850000       19.252001
 O        46.435001       28.601999       18.681999
 H        48.471001       37.662998       33.716999
 H        50.008999       37.681000       32.785999
 H        49.522999       36.222000       33.785000
 H        31.341999       32.626999       24.926001
 H        31.492001       33.424000       23.455000
 H        32.098999       34.271000       24.941000
 N        41.858002       30.524000       35.713001
 O        39.699001       30.719999       34.335999
 O        39.983002       28.754999       35.779999
 H        40.411999       25.266001       35.959000
 H        41.367001       24.778999       34.511002
 C        39.306000       24.971001       34.160999
 H        43.049999       25.268999       33.049999
 H        43.694000       25.315001       34.742001
 C        45.124001       25.768999       33.241001
 C        35.688999       30.737000       31.274000
 C        35.090000       25.360001       30.444000
 H        47.615002       25.228001       30.431000
 H        45.860001       24.945999       30.517000
 O        46.917999       23.290001       29.788000
 H        40.605000       21.327000       28.386999
 H        41.376999       19.818001       29.011000
 O        40.382000       20.921000       30.474001
 H        49.842999       33.283001       32.250000
 H        49.755001       31.611000       31.541000
 C        51.533001       32.021999       32.631001
 H        37.007999       35.251999       29.436001
 H        37.886002       34.293999       30.802000
 C        35.852001       34.499001       31.226000
 C        43.896999       28.027000       16.839001
 C        47.062000       27.309999       18.629000
 P        42.408001       29.797001       37.011002
 C        39.590000       32.046001       34.796001
 C        38.705002       29.016001       36.248001
 H        39.222000       25.250999       33.139999
 H        39.331001       23.875000       34.112999
 O        38.138000       25.364000       34.889000
 H        45.436001       24.722000       33.116001
 H        45.342999       26.330000       32.307999
 O        45.877998       26.358000       34.289001
 H        36.231998       31.657000       31.375999
 H        34.863998       30.693001       32.129002
 C        34.964001       30.610001       29.941000
 H        35.314999       24.304001       30.615999
 H        34.452000       25.452999       29.580999
 C        34.299000       26.018000       31.607000
 C        47.181000       22.534000       30.987000
 C        39.085999       21.239000       30.440001
 H        52.049999       32.474998       31.804001
 H        51.932999       32.573002       33.521000
 O        52.033001       30.725000       32.901001
 H        35.769001       33.601002       31.837000
 H        35.926998       35.367001       31.922001
 O        34.695999       34.493999       30.443001
 H        43.637001       26.997999       17.045000
 H        44.959000       28.065001       16.750000
 H        43.303001       28.379999       16.061001
 H        46.363998       26.548000       18.919001
 H        47.863998       27.261000       19.309000
 H        47.689999       26.983000       17.733000
 N        41.653999       30.052999       38.387001
 O        42.367001       28.191000       36.652000
 O        43.949001       30.174999       37.181999
 H        40.643002       32.481998       34.793999
 H        39.285000       31.969000       35.882999
 C        38.650002       32.914001       33.977001
 H        37.993000       29.237000       35.395000
 H        38.721001       29.879000       36.883999
 C        38.013000       27.882999       37.090000
 C        36.959000       24.944000       34.087002
 C        47.282001       26.695000       33.980000
 H        34.436001       31.555000       29.674000
 H        35.761002       30.445000       29.127001
 O        34.164001       29.448000       30.138000
 H        34.785999       25.945000       32.567001
 H        34.256001       27.131001       31.441999
 O        32.987999       25.407000       31.708000
 H        46.292999       22.629000       31.667000
 H        48.152000       22.813000       31.420000
 C        47.411999       21.076000       30.674999
 H        38.448002       20.521000       29.846001
 H        38.897999       22.275999       30.087999
 C        38.590000       21.150000       31.886999
 C        51.988998       29.959000       31.680000
 C        33.562000       34.588001       31.146999
 P        40.983002       31.340000       38.748001
 C        43.368000       27.209999       37.042000
 C        44.896999       29.986000       36.110001
 H        38.998001       34.011002       34.095001
 H        38.798000       32.634998       32.959000
 O        37.215000       32.726002       34.257999
 H        36.890999       28.068001       37.051998
 H        38.308998       26.929001       36.646999
 O        38.431999       27.954000       38.516998
 H        37.007999       23.851000       34.053001
 H        37.058998       25.384001       33.115002
 C        35.710999       25.443001       34.764999
 H        47.313000       27.721001       33.553001
 H        47.780998       25.913000       33.292000
 C        47.985001       26.628000       35.318001
 C        33.827999       28.740999       28.973000
 C        31.945999       26.403000       31.948000
 H        48.160999       20.952000       29.919001
 H        47.730999       20.538000       31.664000
 O        46.118999       20.507000       30.365999
 H        39.154999       21.895000       32.536999
 H        37.554001       21.511999       31.881001
 O        38.750999       19.818001       32.293999
 H        52.280998       28.937000       31.882999
 H        52.666000       30.309999       30.879000
 H        50.980000       29.983000       31.250999
 H        32.770000       34.632000       30.414000
 H        33.432999       35.543999       31.676001
 H        33.365002       33.785000       31.886000
 N        41.301998       32.087002       40.092999
 O        41.196999       32.439999       37.598000
 O        39.422001       31.167999       38.556000
 H        44.213001       27.445000       36.396999
 H        42.938999       26.253000       36.675999
 C        43.741001       27.073000       38.554001
 H        44.803001       30.815001       35.425999
 H        44.737999       29.084000       35.535000
 C        46.257999       29.983999       36.669998
 C        36.716999       33.560001       35.344002
 C        39.783001       27.587999       38.810001
 H        34.882999       24.843000       34.349998
 H        35.773998       25.377001       35.861000
 O        35.608002       26.816000       34.479000
 H        48.924000       27.183001       35.164001
 H        47.321999       27.160999       35.974998
 O        48.139999       25.274000       35.660999
 H        33.320000       29.379000       28.259001
 H        33.202000       27.948999       29.299000
 C        35.012001       28.111000       28.184999
 H        31.719000       26.944000       31.009001
 H        32.061001       27.205000       32.706001
 C        30.653000       25.850000       32.460999
 C        46.191002       19.263000       29.667000
 C        38.084000       19.264000       33.424999
 P        42.327999       31.451000       41.131001
 C        41.116001       33.863998       37.700001
 C        38.436001       31.945999       39.398998
 H        44.674999       26.575001       38.548000
 H        43.776001       28.086000       38.830002
 O        42.618999       26.400999       39.160999
 H        46.325001       29.226000       37.483002
 H        47.026001       29.690001       35.931000
 O        46.571999       31.290001       37.223000
 H        37.463001       34.327000       35.728001
 H        36.500999       32.833000       36.215000
 C        35.398998       34.129002       34.994999
 H        40.516998       28.032000       38.124001
 H        39.933998       26.482000       38.817001
 C        40.034000       27.989000       40.217999
 C        34.319000       27.172001       34.967999
 C        49.115002       25.198999       36.698002
 H        35.849998       27.892000       28.801001
 H        34.769001       27.118000       27.693001
 O        35.445999       29.076000       27.222000
 H        29.854000       26.549999       32.216999
 H        30.386000       24.945999       31.927000
 O        30.615000       25.648001       33.874001
 H        45.236000       19.205000       29.080000
 H        46.247002       18.379000       30.250000
 H        46.911999       19.295000       28.795000
 H        38.372002       18.177999       33.550999
 H        36.993000       19.233999       33.231998
 H        38.282001       19.761999       34.319000
 N        42.570999       29.763000       41.089001
 O        43.730999       32.141998       40.918999
 O        41.792000       31.809000       42.610001
 H        41.904999       34.118000       38.462002
 H        40.082001       34.209999       37.900002
 C        41.465000       34.700001       36.544998
 H        37.754002       32.414001       38.679001
 H        38.868999       32.797001       39.959999
 C        37.737999       31.150999       40.425999
 C        42.880001       25.527000       40.269001
 C        47.785999       31.139999       37.966999
 H        35.501999       34.994999       34.317001
 H        34.855999       33.353001       34.441002
 O        34.627998       34.443001       36.133999
 H        41.025002       27.712000       40.728001
 H        40.075001       29.090000       40.132999
 O        38.962002       27.573000       40.995998
 H        34.208000       26.924999       36.075001
 H        33.570999       26.562000       34.382999
 C        34.102001       28.686001       34.738998
 H        48.766998       25.884001       37.504002
 H        50.057999       25.683001       36.492001
 C        49.216000       23.719999       36.997002
 C        36.662998       28.620001       26.507999
 C        29.302999       25.795000       34.341000
 H        43.483002       29.721001       41.685001
 C        44.490002       32.048000       39.764999
 C        41.368000       33.000000       43.285999
 H        40.985001       34.419998       35.640999
 H        41.221001       35.773998       36.675999
 O        42.862999       34.713001       36.376999
 H        38.568001       30.728001       41.090000
 H        37.044998       31.853001       40.999001
 O        36.896000       30.038000       40.085999
 H        42.834999       26.226000       41.154999
 H        43.973000       25.245001       40.223000
 C        41.994999       24.296000       40.341000
 H        48.317001       30.263000       37.598999
 H        47.431999       30.936001       38.974998
 C        48.613998       32.382999       37.949001
 C        34.627998       35.750999       36.733002
 C        39.063000       27.841000       42.410000
 H        34.508999       28.927000       33.743999
 H        32.979000       28.847000       34.848000
 O        34.879002       29.391001       35.712002
 H        50.000999       23.629000       37.776001
 H        48.257000       23.382999       37.346001
 O        49.792000       22.843000       35.976002
 H        37.527000       29.172001       26.827000
 H        36.450001       28.802000       25.480000
 H        36.849998       27.533001       26.656000
 H        28.959000       26.826000       34.430000
 H        29.284000       25.393000       35.341000
 H        28.622999       25.131001       33.748001
 H        43.823002       31.936001       38.937000
 H        45.126999       31.152000       39.903999
 C        45.312000       33.337002       39.445999
 H        40.612999       33.542999       42.685001
 H        42.251999       33.674999       43.314999
 C        40.730999       32.782001       44.653999
 C        43.198002       33.931999       35.200001
 C        35.984001       30.270000       39.015999
 H        40.980000       24.549999       40.589001
 H        41.872002       23.858999       39.310001
 O        42.542000       23.372999       41.307999
 H        49.653999       32.313999       37.895000
 H        48.311001       33.001999       37.056000
 O        48.257000       33.183998       39.132000
 H        33.676998       35.749001       37.296001
 H        34.549000       36.495998       35.949001
 C        35.772999       36.049000       37.700001
 H        39.430000       28.875999       42.612999
 H        39.833000       27.184999       42.833000
 C        37.766998       27.540001       43.000000
 C        34.701000       30.802000       35.841999
 C        48.914001       22.415001       34.938000
 H        45.976002       33.555000       40.244999
 H        45.881001       33.077000       38.541000
 O        44.464001       34.384998       39.140999
 H        40.358002       33.775002       45.113998
 H        39.806000       32.124001       44.501999
 O        41.625000       32.285000       45.672001
 H        42.785000       34.358002       34.317001
 H        42.551998       32.912998       35.304001
 C        44.653000       33.905998       35.134998
 H        36.537998       30.309000       38.094002
 H        35.557999       31.290001       39.189999
 C        34.750999       29.299000       39.021000
 C        42.334000       22.021000       41.012001
 C        48.819000       34.481998       39.090000
 H        36.051998       35.035000       38.084999
 H        36.637001       36.292000       37.120998
 O        35.380001       36.993999       38.588001
 H        37.557999       26.426001       43.272999
 H        37.555000       28.013000       43.949001
 O        36.866001       28.055000       42.056999
 H        34.533001       31.344999       34.896000
 H        35.605000       31.223000       36.398998
 H        33.738998       30.997999       36.446999
 H        48.523998       23.243999       34.263000
 H        48.054001       21.990000       35.442001
 H        49.500000       21.698000       34.306000
 C        43.803001       35.116001       40.176998
 C        41.591000       30.830999       45.709000
 H        45.098999       33.208000       35.844002
 H        44.931999       33.467999       34.143002
 O        45.167000       35.202000       35.444000
 H        34.004002       29.601999       39.786999
 H        34.173000       29.396999       38.068001
 O        35.304001       28.035999       39.415001
 H        42.955002       21.775999       40.117001
 H        41.258999       21.732000       40.680000
 C        42.616001       21.238001       42.238998
 H        48.388000       35.037998       38.174999
 H        49.895000       34.448002       38.826000
 C        48.645000       35.062000       40.459000
 C        35.570999       38.300999       37.978001
 C        35.519001       28.004000       42.498001
 H        44.605000       35.498001       40.805000
 H        43.310001       34.448002       40.830002
 C        42.976002       36.334000       39.721001
 H        42.640999       30.379999       45.834000
 H        41.022999       30.344999       44.905998
 C        40.969002       30.575001       47.096001
 C        46.577999       35.220001       35.554001
 C        34.500000       26.861000       39.401001
 H        42.629002       20.142000       42.029999
 H        43.653000       21.504000       42.582001
 O        41.626999       21.482000       43.199001
 H        48.804001       36.176998       40.476002
 H        47.702000       34.776001       40.883999
 O        49.660000       34.442001       41.214001
 H        36.464001       38.297001       37.327000
 H        35.714001       39.206001       38.687000
 H        34.703999       38.466000       37.349998
 H        35.242001       28.347000       43.532001
 H        35.174000       26.944000       42.404999
 H        34.970001       28.707001       41.854000
 H        42.002998       36.091000       39.240002
 H        42.709000       36.808998       40.687000
 O        43.806000       37.164001       38.912998
 H        41.085999       29.506001       47.445999
 H        41.541000       31.129000       47.808998
 O        39.705002       31.114000       47.373001
 H        47.006001       35.292999       34.532001
 H        46.889999       34.380001       36.089001
 C        47.074001       36.338001       36.419998
 H        33.779999       26.966000       38.589001
 H        33.965000       26.836000       40.327999
 C        35.583000       25.782000       39.358002
 C        42.042999       21.204000       44.550999
 C        49.655998       34.784000       42.575001
 C        43.298000       38.429001       38.508999
 C        38.521999       30.313999       47.303001
 H        48.099998       36.202999       36.535000
 H        46.984001       37.298000       35.830002
 O        46.382000       36.264000       37.674000
 H        35.186001       24.752001       39.398998
 H        36.092999       25.754000       38.382000
 O        36.492001       25.952000       40.493999
 H        42.007999       20.056999       44.741001
 H        41.230000       21.764000       45.160000
 H        42.993999       21.586000       44.845001
 H        50.550999       34.167999       42.887001
 H        48.775002       34.421001       43.169998
 H        49.817001       35.817001       42.848999
 H        43.743999       39.224998       39.063999
 H        42.198002       38.576000       38.490002
 C        43.898998       38.660000       37.138000
 H        37.757999       30.926001       47.657001
 H        38.539001       29.573000       48.061001
 C        38.319000       29.533001       46.076000
 C        46.998001       37.189999       38.463001
 C        37.511002       25.035000       40.403000
 H        43.172001       39.418999       36.681999
 H        44.888000       39.160000       37.248001
 O        43.818001       37.442001       36.380001
 H        39.166000       28.832001       46.172001
 H        37.459000       28.818001       46.240002
 O        38.396999       30.184000       44.810001
 H        46.529999       38.270000       38.518002
 H        48.141998       37.231998       38.421001
 H        46.723000       36.821999       39.436001
 H        38.061001       25.334999       41.306000
 H        38.138000       25.240000       39.458000
 H        37.112999       23.962000       40.446999
 C        43.852001       37.757000       34.987000
 C        37.169998       30.872000       44.481998
 H        43.033001       38.381001       34.772999
 H        43.727001       36.798000       34.417000
 H        44.813999       38.227001       34.654999
 H        36.901001       31.618999       45.209999
 H        36.353001       30.163000       44.471001
 H        37.387001       31.478001       43.563999
 N        37.182999       44.778999       21.294001
 H        37.761002       44.200001       21.849001
 H        36.632999       44.054001       21.003000
 N         8.913000       40.164001       46.113998
 P         8.538000       40.303001       47.598000
 P        10.219000       40.689999       45.452000
 O         7.074000       39.735001       48.005001
 O         8.574000       41.862000       48.006001
 N        10.219000       41.633999       44.185001
 O        11.089000       41.492001       46.567001
 O        11.019000       39.366001       45.002998
 C         6.727000       39.006001       49.158001
 C         8.244000       42.516998       49.237000
 P         8.749000       41.835999       43.611000
 C        12.455000       42.110001       46.408001
 C        12.300000       39.210999       44.313000
 H         7.579000       39.228001       49.813000
 H         6.798000       37.937000       48.965000
 C         5.490000       39.666000       49.660999
 H         8.062000       41.848000       50.047001
 H         7.370000       43.062000       48.991001
 C         9.382000       43.466000       49.654999
 N         7.788000       40.568001       43.464001
 O         7.991000       42.865002       44.507000
 O         8.890000       42.528999       42.162998
 H        12.900000       41.543999       45.631001
 H        12.978000       41.922001       47.377998
 C        12.358000       43.562000       46.101002
 H        12.369000       38.179001       44.119999
 H        13.134000       39.422001       45.039001
 C        12.485000       39.932999       43.057999
 H         4.745000       39.977001       48.710999
 H         4.785000       39.043999       50.298000
 O         5.924000       40.763000       50.396999
 H         9.726000       44.030998       48.778000
 H         8.953000       44.266998       50.304001
 O        10.407000       42.833000       50.487000
 P         6.777000       40.327000       42.264999
 C         6.694000       43.424999       44.133999
 C         9.519000       43.762001       41.993999
 H        13.112000       43.877998       45.346001
 H        11.319000       43.703999       45.817001
 O        12.663000       44.303001       47.314999
 H        12.534000       41.016998       43.213001
 H        13.421000       39.608002       42.494999
 O        11.397000       39.597000       42.200001
 C         5.076000       41.931999       50.582001
 C        11.805000       43.066002       50.047001
 N         5.309000       39.945999       42.588001
 O         6.865000       41.542000       41.207001
 O         7.457000       39.150002       41.421001
 H         6.454000       42.938000       43.203999
 H         6.717000       44.563000       43.847000
 C         5.819000       43.077000       45.292000
 H        10.530000       43.505001       41.551998
 H         9.776000       44.195999       42.944000
 C         8.705000       44.644001       41.077999
 C        12.436000       45.714001       47.223000
 C        11.352000       40.417999       41.021999
 H         3.981000       41.702999       50.846001
 H         4.999000       42.390999       49.587002
 C         5.753000       42.666000       51.726002
 H        11.855000       43.044998       48.946999
 H        12.389000       42.287998       50.486000
 C        12.340000       44.395000       50.535999
 P         4.731000       39.144001       43.779999
 C         5.708000       41.963001       40.557999
 C         6.726000       38.480999       40.382999
 H         4.798000       42.813999       45.047001
 H         6.264000       42.154999       45.728001
 O         5.797000       44.167000       46.198002
 H         7.680000       44.469002       41.380001
 H         8.992000       45.688999       41.391998
 O         8.878000       44.292999       39.712002
 H        13.172000       46.042000       46.452000
 H        12.771000       46.064999       48.185001
 C        11.067000       46.202000       46.698002
 H        11.982000       41.319000       41.146999
 H        10.330000       40.666000       40.790001
 C        11.992000       39.794998       39.801998
 H         6.024000       41.875999       52.438000
 H         6.765000       42.980999       51.359001
 O         4.902000       43.736000       52.215000
 H        13.441000       44.439999       50.467999
 H        11.873000       45.209000       49.985001
 O        12.072000       44.317001       51.951000
 N         5.782000       38.391998       44.756001
 O         3.824000       40.171001       44.529999
 O         3.755000       37.978001       43.202999
 H         5.045000       42.514000       41.187000
 H         5.074000       41.157001       40.191002
 C         5.910000       42.785000       39.348999
 H         5.851000       39.006001       40.040001
 H         6.335000       37.491001       40.819000
 C         7.652000       37.998001       39.278000
 C         5.073000       43.898998       47.360001
 C         9.358000       45.286999       38.783001
 H        11.233000       47.222000       46.358002
 H        10.945000       45.672001       45.813000
 O         9.904000       45.973999       47.516998
 H        13.023000       39.534000       39.985001
 H        11.405000       38.936001       39.432999
 O        11.772000       40.793999       38.807999
 C         5.433000       44.486000       53.327999
 C        12.777000       45.375000       52.702999
 P         5.277000       37.029999       45.437000
 C         3.100000       40.070999       45.810001
 C         3.374000       37.923000       41.780998
 H         4.910000       43.164001       38.957001
 H         6.526000       43.612000       39.625999
 O         6.405000       42.067001       38.207001
 H         7.633000       38.689999       38.396999
 H         8.667000       38.063000       39.673000
 O         7.317000       36.682999       38.916000
 H         5.691000       43.235001       47.964001
 H         3.993000       43.470001       47.240002
 C         4.968000       45.122002       48.300999
 H        10.512000       45.414001       38.862000
 H         8.980000       46.300999       39.013000
 C         8.919000       44.903000       37.370998
 C         8.767000       45.617001       46.780998
 C        12.846000       40.931999       37.867001
 H         5.202000       45.540001       53.008999
 H         6.548000       44.396999       53.619999
 C         4.712000       44.125000       54.591999
 H        12.586000       46.361000       52.375999
 H        13.874000       45.255001       52.615002
 C        12.337000       45.134998       54.095001
 N         3.796000       36.845001       45.990002
 O         5.686000       35.863998       44.384998
 O         6.322000       36.922001       46.653999
 H         3.209000       41.112000       46.223000
 H         3.567000       39.347000       46.570000
 C         1.682000       39.681000       45.562000
 H         3.162000       36.778000       41.589001
 H         4.185000       37.981998       41.087002
 C         2.176000       38.785000       41.405998
 C         7.677000       41.554001       38.344002
 C         8.225000       35.882999       38.180000
 H         4.788000       46.054001       47.673000
 H         4.022000       45.042000       48.882999
 O         6.140000       45.327000       49.092999
 H         9.220000       45.731998       36.647999
 H         9.400000       43.901001       37.152000
 O         7.505000       44.617001       37.328999
 H         8.251000       44.944000       47.514000
 H         9.013000       45.063999       45.883999
 C         7.778000       46.665001       46.473000
 H        12.958000       40.157001       37.152000
 H        13.757000       40.999001       38.431999
 C        12.645000       42.186001       37.074001
 H         3.637000       44.410000       54.502998
 H         4.779000       43.056000       54.804001
 O         5.185000       44.839001       55.737000
 H        12.883000       44.244999       54.381001
 H        12.668000       45.929001       54.854000
 O        10.953000       44.841999       54.130001
 P         3.583000       36.140999       47.432999
 C         4.901000       34.592999       44.362000
 C         7.580000       36.131001       46.669998
 H         1.244000       40.271000       44.722000
 H         1.675000       38.616001       45.261002
 O         0.821000       39.821999       46.681999
 H         2.513000       39.778000       41.679001
 H         1.990000       38.772999       40.321999
 O         1.036000       38.374001       42.125999
 H         7.722000       40.699001       39.178001
 H         8.343000       42.344002       38.645000
 C         8.083000       40.919998       36.960999
 H         7.675000       34.957001       38.272999
 H         9.283000       35.874001       38.681000
 C         8.310000       36.138000       36.755001
 C         5.901000       46.358002       50.070999
 C         6.729000       45.800999       37.415001
 H         6.804000       46.174000       46.118999
 H         7.492000       47.249001       47.366001
 O         8.333000       47.533001       45.502998
 H        12.354000       42.955002       37.801998
 H        13.579000       42.459000       36.604000
 O        11.547000       42.104000       36.145000
 C         6.164000       43.945000       56.403999
 C        10.334000       44.298000       55.249001
 N         4.574000       35.042999       47.888000
 O         3.535000       37.389000       48.426998
 O         2.097000       35.537998       47.501999
 H         4.131000       34.771000       43.561001
 H         4.340000       34.478001       45.271999
 C         5.825000       33.362000       44.070999
 H         7.355000       35.278000       46.074001
 H         7.894000       35.695000       47.646999
 C         8.826000       36.798000       46.080002
 C        -0.517000       39.422001       46.264999
 C        -0.023000       39.250000       41.868999
 H         9.099000       40.528000       36.997002
 H         7.450000       40.016998       36.863998
 O         7.845000       41.832001       35.910999
 H         8.302000       35.221001       36.189999
 H         7.396000       36.431999       36.404999
 O         9.420000       37.028000       36.466000
 H         5.172000       46.042999       50.845001
 H         5.473000       47.314999       49.683998
 C         7.229000       46.752998       50.712002
 H         6.997000       46.429001       36.558998
 H         6.947000       46.423000       38.299999
 C         5.292000       45.549999       37.473000
 C         7.425000       48.513000       45.089001
 C        11.854000       41.928001       34.728001
 H         5.693000       43.014000       56.723999
 H         6.486000       44.474998       57.359001
 H         7.084000       43.766998       55.783001
 H        10.768000       44.813999       56.151001
 H        10.579000       43.247002       55.409000
 H         9.273000       44.619999       55.261002
 P         4.357000       33.459000       47.877998
 C         2.310000       38.018002       48.747002
 C         1.159000       35.692001       46.500999
 H         6.604000       33.237999       44.777000
 H         5.311000       32.351002       44.153999
 O         6.167000       33.458000       42.706001
 H         9.224000       37.491001       46.786999
 H         9.609000       36.076000       45.833000
 O         8.597000       37.479000       44.812000
 H        -0.562000       38.409000       45.883999
 H        -0.859000       40.115002       45.483002
 C        -1.431000       39.647999       47.430000
 H        -0.316000       39.403999       40.798000
 H         0.148000       40.271000       42.287998
 C        -1.150000       38.717999       42.707001
 C         8.135000       41.358002       34.591999
 C         9.560000       37.103001       35.066002
 H         7.961000       46.955002       49.941002
 H         6.975000       47.695000       51.223999
 O         7.519000       45.709000       51.612999
 H         5.081000       45.356998       38.537998
 H         4.724000       46.459000       37.173000
 O         5.000000       44.462002       36.714001
 H         7.454000       49.419998       45.709999
 H         6.530000       48.067001       44.790001
 H         7.789000       49.033001       44.164001
 H        12.865000       41.859001       34.466999
 H        11.392000       42.776001       34.178001
 H        11.296000       41.044998       34.394001
 N         2.927000       32.877998       47.426998
 O         5.465000       32.759998       46.938999
 O         4.658000       33.098000       49.438999
 H         1.474000       37.701000       48.113998
 H         2.497000       39.146999       48.803001
 C         1.992000       37.563000       50.150002
 H         1.593000       35.169998       45.601002
 H         1.061000       36.723999       46.252998
 C        -0.206000       35.282001       46.988998
 C         7.038000       32.584000       42.047001
 C         8.605000       36.562000       43.685001
 H        -1.129000       39.011002       48.279999
 H        -1.282000       40.771999       47.666000
 O        -2.855000       39.407001       47.284000
 H        -0.656000       38.396999       43.609001
 H        -1.825000       39.431999       43.133999
 O        -1.847000       37.667999       42.083000
 H         7.640000       40.418999       34.417000
 H         9.255000       41.154999       34.477001
 C         7.474000       42.305000       33.664001
 H         8.726000       37.418999       34.473000
 H        10.028000       36.205002       34.591999
 C        10.617000       38.174000       34.956001
 C         8.701000       45.917999       52.375000
 C         3.603000       44.243000       36.824001
 P         2.131000       32.056999       48.497002
 C         6.149000       31.528999       47.411999
 C         4.232000       34.066002       50.480999
 H         1.158000       38.235001       50.542000
 H         1.611000       36.541000       50.133999
 O         3.146000       37.673000       50.974998
 H        -0.802000       34.827000       46.209999
 H        -0.131000       34.539001       47.780998
 O        -0.958000       36.481998       47.398998
 H         6.570000       31.528999       41.997002
 H         8.072000       32.618000       42.523998
 C         7.234000       33.143002       40.683998
 H         7.843000       36.966999       42.894001
 H         8.222000       35.557999       43.923000
 C         9.993000       36.418999       43.056000
 C        -3.439000       40.356998       46.346001
 C        -2.692000       37.002998       42.944000
 H         8.160000       43.126999       33.223999
 H         7.064000       41.868000       32.692001
 O         6.395000       42.938000       34.441002
 H        10.452000       38.671001       34.025002
 H        10.308000       38.964001       35.662998
 O        11.877000       37.514000       35.124001
 H         8.674000       46.993999       52.810001
 H         9.647000       45.810001       51.786999
 H         8.654000       45.226002       53.263000
 H         2.987000       45.106998       36.494999
 H         3.364000       43.819000       37.854000
 H         3.462000       43.396000       36.174000
 N         2.870000       31.091999       49.480999
 O         1.289000       33.057999       49.397999
 O         0.992000       31.188000       47.823002
 H         6.360000       30.757000       46.594002
 H         5.409000       31.037001       48.035000
 C         7.404000       31.823999       48.174000
 H         3.187000       34.186001       50.382999
 H         4.634000       35.066002       50.220001
 C         4.618000       33.539001       51.882000
 C         3.037000       37.073002       52.198002
 C        -2.340000       36.299000       47.771999
 H         7.560000       34.210999       40.817001
 H         7.978000       32.521999       40.150002
 O         6.068000       33.007999       39.812000
 H        10.158000       37.285999       42.299000
 H        10.777000       36.396999       43.827000
 O         9.987000       35.104000       42.436001
 H        -2.953000       40.119999       45.417999
 H        -3.143000       41.333000       46.599998
 C        -4.932000       40.222000       46.334000
 H        -2.189000       36.618999       43.866001
 H        -3.142000       36.143002       42.431999
 C        -3.863000       37.814999       43.320999
 C         5.716000       43.838001       33.549999
 C        13.078000       38.280998       34.979000
 P         3.066000       29.562000       49.126999
 C         0.220000       32.582001       50.257000
 C         0.472000       31.427000       46.602001
 H         7.315000       32.389999       49.136002
 H         7.945000       30.874001       48.499001
 O         8.315000       32.495998       47.252998
 H         4.434000       34.433998       52.609001
 H         4.019000       32.714001       52.162998
 O         6.022000       33.277000       51.951000
 H         3.174000       35.980999       52.084000
 H         2.081000       37.368000       52.646000
 C         4.095000       37.833000       53.062000
 H        -2.503000       37.245998       48.367001
 H        -2.363000       35.437000       48.424999
 C        -3.324000       36.237000       46.578999
 C         4.954000       33.917000       39.917000
 C        11.193000       34.728001       41.827999
 H        -5.257000       39.902000       47.397999
 H        -5.507000       41.138000       46.145000
 O        -5.336000       39.263000       45.347000
 H        -4.424000       37.176998       44.066002
 H        -3.617000       38.745998       43.853001
 O        -4.675000       38.028999       42.188000
 H         4.925000       44.491001       34.027000
 H         5.372000       43.237999       32.731998
 H         6.433000       44.557999       33.160000
 H        12.983000       39.081001       34.188999
 H        13.709000       37.515999       34.513000
 H        13.388000       38.620998       35.977001
 N         2.833000       29.087999       47.610001
 O         4.506000       29.166000       49.597000
 O         2.062000       28.780001       50.043999
 H         0.611000       31.711000       50.875999
 H        -0.563000       32.195000       49.598000
 C        -0.349000       33.659000       51.112000
 H         1.212000       31.169001       45.862999
 H         0.216000       32.471001       46.476002
 C        -0.826000       30.650000       46.443001
 C         9.750000       32.481998       47.455002
 C         6.586000       33.484001       53.243999
 H         4.558000       37.188000       53.838001
 H         4.917000       38.157001       52.467999
 O         3.455000       38.908001       53.854000
 H        -4.328000       36.488998       46.963001
 H        -2.967000       37.068001       45.963001
 O        -3.172000       35.074001       45.856998
 H         5.309000       34.674999       40.643002
 H         4.144000       33.356998       40.358002
 C         4.604000       34.391998       38.539001
 H        12.031000       34.709999       42.567001
 H        11.448000       35.373001       40.958000
 C        11.047000       33.300999       41.306999
 C        -6.365000       38.382000       45.784000
 C        -5.681000       38.953999       42.400002
 P         3.792000       28.613001       46.453999
 C         5.149000       29.688999       50.751999
 C         0.799000       28.270000       49.609001
 H        -0.852000       34.418999       50.604000
 H        -1.213000       33.195999       51.599998
 O         0.540000       34.160999       52.084000
 H        -1.302000       30.656000       45.480000
 H        -0.543000       29.604000       46.557999
 O        -1.780000       31.149000       47.400002
 H         9.972000       31.548000       47.916000
 H        10.062000       33.219002       48.196999
 C        10.457000       32.722000       46.099998
 H         7.611000       32.998001       53.194000
 H         5.981000       33.126999       54.087002
 C         7.043000       34.971001       53.409000
 C         3.191000       40.028999       53.088001
 C        -4.335000       34.404999       45.362999
 H         3.941000       35.256001       38.527000
 H         5.562000       34.664001       38.099998
 O         3.975000       33.303001       37.831001
 H        10.143000       33.257999       40.680000
 H        11.978000       33.169998       40.661999
 O        11.036000       32.393002       42.369999
 H        -7.288000       38.921001       45.844002
 H        -6.162000       37.772999       46.780998
 H        -6.482000       37.641998       44.945999
 H        -6.399000       38.567001       43.084999
 H        -6.227000       39.261002       41.442001
 H        -5.209000       39.851002       42.886002
 N         5.344000       28.322001       46.595001
 O         3.167000       27.319000       45.722000
 O         3.558000       29.740000       45.271999
 H         5.494000       30.714001       50.605000
 H         6.107000       29.125000       50.887001
 C         4.312000       29.502001       51.929001
 H         0.801000       27.222000       49.396999
 H         0.450000       28.830999       48.764000
 C        -0.178000       28.705999       50.763000
 C         0.867000       33.248001       53.099998
 C        -3.131000       30.546000       47.410000
 H        10.656000       31.754000       45.512001
 H         9.830000       33.285999       45.380001
 O        11.766000       33.340000       46.348000
 H         6.101000       35.632999       53.452999
 H         7.633000       35.000000       54.368000
 O         8.015000       35.441002       52.485001
 H         3.048000       39.763000       51.994999
 H         4.087000       40.716000       53.139999
 C         2.009000       40.875000       53.421001
 H        -4.939000       35.084000       44.680000
 H        -4.998000       34.018002       46.166000
 C        -3.786000       33.227001       44.521999
 C         3.479000       33.777000       36.584000
 C        10.770000       31.040001       42.009998
 P         6.122000       26.952000       46.466999
 C         1.762000       27.090000       45.299999
 C         3.840000       29.520000       43.869999
 H         4.890000       29.875999       52.825001
 H         3.408000       30.165001       51.917999
 O         3.917000       28.156000       52.139000
 H         0.232000       29.672001       51.077000
 H        -1.257000       28.808001       50.463001
 O        -0.254000       27.789000       51.890999
 H         1.588000       32.490002       52.734001
 H         0.161000       32.716999       53.751999
 C         1.673000       33.911999       54.223000
 H        -3.782000       30.862000       46.575001
 H        -3.613000       31.073000       48.234001
 C        -3.284000       29.087999       47.611000
 C        12.216000       34.186001       45.362000
 C         7.533000       35.889999       51.194000
 H         1.955000       41.662998       52.668999
 H         1.043000       40.368000       53.337002
 O         2.170000       41.231998       54.821999
 H        -3.162000       32.609001       45.233002
 H        -4.517000       32.459999       44.139999
 O        -2.871000       33.629002       43.547001
 H         2.932000       33.011002       36.075001
 H         4.275000       34.037998       35.933998
 H         2.869000       34.701000       36.715000
 H         9.941000       30.975000       41.320999
 H        10.415000       30.749001       43.034000
 H        11.748000       30.514999       41.729000
 N         5.434000       25.712000       45.792000
 O         7.530000       27.198000       45.727001
 O         6.509000       26.556999       47.910000
 H         1.983000       26.365999       44.542000
 H         1.433000       27.993000       44.750000
 C         0.764000       26.517000       46.250999
 H         3.494000       28.496000       43.576000
 H         4.901000       29.500000       43.872002
 C         3.193000       30.483999       42.910000
 C         4.755000       27.165001       52.619999
 C         0.875000       27.827000       52.765999
 H         2.163000       33.096001       54.694000
 H         2.501000       34.555000       53.939999
 O         0.930000       34.764999       55.144001
 H        -2.452000       28.483999       47.212002
 H        -3.247000       28.872000       48.681999
 O        -4.483000       28.674000       46.985001
 H        11.447000       34.970001       45.262001
 H        12.208000       33.694000       44.408001
 C        13.409000       35.013000       45.763000
 H         6.776000       36.652000       51.339001
 H         7.116000       35.113998       50.640999
 C         8.751000       36.535000       50.603001
 C         1.029000       41.907001       55.333000
 C        -2.165000       32.484001       42.973999
 P         5.832000       25.033001       44.477001
 C         8.462000       28.288000       45.983002
 C         6.007000       25.402000       48.583000
 H         1.336000       25.806999       46.768002
 H         0.433000       27.257000       47.040001
 O        -0.284000       26.080000       45.408001
 H         3.262000       31.527000       43.091000
 H         3.660000       30.270000       41.872002
 O         1.925000       29.974001       42.750000
 H         5.461000       26.843000       51.800999
 H         4.183000       26.319000       52.911999
 C         5.568000       27.537001       53.799000
 H         0.797000       28.855000       53.223000
 H         1.782000       27.517000       52.136002
 C         0.641000       26.726999       53.741001
 C         0.329000       34.278000       56.356998
 C        -4.997000       27.393999       47.337002
 H        14.140000       34.319000       46.270000
 H        13.955000       35.443001       44.886002
 O        12.931000       35.943001       46.631001
 H         8.541000       37.261002       49.814999
 H         9.237000       37.111000       51.467999
 O         9.694000       35.529999       50.188999
 H         1.284000       42.198002       56.324001
 H         0.082000       41.330002       55.348999
 H         0.826000       42.816002       54.785000
 H        -1.521000       32.875999       42.150002
 H        -2.873000       31.790001       42.453999
 H        -1.511000       32.033001       43.695999
 N         7.310000       24.625000       44.167999
 O         4.932000       23.775999       44.164001
 O         5.309000       26.049000       43.407001
 H         9.476000       27.841000       45.896999
 H         8.339000       28.681999       47.051998
 C         8.395000       29.469999       45.023998
 H         6.582000       25.124001       49.493999
 H         6.087000       24.584999       47.875000
 C         4.600000       25.669001       49.084000
 C        -1.223000       25.297001       46.122002
 C         1.209000       30.780001       41.813999
 H         5.032000       28.072001       54.601002
 H         6.010000       26.600000       54.266998
 O         6.696000       28.336000       53.448002
 H         0.589000       25.809000       53.087002
 H         1.511000       26.521999       54.424999
 O        -0.607000       26.868000       54.421001
 H         1.106000       34.083000       57.147999
 H        -0.152000       33.304001       56.230999
 C        -0.597000       35.372002       56.826000
 H        -5.560000       27.455000       48.311001
 H        -4.172000       26.677000       47.397999
 C        -5.822000       26.789000       46.223000
 C        14.103000       36.556999       47.216000
 C        10.837000       36.242001       49.583000
 P         8.242000       23.781000       45.105999
 C         3.564000       23.622999       44.667999
 C         5.601000       25.850000       42.047001
 H         7.428000       29.958000       45.096001
 H         9.136000       30.243999       45.272999
 O         8.801000       29.049000       43.750999
 H         4.621000       26.695000       49.636002
 H         3.802000       25.768999       48.272999
 O         4.232000       24.698999       50.046001
 H        -1.562000       25.861000       47.006001
 H        -0.692000       24.368999       46.488998
 C        -2.326000       24.944000       45.118999
 H         1.815000       30.921000       40.872002
 H         1.029000       31.827000       42.193001
 C        -0.129000       30.156000       41.828999
 C         7.432000       29.063999       54.449001
 C        -0.829000       26.014999       55.540001
 H        -1.174000       35.702000       55.935001
 H        -1.310000       35.040001       57.655998
 O         0.200000       36.526001       57.277000
 H        -6.378000       25.874001       46.554001
 H        -6.707000       27.459000       45.926998
 O        -4.982000       26.465000       45.101002
 H        13.846000       37.582001       47.583000
 H        14.949000       36.539001       46.639000
 H        14.349000       36.007000       48.085999
 H        10.568000       37.194000       49.164001
 H        11.051000       35.613998       48.716000
 H        11.708000       36.195000       50.230999
 N         9.125000       22.716000       44.352001
 O         9.236000       24.730000       46.025002
 O         7.304000       22.973000       46.152000
 H         3.188000       22.620001       44.373001
 H         2.911000       24.254000       44.026001
 C         3.274000       23.822001       46.208000
 H         5.291000       24.903999       41.652000
 H         6.725000       25.872999       42.007999
 C         4.932000       26.881001       41.130001
 C         7.996000       28.257000       42.915001
 C         2.879000       24.709000       50.459999
 H        -3.222000       24.555000       45.598999
 H        -2.561000       25.919001       44.678001
 O        -1.701000       24.042000       44.230999
 H        -0.417000       30.058001       42.924999
 H        -0.885000       30.714001       41.299000
 O        -0.062000       28.858000       41.162998
 H         7.717000       28.441000       55.323002
 H         6.699000       29.785000       54.893002
 C         8.598000       29.653000       53.792000
 H        -0.266000       26.291000       56.424999
 H        -0.574000       24.940001       55.377998
 C        -2.268000       26.066000       56.019001
 C         0.254000       37.548000       56.299999
 C        -5.707000       25.915001       44.053001
 P        10.306000       23.163000       43.421001
 C        10.075000       24.121000       47.075001
 C         7.284000       21.531000       46.192001
 H         4.164000       23.354000       46.720001
 H         3.127000       24.882000       46.441002
 O         2.035000       23.076000       46.445000
 H         4.796000       27.853001       41.651001
 H         5.572000       27.156000       40.244999
 O         3.744000       26.379999       40.636002
 H         6.951000       28.361000       43.148998
 H         8.301000       27.177999       43.057999
 C         8.233000       28.483999       41.459999
 H         2.172000       24.511000       49.683998
 H         2.609000       25.546000       51.070000
 C         2.770000       23.645000       51.534000
 C        -2.672000       23.184999       43.535000
 C        -1.351000       28.290001       40.973999
 H         8.962000       28.893999       53.185001
 H         8.291000       30.416000       53.125000
 O         9.464000       30.051001       54.875999
 H        -2.484000       25.280001       56.723999
 H        -2.522000       26.976999       56.569000
 O        -3.088000       26.044001       54.845001
 H         0.677000       38.441002       56.801998
 H        -0.770000       37.773998       56.051998
 H         0.767000       37.199001       55.380001
 H        -5.081000       25.698000       43.223999
 H        -6.513000       26.507000       43.555000
 H        -6.328000       25.030001       44.382000
 N        11.615000       22.299999       43.513000
 O         9.747000       23.230000       41.882999
 O        10.684000       24.694000       43.785999
 H        10.760000       23.384001       46.647999
 H         9.321000       23.674000       47.764999
 C        10.818000       25.242001       47.717999
 H         7.573000       21.018000       45.269001
 H         6.236000       21.309999       46.292999
 C         7.917000       20.929001       47.409000
 C         1.564000       22.858999       47.709000
 C         2.578000       26.582001       41.393002
 H         7.421000       28.046000       40.803001
 H         8.220000       29.639999       41.415001
 O         9.480000       28.054001       40.980999
 H         1.797000       23.554001       52.011002
 H         3.034000       22.622999       51.138000
 O         3.665000       24.049000       52.602001
 H        -2.953000       23.746000       42.550999
 H        -3.608000       23.167000       44.097000
 C        -2.000000       21.840000       43.198002
 H        -1.225000       27.396000       40.424999
 H        -2.000000       28.924000       40.330002
 C        -2.099000       27.980000       42.242001
 C        10.772000       30.320000       54.390999
 C        -4.402000       25.964001       55.235001
 P        11.800000       20.980000       44.345001
 C         8.609000       23.704000       41.285999
 C        11.241000       25.598000       42.796001
 H        11.776000       24.851000       48.123001
 H        11.015000       25.997000       46.909000
 O        10.081000       25.927999       48.716999
 H         8.373000       19.938999       47.220001
 H         8.756000       21.621000       47.727001
 O         6.927000       20.738001       48.416000
 H         1.267000       23.750000       48.174999
 H         2.363000       22.570999       48.400002
 C         0.495000       21.702999       47.676998
 H         2.279000       27.693001       41.493999
 H         2.637000       26.184999       42.459999
 C         1.337000       25.906000       40.729000
 C         9.524000       28.218000       39.518002
 C         3.702000       23.110001       53.752998
 H        -2.821000       21.247000       42.821999
 H        -1.284000       22.025999       42.403000
 O        -1.384000       21.198000       44.353001
 H        -2.935000       27.250000       42.062000
 H        -1.317000       27.542000       42.904999
 O        -2.694000       29.184999       42.619999
 H        11.093000       29.476999       53.792999
 H        11.524000       30.493000       55.212002
 H        10.776000       31.127001       53.644001
 H        -4.549000       24.966000       55.683998
 H        -4.940000       26.094999       54.257999
 H        -4.710000       26.722000       55.969002
 N        10.699000       19.954000       44.466000
 O        13.166000       20.208000       43.909000
 O        12.076000       21.496000       45.881001
 H         8.665000       24.827000       41.191002
 H         7.747000       23.464001       41.964001
 C         8.431000       23.042999       39.923000
 H        10.481000       25.731001       41.956001
 H        12.203000       25.246000       42.396999
 C        11.491000       26.903000       43.452999
 C        10.611000       27.208000       48.910000
 C         7.093000       21.569000       49.570000
 H        -0.319000       21.941999       48.400002
 H        -0.062000       21.716000       46.729000
 O         1.013000       20.408001       47.969002
 H         0.454000       25.841999       41.513000
 H         0.899000       26.492001       39.876999
 O         1.550000       24.580999       40.245998
 H         9.567000       29.292000       39.410999
 H         8.552000       27.768999       39.095001
 C        10.763000       27.464001       39.155998
 H         4.373000       22.202000       53.590000
 H         2.626000       22.802999       53.858002
 C         4.204000       23.773001       55.002998
 C        -0.330000       20.271000       44.153999
 C        -3.361000       29.003000       43.891998
 P        10.665000       18.863001       43.318001
 C        14.362000       20.916000       43.494999
 C        12.579000       20.766001       47.063000
 H         9.299000       23.247999       39.333000
 H         8.240000       21.947001       39.957001
 O         7.161000       23.436001       39.331001
 H        11.316000       27.809999       42.846001
 H        10.864000       26.961000       44.376999
 O        12.847000       27.065001       43.778999
 H        10.594000       27.768000       48.014000
 H        11.682000       27.056999       49.314999
 C         9.821000       28.003000       49.890999
 H         7.273000       22.576000       49.313999
 H         7.893000       21.247000       50.230000
 C         5.735000       21.561001       50.268002
 C        -0.061000       19.525999       48.231998
 C         1.270000       23.583000       41.215000
 H        11.228000       27.856001       38.150002
 H        11.512000       27.659000       39.938000
 O        10.440000       26.030001       39.007999
 H         4.374000       22.999001       55.695000
 H         5.218000       24.295000       54.852001
 O         3.234000       24.674999       55.465000
 H         0.203000       20.049000       45.074001
 H         0.379000       20.830999       43.445999
 H        -0.715000       19.349001       43.617001
 H        -2.580000       28.837999       44.671001
 H        -3.971000       28.122999       43.814999
 H        -3.982000       29.868999       43.918999
 N        11.055000       17.367001       43.609001
 O         9.167000       18.764999       42.926998
 O        11.386000       19.471001       41.972000
 H        14.619000       21.740999       44.217999
 H        14.058000       21.343000       42.536999
 C        15.463000       19.915001       43.162998
 H        11.869000       19.920000       47.277000
 H        13.651000       20.527000       46.914001
 C        12.522000       21.545000       48.331001
 C         7.053000       24.718000       38.748001
 C        13.435000       26.448999       44.953999
 H         8.690000       27.965000       49.522999
 H         9.784000       27.707001       50.953999
 O        10.138000       29.421000       49.862999
 H         5.791000       22.197001       51.183998
 H         4.873000       21.933001       49.592999
 O         5.525000       20.257999       50.787998
 H         0.265000       18.544001       47.915001
 H        -0.885000       19.722000       47.575001
 C        -0.447000       19.443001       49.740002
 H         0.384000       23.848000       41.861000
 H         2.102000       23.431999       42.006001
 C         1.239000       22.271000       40.456001
 C        11.563000       25.149000       38.776001
 C         3.287000       24.955000       56.855999
 P        11.674000       16.747000       44.922001
 C         8.340000       19.791000       42.286999
 C        11.093000       18.875000       40.641998
 H        16.371000       20.388000       42.849998
 H        15.651000       19.208000       44.034000
 O        14.948000       19.172001       42.087002
 H        13.125000       21.045000       49.110001
 H        12.778000       22.587000       48.333000
 O        11.130000       21.617001       48.633999
 H         7.960000       24.969999       38.209999
 H         6.799000       25.361000       39.597000
 C         5.988000       24.766001       37.713001
 H        14.487000       26.555000       44.709999
 H        13.314000       25.364000       45.070999
 C        13.179000       27.256001       46.212002
 C        11.321000       29.819000       50.542000
 C         4.233000       19.959999       51.277000
 H        -0.146000       20.347000       50.275002
 H        -1.561000       19.292999       49.862999
 O         0.115000       18.285999       50.321999
 H         0.909000       21.485001       41.175999
 H         0.548000       22.240000       39.605000
 O         2.568000       21.811001       40.077999
 H        11.226000       24.128000       39.039001
 H        12.398000       25.461000       39.507999
 H        12.030000       25.254999       37.824001
 H         2.803000       25.891001       56.928001
 H         4.298000       25.226999       57.139999
 H         2.824000       24.183001       57.508999
 N        10.829000       15.864000       45.837002
 O        12.979000       15.910000       44.500000
 O        12.321000       17.847000       45.828999
 H         8.934000       20.409000       41.577000
 H         7.921000       20.423000       43.102001
 C         7.063000       19.264999       41.657001
 H        10.090000       19.075001       40.262001
 H        11.158000       17.721001       40.820000
 C        12.064000       19.188999       39.563000
 C        15.754000       18.207001       41.474998
 C        10.833000       22.091000       49.919998
 H         4.963000       24.834000       38.139999
 H         6.124000       25.778000       37.157001
 O         6.093000       23.649000       36.883999
 H        12.098000       27.636999       46.153999
 H        13.302000       26.488001       47.025002
 O        14.018000       28.354000       46.285999
 H        12.209000       29.214001       50.305000
 H        11.195000       29.681999       51.595001
 C        11.631000       31.337999       50.417000
 H         3.439000       20.312000       50.602001
 H         4.080000       20.344000       52.292000
 C         4.045000       18.469000       51.389999
 C        -0.413000       18.263000       51.591999
 C         3.748000       22.590000       39.674999
 P         9.234000       16.003000       46.091999
 C        13.984000       16.457001       43.626999
 C        13.242000       17.660999       46.909000
 H         6.386000       18.792000       42.458000
 H         6.626000       20.216999       41.273998
 O         7.285000       18.457001       40.507000
 H        12.024000       20.223000       39.158001
 H        13.083000       19.131001       40.007000
 O        11.948000       18.497999       38.299999
 H        15.058000       17.479000       40.971001
 H        16.353001       17.709000       42.167000
 C        16.719000       18.761000       40.465000
 H         9.882000       22.559999       49.838001
 H        11.514000       22.863001       50.216000
 C        10.755000       21.004999       50.959999
 C         5.073000       23.700001       35.897999
 C        14.151000       28.761999       47.679001
 H        12.636000       31.510000       50.660999
 H        11.447000       31.819000       49.458000
 O        10.944000       32.096001       51.383999
 H         3.053000       18.219999       51.867001
 H         3.994000       17.930000       50.414001
 O         5.199000       17.931999       52.083000
 H        -0.299000       19.143000       52.209000
 H        -0.114000       17.381001       52.166000
 H        -1.601000       18.211000       51.570999
 H         3.662000       23.193001       38.769001
 H         4.592000       21.858999       39.710999
 H         4.031000       23.319000       40.462002
 N         8.694000       15.529000       47.509998
 O         8.865000       17.531000       45.945000
 O         8.489000       15.103000       45.023998
 H        14.448000       17.301001       44.171001
 H        13.583000       16.895000       42.710999
 C        14.953000       15.257000       43.307999
 H        13.600000       18.697001       47.140999
 H        14.063000       17.086000       46.463001
 C        12.554000       17.084999       48.106998
 C         7.704000       17.162001       40.716000
 C        12.573000       17.224001       38.174999
 H        17.589001       19.283001       40.987999
 H        17.155001       17.886999       39.930000
 O        16.075001       19.631001       39.539001
 H        11.698000       20.530001       51.062000
 H        10.561000       21.445000       51.924999
 O         9.686000       20.107000       50.686001
 H         5.233000       24.566000       35.213001
 H         4.091000       23.820999       36.354000
 C         5.067000       22.488001       35.039001
 H        14.813000       28.051001       48.174000
 H        13.200000       28.691000       48.206001
 C        14.680000       30.120001       47.889000
 C         9.606000       32.334000       51.111000
 C         5.351000       16.469999       52.064999
 P         9.515000       14.511000       48.380001
 C         7.560000       17.879000       45.388000
 C         9.037000       14.610000       43.750999
 H        15.916000       15.322000       43.834999
 H        14.476000       14.285000       43.598999
 O        15.310000       15.209000       41.939999
 H        11.637000       17.629000       48.313000
 H        12.393000       16.066000       47.833000
 O        13.338000       16.969000       49.311001
 H         7.319000       16.698999       41.674000
 H         8.809000       17.048000       40.839001
 C         7.353000       16.233000       39.634998
 H        11.771000       16.511000       38.101002
 H        13.152000       16.888000       39.098000
 C        13.408000       17.247000       36.986000
 C        16.920000       19.933001       38.423000
 C         9.882000       18.827000       50.136002
 H         4.978000       21.545000       35.703999
 H         4.203000       22.447001       34.389999
 O         6.290000       22.510000       34.307999
 H        13.831000       30.771000       47.602001
 H        14.907000       30.145000       48.932999
 O        15.783000       30.298000       47.012001
 H         9.546000       33.139000       50.262001
 H         9.043000       32.574001       52.016998
 H         9.154000       31.395000       50.643002
 H         6.142000       16.226999       52.763000
 H         5.494000       16.094999       51.028999
 H         4.417000       15.997000       52.533001
 N        10.742000       13.633000       47.832001
 O        10.003000       15.235000       49.719002
 O         8.515000       13.452000       48.952999
 H         7.398000       17.271000       44.485001
 H         7.655000       18.958000       45.049999
 C         6.338000       17.823000       46.342999
 H         9.932000       13.938000       44.049999
 H         9.397000       15.478000       43.168999
 C         8.043000       13.848000       42.928001
 C        16.115999       14.146000       41.469002
 C        13.713000       18.250999       49.827000
 H         7.943000       16.527000       38.724998
 H         7.709000       15.281000       39.969002
 O         5.952000       16.128000       39.118000
 H        14.340000       17.760000       37.171001
 H        13.746000       16.160999       36.699001
 O        12.753000       17.811001       35.895000
 H        17.643999       20.608999       38.863998
 H        16.214001       20.521999       37.817001
 C        17.603001       19.049999       37.396999
 H        10.909000       18.462999       50.342999
 H         9.962000       18.870001       49.025002
 C         8.661000       18.076000       50.412998
 C         6.707000       21.278000       33.791000
 C        16.372000       31.577000       47.348999
 H        11.196000       14.268000       47.146000
 C        11.040000       14.842000       50.686001
 C         7.569000       13.956000       49.965000
 H         5.825000       16.914000       46.362000
 H         6.731000       18.106001       47.328999
 O         5.344000       18.777000       45.935001
 H         8.378000       13.609000       41.874001
 H         7.946000       12.780000       43.334999
 O         6.722000       14.462000       42.806999
 H        15.490000       13.259000       41.354000
 H        16.987000       13.974000       42.098000
 C        16.576000       14.440000       40.047001
 H        12.868000       18.868999       49.883999
 H        14.506000       18.659000       49.085999
 C        14.352000       18.221001       51.228001
 C         5.200000       15.540000       40.201000
 C        13.557000       17.816999       34.709999
 H        18.009001       19.826000       36.731998
 H        18.445999       18.431999       37.758999
 O        16.636999       18.247999       36.710999
 H         7.890000       18.468000       49.743999
 H         8.648000       17.020000       50.074001
 O         8.175000       18.138000       51.726002
 H         7.657000       21.384001       33.181000
 H         5.969000       20.806000       33.167999
 H         6.906000       20.513000       34.520000
 H        16.795000       31.653000       48.365002
 H        15.618000       32.414001       47.188000
 H        17.181999       31.805000       46.644001
 H        11.354000       15.846000       50.994999
 H        11.900000       14.610000       50.013000
 C        10.824000       13.922000       51.835999
 H         6.829000       14.625000       49.452000
 H         8.114000       14.495000       50.755001
 C         6.879000       12.839000       50.633999
 C         4.515000       19.267000       46.980999
 C         5.874000       14.289000       43.915001
 H        16.889000       13.591000       39.402000
 H        15.747000       14.909000       39.558998
 O        17.556999       15.440000       40.001999
 H        15.215000       17.625000       51.257999
 H        14.737000       19.173000       51.622002
 O        13.406000       17.641001       52.104000
 H         5.376000       16.219999       41.043999
 H         5.653000       14.514000       40.466000
 C         3.745000       15.418000       39.900002
 H        13.940000       16.875999       34.327000
 H        14.353000       18.569000       34.766998
 C        12.591000       18.386000       33.637001
 C        16.964001       16.882000       36.584999
 C         8.959000       17.298000       52.520000
 H        11.790000       13.856000       52.449001
 H         9.949000       14.399000       52.389000
 O        10.439000       12.698000       51.280998
 H         6.230000       12.319000       49.950001
 H         7.694000       12.157000       51.032001
 O         6.181000       13.420000       51.743999
 H         4.035000       20.171000       46.587002
 H         5.064000       19.434000       47.950001
 C         3.469000       18.250000       47.283001
 H         6.105000       14.920000       44.771999
 H         5.874000       13.213000       44.178001
 C         4.471000       14.550000       43.561001
 C        18.836000       14.892000       39.993999
 C        13.786000       17.354000       53.391998
 H         3.100000       14.626000       40.428001
 H         3.191000       16.341000       40.220001
 O         3.621000       15.312000       38.494999
 H        13.202000       18.554001       32.756001
 H        11.746000       17.726999       33.401001
 O        12.120000       19.608999       34.099998
 H        17.868999       16.709000       36.153999
 H        16.232000       16.226999       35.953999
 H        17.004000       16.332001       37.641998
 H         9.134000       16.305000       52.085999
 H         8.457000       17.181999       53.487999
 H         9.853000       17.802000       52.780998
 C        10.134000       11.745000       52.338001
 C         5.481000       12.524000       52.667999
 H         2.592000       18.664000       47.784000
 H         3.187000       17.849001       46.308998
 O         4.005000       17.110001       48.028999
 H         4.253000       14.169000       42.513000
 H         3.813000       14.064000       44.244999
 O         4.236000       15.952000       43.466000
 H        18.986000       14.141000       39.205002
 H        19.127001       14.372000       40.976002
 C        19.770000       16.070000       39.748001
 H        14.008000       18.327999       53.918999
 H        14.703000       16.764000       53.351002
 C        12.765000       16.620001       54.179001
 C         2.290000       15.536000       38.083000
 C        11.161000       20.302999       33.313999
 H         9.276000       11.060000       51.974998
 H         9.592000       12.266000       53.205002
 C        11.332000       10.960000       52.712002
 H         6.069000       11.660000       53.044998
 H         4.640000       12.239000       52.047001
 C         4.930000       13.172000       53.863998
 C         2.995000       16.200001       48.547001
 C         2.822000       16.297001       43.382000
 H        20.782000       15.634000       39.590000
 H        19.382999       16.535999       38.820999
 O        19.687000       16.808001       40.952999
 H        12.208000       15.917000       53.567001
 H        13.340000       15.999000       54.980000
 O        11.868000       17.539000       54.770000
 H         1.874000       16.638000       38.168999
 H         1.559000       14.816000       38.617001
 H         2.200000       15.278000       37.042000
 H        11.144000       21.330000       33.611000
 H        10.134000       19.792999       33.115002
 H        11.516000       20.200001       32.303001
 H        12.099000       11.568000       53.182999
 H        11.084000       10.157000       53.453999
 O        11.862000       10.469000       51.487000
 H         5.576000       13.976000       54.305000
 H         4.005000       13.658000       53.651001
 O         4.752000       12.196000       54.882000
 H         2.080000       16.771000       48.785000
 H         3.393000       15.711000       49.457001
 C         2.599000       15.137000       47.535000
 H         2.184000       15.920000       44.255001
 H         2.375000       15.841000       42.497002
 C         2.749000       17.764000       43.335999
 C        20.146000       18.142000       40.933998
 C        11.032000       16.948000       55.650002
 C        12.910000        9.556000       51.550999
 C         4.498000       12.821000       56.109001
 H         1.788000       14.525000       47.881001
 H         2.277000       15.618000       46.640999
 O         3.544000       14.303000       46.956001
 H         1.773000       18.101000       43.681000
 H         3.431000       18.142000       44.099998
 O         2.977000       18.392000       42.085999
 H        19.639999       18.684999       41.734001
 H        19.924999       18.573000       39.957001
 H        21.275000       18.132000       41.102001
 H        11.600000       16.365000       56.373001
 H        10.366000       16.239000       55.125999
 H        10.265000       17.634001       56.140999
 H        13.736000        9.920000       52.175999
 H        12.525000        8.650000       51.981998
 C        13.333000        9.442000       50.145000
 H         3.637000       13.514000       56.011002
 H         5.396000       13.414000       56.450001
 C         4.236000       11.762000       57.095001
 C         4.235000       13.505000       47.848000
 C         3.555000       19.709999       42.379002
 H        14.097000        8.676000       50.089001
 H        12.462000        9.198000       49.520000
 O        13.896000       10.667000       49.648998
 H         5.220000       11.278000       57.035000
 H         4.200000       11.956000       58.169998
 O         3.200000       10.895000       56.679001
 H         3.521000       13.048000       48.667999
 H         5.090000       14.022000       48.372002
 H         4.699000       12.764000       47.092999
 H         4.450000       19.487000       42.979000
 H         2.834000       20.413000       42.806999
 H         3.941000       20.113001       41.410000
 C        13.543000       11.009000       48.376999
 C         1.903000       11.470000       56.889000
 H        12.460000       11.080000       48.243999
 H        13.837000       10.208000       47.716000
 H        13.950000       12.070000       48.160000
 H         1.735000       11.560000       57.992001
 H         1.179000       10.793000       56.488998
 H         1.814000       12.477000       56.400002
 N         9.540000       39.558998       48.653000
 H        10.203000       40.207001       49.070000
 H         9.051000       39.222000       49.437000
 N        25.268000       29.238001        7.709000
 P        25.354000       30.378000        6.638000
 P        24.896999       27.730000        7.609000
 O        25.540001       31.719999        7.556000
 O        23.948000       30.562000        5.869000
 N        23.801001       27.174999        8.620000
 O        24.372000       27.448000        6.163000
 O        26.200001       26.853001        7.687000
 C        26.736000       32.286999        8.094000
 C        22.552999       30.680000        6.219000
 P        22.952999       27.914000        9.750000
 C        24.122000       26.075001        5.794000
 C        27.420000       27.391001        7.259000
 H        27.489000       31.555000        8.107000
 H        26.604000       32.465000        9.213000
 C        27.150000       33.653000        7.488000
 H        22.474001       31.355000        7.095000
 H        22.259001       29.693001        6.467000
 C        21.867001       31.367001        4.990000
 N        23.021999       29.500000        9.851000
 O        21.391001       27.518999        9.590000
 O        23.302999       27.231001       11.172000
 H        23.375999       25.599001        6.393000
 H        25.037001       25.441000        5.827000
 C        23.778999       26.034000        4.318000
 H        27.209999       28.343000        6.728000
 H        27.847000       26.641001        6.526000
 C        28.410999       27.659000        8.317000
 H        26.381001       34.429001        7.681000
 H        28.108000       33.925999        7.973000
 O        27.252001       33.389000        6.101000
 H        21.740000       30.801001        4.043000
 H        20.823000       31.533001        5.284000
 O        22.391001       32.719002        4.949000
 P        23.025999       30.333000       11.196000
 C        20.980000       26.353001        8.776000
 C        24.264000       26.188000       11.370000
 H        24.648001       26.389999        3.831000
 H        23.597000       25.004999        4.019000
 O        22.691999       26.900999        3.925000
 H        29.348000       27.913000        7.839000
 H        28.194000       28.510000        9.015000
 O        28.639999       26.538000        9.181000
 C        27.680000       34.474998        5.252000
 C        21.844000       33.764999        4.143000
 N        22.153999       29.924999       12.448000
 O        24.476000       30.341000       11.704000
 O        22.702999       31.854000       10.767000
 H        21.424000       26.424999        7.734000
 H        19.819000       26.438000        8.616000
 C        21.363001       25.048000        9.457000
 H        25.115999       26.625000       10.882000
 H        23.934000       25.278999       10.828000
 C        24.631001       26.004999       12.804000
 C        21.556000       26.207001        4.345000
 C        29.030001       26.736000       10.513000
 H        28.097000       33.987999        4.362000
 H        28.641001       34.932999        5.837000
 C        26.666000       35.542999        4.951000
 H        20.938000       34.208000        4.511000
 H        21.653999       33.492001        3.086000
 C        22.788000       34.930000        4.226000
 P        20.642000       30.027000       12.449000
 C        25.562000       30.450001       10.844000
 C        22.858000       32.525002        9.534000
 H        21.528999       25.146000       10.550000
 H        20.483000       24.291000        9.364000
 O        22.549999       24.424000        8.945000
 H        25.568001       25.410000       12.947000
 H        24.962000       27.046000       13.192000
 O        23.579000       25.680000       13.742000
 H        20.767000       26.937000        4.573000
 H        21.613001       25.759001        5.371000
 C        20.941999       25.260000        3.337000
 H        28.384001       27.483999       11.062000
 H        30.033001       27.224001       10.669000
 C        29.061001       25.423000       11.235000
 H        26.985001       36.117001        4.065000
 H        25.724001       35.012001        4.686000
 O        26.590000       36.362999        6.007000
 H        23.110001       35.029999        5.278000
 H        23.688999       34.786999        3.662000
 O        22.209999       36.118000        3.807000
 N        19.936001       30.805000       11.300000
 O        20.122000       28.551001       12.291000
 O        20.171000       30.613001       13.891000
 H        25.370001       30.920000        9.910000
 H        25.858999       29.410999       10.674000
 C        26.767000       31.014000       11.524000
 H        21.858999       32.426998        9.059000
 H        23.631001       32.025002        8.929000
 C        23.121000       33.953999        9.800000
 C        22.861000       23.160000        9.519000
 C        23.834999       24.396000       14.396000
 H        21.502001       24.274000        3.363000
 H        19.993999       24.902000        3.709000
 O        20.889999       25.767000        1.973000
 H        29.850000       24.797001       10.813000
 H        29.207001       25.605000       12.331000
 O        27.855000       24.639000       11.182000
 C        25.735001       37.520000        5.815000
 C        21.653000       36.948002        4.788000
 P        18.407000       30.743000       11.096000
 C        20.270000       27.514999       13.294000
 C        21.070999       30.861000       14.973000
 H        26.875999       32.095001       11.357000
 H        26.740000       30.937000       12.620000
 O        27.912001       30.246000       11.089000
 H        23.294001       34.638000        8.916000
 H        22.506001       34.459999       10.577000
 O        24.525999       33.932999       10.307000
 H        22.871000       23.254999       10.575000
 H        23.886000       23.007000        9.080000
 C        21.948000       22.013000        9.013000
 H        23.216999       24.486000       15.367000
 H        24.916000       24.426001       14.695000
 C        23.504999       23.156000       13.645000
 C        19.715000       26.434999        1.669000
 C        27.834000       23.738001       10.077000
 H        24.691000       37.243000        5.551000
 H        26.025000       38.195000        4.947000
 C        25.986000       38.223999        7.156000
 H        22.320999       36.988998        5.692000
 H        20.576000       36.618999        5.092000
 C        21.669001       38.313000        4.178000
 N        17.605000       29.599001       11.817000
 O        17.839001       32.146999       11.450000
 O        18.253000       30.601000        9.496000
 H        19.757999       27.882000       14.193000
 H        21.318001       27.422001       13.603000
 C        19.702999       26.136000       12.830000
 H        21.485001       29.865000       15.277000
 H        20.509001       31.326000       15.781000
 C        22.253000       31.752001       14.873000
 C        29.159000       30.910000       11.217000
 C        25.188000       35.210999       10.416000
 H        20.927999       22.299999        9.472000
 H        21.836000       22.052000        7.893000
 O        22.561001       20.822001        9.394000
 H        22.438000       22.844000       13.863000
 H        23.556999       23.444000       12.573000
 O        24.423000       22.114000       13.928000
 H        18.760000       25.961000        1.954000
 H        19.575001       26.513000        0.606000
 C        19.625000       27.871000        2.096000
 H        28.771999       23.143000        9.966000
 H        27.601000       24.329000        9.162000
 C        26.823999       22.658001       10.346000
 H        25.304001       37.780998        7.897000
 H        26.989000       37.994999        7.332000
 O        25.836000       39.626999        6.941000
 H        22.688000       38.428001        3.867000
 H        21.021999       38.230000        3.277000
 O        21.270000       39.340000        5.057000
 P        16.267000       29.094999       11.187000
 C        18.323999       33.391998       11.021000
 C        19.018999       29.844999        8.555000
 H        19.907000       25.854000       11.766000
 H        20.155001       25.327999       13.484000
 O        18.301001       26.181000       13.178000
 H        22.650999       31.577000       15.824000
 H        23.103001       31.584000       14.104000
 O        21.761999       33.099998       14.936000
 H        29.302000       31.375999       12.238000
 H        29.240000       31.712999       10.527000
 C        30.347000       30.091000       11.006000
 H        24.561001       36.032001       10.847000
 H        25.517000       35.674000        9.465000
 C        26.479000       34.946999       11.046000
 C        22.034000       19.632999        8.937000
 C        24.221001       20.893999       13.120000
 H        19.612000       27.938999        3.174000
 H        20.514999       28.421000        1.792000
 O        18.497999       28.468000        1.493000
 H        27.120001       22.340000       11.410000
 H        25.833000       23.034000       10.279000
 O        27.160000       21.521000        9.555000
 C        26.389000       40.511002        7.942000
 C        21.601999       40.605999        4.547000
 N        15.567000       29.955000       10.047000
 O        16.527000       27.559999       10.675000
 O        15.210000       28.910000       12.375000
 H        19.344000       33.296001       10.593000
 H        18.325001       34.090000       11.903000
 C        17.531000       34.035000        9.877000
 H        19.031000       28.785999        8.771000
 H        20.037001       30.247999        8.605000
 C        18.521999       30.063999        7.206000
 C        17.549999       25.077000       12.670000
 C        21.731001       33.858002       13.707000
 H        30.237000       29.157000       11.475000
 H        30.473000       29.816999        9.977000
 O        31.468000       30.820000       11.413000
 H        27.117001       34.403000       10.319000
 H        26.945999       35.891998       11.282000
 O        26.424999       34.040001       12.130000
 H        22.129999       19.545000        7.865000
 H        20.931999       19.568001        9.192000
 C        22.848000       18.500000        9.469000
 H        25.174000       20.858000       12.615000
 H        23.391001       20.969999       12.335000
 C        23.976000       19.599001       13.828000
 C        18.646999       29.863001        1.917000
 C        26.462000       20.311001        9.802000
 H        26.235001       40.181000        9.040000
 H        25.912001       41.495998        7.900000
 H        27.483000       40.650002        7.889000
 H        20.917000       40.856998        3.650000
 H        22.664000       40.823002        4.426000
 H        21.209999       41.317001        5.311000
 P        14.064000       30.415001       10.041000
 C        16.271000       27.193001        9.292000
 C        15.441000       27.907000       13.431000
 H        17.604000       33.376999        8.965000
 H        16.487000       34.131001       10.133000
 O        18.065001       35.319000        9.476000
 H        19.180000       29.533001        6.494000
 H        17.521000       29.517000        7.227000
 O        18.319000       31.400999        6.901000
 H        17.444000       25.271000       11.542000
 H        16.561001       25.208000       13.117000
 C        17.951000       23.607000       12.957000
 H        20.881001       33.633999       13.078000
 H        22.632999       33.644001       13.075000
 C        21.636999       35.327000       14.033000
 C        32.717999       30.202999       11.416000
 C        26.268999       34.477001       13.447000
 H        23.850000       18.827000        9.305000
 H        22.844000       18.451000       10.609000
 O        22.747000       17.285000        8.729000
 H        24.230000       18.745001       13.175000
 H        24.708000       19.622000       14.723000
 O        22.636000       19.448000       14.310000
 H        17.834000       30.455999        1.513000
 H        19.605000       30.308001        1.626000
 H        18.541000       30.079000        3.108000
 H        25.334000       20.400999        9.769000
 H        26.792999       19.924000       10.787000
 H        26.799999       19.680000        8.937000
 N        13.073000       29.724001       11.037000
 O        14.012000       32.058998       10.331000
 O        13.419000       30.318001        8.575000
 H        16.955000       27.832001        8.717000
 H        15.309000       27.565001        9.008000
 C        16.441999       25.747000        8.994000
 H        16.563999       27.844000       13.570000
 H        15.129000       26.916000       13.121000
 C        14.851000       28.424000       14.706000
 C        17.261000       35.910999        8.453000
 C        17.673000       31.636000        5.686000
 H        18.475000       23.629000       13.922000
 H        17.077000       22.943001       12.959000
 O        18.913000       23.212000       11.979000
 H        21.355000       35.888000       13.143000
 H        20.874001       35.458000       14.827000
 O        22.899000       35.977001       14.554000
 H        33.015999       29.889000       10.420000
 H        32.655998       29.357000       12.171000
 C        33.709000       31.142000       12.079000
 H        25.546000       35.362000       13.486000
 H        27.261000       34.848000       13.879000
 C        25.962000       33.347000       14.364000
 C        21.488001       16.643000        9.020000
 C        21.827999       18.877001       13.261000
 P        11.738000       29.010000       10.493000
 C        14.477000       32.924999        9.343000
 C        14.217000       29.945999        7.483000
 H        16.337000       25.454000        7.957000
 H        17.420000       25.478001        9.320000
 O        15.480000       25.007999        9.787000
 H        13.842000       28.687000       14.540000
 H        14.914000       27.746000       15.536000
 O        15.340000       29.659000       15.261000
 H        16.191999       36.027000        8.724000
 H        17.334000       35.261002        7.570000
 C        17.857000       37.240002        8.006000
 H        16.712999       31.100000        5.504000
 H        18.289000       31.367001        4.829000
 C        17.561001       33.117001        5.523000
 C        19.350000       21.868999       12.151000
 C        23.288000       35.397999       15.783000
 H        33.894001       31.910999       11.299000
 H        33.171001       31.584999       12.912000
 O        34.896999       30.433001       12.410000
 H        25.481001       33.782001       15.256000
 H        25.208000       32.744999       13.883000
 O        27.009001       32.419998       14.717000
 H        21.364000       15.619000        8.457000
 H        20.580999       17.308001        8.796000
 H        21.355000       16.468000       10.049000
 H        22.252001       17.938999       12.928000
 H        21.599001       19.488001       12.371000
 H        20.797001       18.757000       13.720000
 N        10.605000       29.926001        9.835000
 O        12.061000       27.893000        9.431000
 O        11.065000       28.237000       11.706000
 H        15.490000       32.596001        8.928000
 H        14.594000       33.910999        9.793000
 C        13.604000       33.314999        8.204000
 H        14.819000       29.108000        7.779000
 H        14.999000       30.658001        7.160000
 C        13.419000       29.568001        6.302000
 C        15.901000       23.667000        9.842000
 C        16.775999       29.851000       15.271000
 H        17.624001       38.143002        8.645000
 H        18.959000       37.069000        8.136000
 O        17.464001       37.422001        6.646000
 H        17.000000       33.412998        6.414000
 H        18.625000       33.459999        5.658000
 O        17.046000       33.459000        4.247000
 H        19.642000       21.622000       13.211000
 H        20.298000       21.774000       11.617000
 C        18.358999       20.931000       11.599000
 H        23.657000       34.355000       15.685000
 H        22.438999       35.334000       16.542000
 C        24.493999       36.195000       16.254000
 C        35.716999       31.365999       13.075000
 C        27.511999       32.737000       15.980000
 P         9.144000       30.177999       10.392000
 C        12.556000       26.601000        9.789000
 C        11.645000       27.478001       12.789000
 H        13.435000       32.396000        7.605000
 H        12.597000       33.624001        8.544000
 O        14.302000       34.277000        7.509000
 H        13.189000       30.437000        5.636000
 H        14.073000       29.052999        5.628000
 O        12.310000       28.681000        6.484000
 H        17.021999       23.566999       10.073000
 H        15.711000       23.295000        8.836000
 C        15.002000       22.893999       10.721000
 H        17.223000       29.759001       14.187000
 H        17.184000       29.090000       15.914000
 C        17.084000       31.316000       15.713000
 C        18.188000       38.511002        6.147000
 C        17.136000       34.848000        3.958000
 H        17.337000       21.011000       11.955000
 H        18.282000       20.933001       10.479000
 O        18.774000       19.520000       12.019000
 H        25.357000       36.029999       15.599000
 H        24.297001       37.259998       16.252001
 O        24.931999       35.837002       17.605000
 H        35.217999       31.497000       14.086000
 H        35.783001       32.307999       12.535000
 H        36.705002       30.921000       13.268000
 H        26.857000       32.358002       16.783001
 H        27.778000       33.792999       15.973000
 H        28.415001       32.112000       16.194000
 N         8.872000       29.978001       11.924000
 O         8.694000       31.664000        9.945000
 O         8.138000       29.259001        9.597000
 H        11.838000       26.122000       10.469000
 H        13.556000       26.712999       10.353000
 C        12.798000       25.756001        8.525000
 H        11.885000       28.173000       13.589000
 H        12.645000       27.093000       12.383000
 C        10.794000       26.419001       13.408000
 C        13.903000       34.722000        6.212000
 C        11.073000       29.389999        6.590000
 H        13.999000       22.915001       10.243000
 H        15.295000       21.796000       10.814000
 O        14.918000       23.402000       11.988000
 H        17.346001       31.368999       16.820000
 H        17.900000       31.714001       15.219000
 O        15.976000       32.215000       15.511000
 H        18.517000       38.216000        5.158000
 H        19.191999       38.730999        6.696000
 C        17.502001       39.844002        6.098000
 H        18.157000       35.257999        4.235000
 H        16.479000       35.484001        4.559000
 C        16.924999       35.030998        2.493000
 C        17.687000       18.700001       11.586000
 C        26.222000       36.331001       17.815001
 P         8.389000       31.025999       12.985000
 C         9.065000       32.391998        8.801000
 C         6.896000       29.719000        9.002000
 H        13.699000       26.208000        7.992000
 H        13.085000       24.672001        8.684000
 O        11.726000       25.809999        7.596000
 H        11.519000       25.860001       14.092000
 H         9.990000       26.886000       14.070000
 O        10.218000       25.365999       12.564000
 H        12.842000       34.634998        5.953000
 H        14.373000       34.049000        5.543000
 C        14.322000       36.119999        5.995000
 H        10.791000       29.865999        5.702000
 H        11.122000       30.198000        7.295000
 C        10.041000       28.297001        6.737000
 C        13.832000       22.757999       12.730000
 C        15.844000       32.681000       14.148000
 H        18.254000       40.594002        5.764000
 H        16.620001       39.837002        5.417000
 O        17.018999       40.247002        7.462000
 H        17.110001       36.085999        2.195000
 H        17.433001       34.299000        1.822000
 O        15.521000       34.793999        2.413000
 H        17.466000       18.742001       10.555000
 H        16.780001       18.879000       12.145000
 H        17.976999       17.650000       11.802000
 H        26.934000       35.743999       17.226000
 H        26.473000       36.189999       18.886999
 H        26.403999       37.460999       17.731001
 N         8.410000       32.558998       12.679000
 O         6.821000       30.650999       13.177000
 O         9.045000       30.695000       14.397000
 H         9.160000       31.823999        7.856000
 H        10.078000       32.708000        8.955000
 C         8.142000       33.476002        8.532000
 H         7.157000       29.837000        7.975000
 H         6.629000       30.709999        9.420000
 C         5.808000       28.726000        9.198000
 C        10.719000       24.884001        7.998000
 C         9.102000       25.622000       11.784000
 H        15.310000       36.174999        6.493000
 H        14.563000       36.318001        4.934000
 O        13.291000       36.977001        6.443000
 H         9.784000       27.979000        7.735000
 H         9.148000       28.885000        6.398000
 O        10.253000       27.240999        5.885000
 H        14.025000       21.743999       12.969000
 H        12.879000       22.893999       12.150000
 C        13.570000       23.570999       13.936000
 H        16.316999       31.930000       13.457000
 H        16.459999       33.577000       13.857000
 C        14.418000       33.025002       13.790000
 C        16.336000       41.449001        7.313000
 C        14.984000       34.882000        1.125000
 P         9.101000       33.783001       13.366000
 C         5.938000       31.462999       12.402000
 C         9.270000       29.421000       14.915000
 H         8.062000       34.258999        9.434000
 H         8.341000       33.993000        7.580000
 O         6.913000       32.747002        8.384000
 H         5.726000       28.402000       10.275000
 H         4.785000       29.112000        8.883000
 O         6.027000       27.627001        8.379000
 H         9.731000       25.493999        7.936000
 H        10.801000       24.570000        9.021000
 C        10.695000       23.527000        7.224000
 H         9.275000       26.044001       10.749000
 H         8.512000       26.341999       12.322000
 C         8.364000       24.280001       11.657000
 C        13.914000       38.168999        6.952000
 C         9.109000       26.416000        5.442000
 H        13.292000       24.582001       13.639000
 H        12.757000       23.247000       14.560000
 O        14.723000       23.944000       14.684000
 H        14.124000       34.035000       14.213000
 H        14.335000       33.097000       12.655000
 O        13.577000       31.996000       14.352000
 H        15.600000       41.444000        6.434000
 H        17.037001       42.237999        7.101000
 H        15.806000       41.716000        8.222000
 H        15.089000       35.866001        0.699000
 H        13.954000       34.609001        1.282000
 H        15.473000       34.208000        0.427000
 N         9.543000       33.582001       14.827000
 O        10.309000       34.203999       12.451000
 O         8.018000       34.976002       13.249000
 H         6.327000       31.605000       11.363000
 H         6.066000       32.428001       12.870000
 C         4.401000       31.170000       12.422000
 H        10.388000       29.250000       14.788000
 H         8.794000       28.725000       14.239000
 C         8.956000       29.200001       16.389000
 C         5.785000       33.479000        7.836000
 C         6.757000       26.511000        8.895000
 H         9.859000       22.863001        7.602000
 H        10.534000       23.721001        6.172000
 O        11.980000       22.886999        7.444000
 H         7.672000       24.016001       12.558000
 H         7.725000       24.333000       10.770000
 O         9.281000       23.158001       11.310000
 H        14.499000       38.554001        6.050000
 H        14.659000       37.950001        7.778000
 C        12.965000       39.210999        7.571000
 H         8.463000       26.160000        6.287000
 H         9.579000       25.591999        4.884000
 C         8.297000       27.190001        4.411000
 C        15.267000       22.888000       15.506000
 C        12.347000       32.089001       13.741000
 P         8.593000       33.984001       16.024000
 C        10.862000       35.507000       12.400000
 C         7.120000       35.196999       12.186000
 H         4.079000       30.990999       13.506000
 H         3.947000       32.127998       12.036000
 O         4.030000       30.097000       11.636000
 H         9.184000       30.124001       16.864000
 H         7.889000       29.000999       16.530001
 O         9.655000       28.068001       16.840000
 H         5.841000       33.639000        6.798000
 H         5.863000       34.522999        8.197000
 C         4.434000       32.789001        8.130000
 H         7.225000       26.774000        9.903000
 H         7.602000       26.292000        8.157000
 C         5.747000       25.408001        9.093000
 C        12.149000       21.635000        6.734000
 C         8.741000       21.934999       10.865000
 H        12.661000       38.953999        8.557000
 H        13.567000       40.109001        7.681000
 O        11.847000       39.583000        6.701000
 H         7.582000       27.971001        4.836000
 H         9.096000       27.716000        3.924000
 O         7.740000       26.219999        3.556000
 H        14.605000       22.677999       16.403000
 H        16.191999       23.403000       15.847000
 H        15.495000       21.961000       15.000000
 H        11.818000       33.023998       13.980000
 H        11.691000       31.322001       14.087000
 H        12.537000       31.990000       12.663000
 N         8.664000       35.419998       16.584000
 O         7.109000       33.504002       15.673000
 O         9.164000       32.948002       17.191999
 H        11.621000       35.736000       13.211000
 H        10.023000       36.199001       12.244000
 C        11.688000       35.721001       11.105000
 H         6.936000       34.245998       11.681000
 H         7.551000       35.990002       11.457000
 C         5.830000       35.803001       12.522000
 C         2.596000       29.990000       11.443000
 C         9.754000       28.117001       18.228001
 H         4.450000       32.339001        9.082000
 H         3.663000       33.536999        8.024000
 O         4.359000       31.778000        7.133000
 H         5.060000       25.464001        8.299000
 H         6.218000       24.422001        9.001000
 O         5.199000       25.576000       10.369000
 H        12.385000       21.799999        5.671000
 H        11.255000       20.945999        6.910000
 C        13.265000       20.983000        7.422000
 H         8.307000       22.164000        9.866000
 H         7.912000       21.736000       11.522000
 C         9.737000       20.813999       10.915000
 C        10.762000       40.111000        7.439000
 C         7.287000       26.695999        2.282000
 P         9.938000       36.397999       16.584999
 C         6.035000       33.088001       16.530001
 C         9.035000       33.365002       18.551001
 H        12.039000       36.730999       11.114000
 H        12.495000       34.999001       11.042000
 O        10.755000       35.598000       10.025000
 H         5.208000       35.771999       11.628000
 H         5.251000       35.160000       13.214000
 O         5.871000       37.220001       12.915000
 H         2.152000       30.914000       11.070000
 H         2.180000       29.882000       12.500000
 C         2.103000       28.902000       10.548000
 H         8.753000       28.162001       18.566999
 H        10.171000       29.153000       18.448000
 C        10.629000       27.041000       18.834999
 C         3.092000       31.004000        7.256000
 C         4.009000       24.825001       10.517000
 H        13.683000       20.120001        6.906000
 H        14.018000       21.681999        7.690000
 O        12.772000       20.451000        8.701000
 H         9.210000       19.961000       10.557000
 H        10.600000       21.141001       10.199000
 O        10.323000       20.483999       12.204000
 H        10.002000       40.469002        6.731000
 H        10.958000       41.084999        7.957000
 H        10.214000       39.441002        8.140000
 H         6.292000       26.971001        2.288000
 H         7.360000       25.750999        1.622000
 H         7.879000       27.496000        1.785000
 N        11.375000       35.839001       16.368999
 O         9.620000       37.463001       15.429000
 O         9.923000       37.189999       17.982000
 H         6.125000       33.582001       17.479000
 H         6.150000       32.026001       16.731001
 C         4.676000       33.353001       15.820000
 H         8.081000       33.922001       18.735001
 H         9.843000       34.096001       18.754000
 C         9.009000       32.148998       19.313999
 C        11.100000       36.488998        8.932000
 C         5.893000       37.327000       14.332000
 H         2.507000       29.139000        9.585000
 H         2.559000       27.966999       10.797000
 O         0.704000       28.840000       10.538000
 H        10.966000       27.305000       19.832001
 H         9.979000       26.090000       18.813000
 O        11.763000       26.809000       18.059000
 H         2.866000       30.763000        8.332000
 H         3.355000       30.099001        6.764000
 C         1.838000       31.524000        6.671000
 H         3.981000       23.837999       10.033000
 H         3.086000       25.311001       10.134000
 C         3.871000       24.556999       12.017000
 C        13.671000       19.617001        9.432000
 C        10.939000       19.270000       12.289000
 P        12.698000       36.272999       17.141001
 C        10.487000       38.527000       15.263000
 C         8.687000       37.456001       18.613001
 H         4.249000       34.306000       16.122999
 H         4.873000       33.310001       14.703000
 O         3.742000       32.330002       16.100000
 H         9.855000       31.562000       19.035000
 H         8.981000       32.337002       20.375999
 O         7.761000       31.625999       18.931999
 H        12.207000       36.375000        8.655000
 H        10.815000       37.491001        9.243000
 C        10.264000       36.035999        7.735000
 H         6.743000       36.723999       14.688000
 H         4.952000       36.875999       14.760000
 C         5.897000       38.721001       14.854000
 C         0.173000       27.764000        9.755000
 C        12.464000       25.587000       18.426001
 H         1.602000       32.569000        6.964000
 H         1.842000       31.645000        5.602000
 O         0.833000       30.624001        6.957000
 H         4.032000       25.524000       12.499000
 H         2.891000       24.145000       12.160000
 O         4.744000       23.591999       12.494000
 H        13.675000       18.573000        9.042000
 H        13.431000       19.677999       10.490000
 H        14.683000       19.989000        9.332000
 H        11.727000       19.400000       13.050000
 H        11.328000       19.014999       11.308000
 H        10.209000       18.531000       12.628000
 N        13.088000       37.807999       17.315001
 O        12.662000       35.731998       18.635000
 O        13.882000       35.617001       16.381001
 H        11.495000       38.054001       15.052000
 H        10.695000       39.117001       16.164000
 C         9.964000       39.410000       14.158000
 H         8.068000       36.539001       18.781000
 H         8.067000       38.000999       17.886999
 C         9.002000       37.964001       20.035999
 C         2.599000       32.678001       15.375000
 C         7.346000       30.451000       19.580000
 H        10.722000       35.051998        7.449000
 H         9.218000       35.930000        7.987000
 O        10.443000       36.952000        6.685000
 H         5.878000       38.644001       15.976000
 H         6.677000       39.294998       14.525000
 O         4.645000       39.292999       14.286000
 H         0.538000       26.784000       10.046000
 H         0.265000       27.993999        8.674000
 C        -1.332000       27.813000        9.910000
 H        11.876000       24.707001       18.171000
 H        12.685000       25.500999       19.510000
 C        13.692000       25.521999       17.667000
 C        -0.461000       31.209000        7.174000
 C         4.729000       23.634001       13.933000
 P        14.104000       38.658001       16.525000
 C        12.711000       36.410999       19.870001
 C        14.888000       35.016998       17.090000
 H         8.953000       39.723000       14.473000
 H        10.463000       40.372002       14.057000
 O        10.009000       38.763000       12.907000
 H         9.602000       38.853001       20.138000
 H         7.992000       38.146999       20.400000
 O         9.517000       36.880001       20.712000
 H         2.872000       32.618000       14.313000
 H         2.179000       33.632999       15.633000
 C         1.551000       31.739000       15.802000
 H         7.394000       30.694000       20.684000
 H         7.945000       29.569000       19.489000
 C         5.941000       30.096001       19.247999
 C         9.513000       36.859001        5.592000
 C         4.432000       40.741001       14.259000
 H        -1.845000       27.052000        9.280000
 H        -1.617000       27.568001       10.867000
 O        -1.893000       29.063000        9.472000
 H        14.185000       24.563000       17.733999
 H        13.531000       25.643999       16.599001
 O        14.628000       26.386000       18.250999
 H        -1.194000       30.507999        7.648000
 H        -0.908000       31.489000        6.217000
 H        -0.485000       32.097000        7.807000
 H         5.431000       22.879000       14.263000
 H         3.676000       23.448999       14.376000
 H         5.177000       24.600000       14.213000
 N        13.456000       39.877998       15.807000
 O        15.418000       39.125999       17.393999
 O        14.769000       37.738998       15.372000
 H        11.736000       36.770000       20.070000
 H        13.343000       37.333000       19.724001
 C        13.075000       35.560001       21.056000
 H        15.316000       35.716000       17.907000
 H        15.797000       34.911999       16.480000
 C        14.654000       33.737999       17.812000
 C         9.281000       39.395000       11.849000
 C         9.745000       37.174000       22.058001
 H         1.937000       30.737000       15.532000
 H         1.590000       31.646000       16.951000
 O         0.256000       31.797001       15.320000
 H         5.393000       29.514000       19.978001
 H         5.415000       31.027000       19.035000
 O         5.966000       29.384001       18.007000
 H         9.304000       37.855999        5.273000
 H         8.591000       36.414001        5.864000
 C        10.112000       36.311001        4.418000
 H         4.512000       41.203999       15.272000
 H         3.375000       40.775002       13.828000
 C         5.200000       41.493000       13.271000
 C        -1.989000       30.135000       10.388000
 C        15.966000       26.153999       17.884001
 P        12.883000       40.962002       16.827000
 C        15.409000       39.451000       18.750999
 C        15.009000       38.082001       14.020000
 H        12.832000       36.095001       22.080999
 H        12.453000       34.608002       21.028000
 O        14.481000       35.375000       20.893999
 H        15.669000       33.409000       18.096001
 H        14.143000       34.040001       18.747999
 O        13.904000       32.723000       17.120001
 H         8.388000       39.814999       12.326000
 H         9.105000       38.667999       11.058000
 C         9.961000       40.554001       11.206000
 H         8.862000       37.696999       22.510000
 H        10.713000       37.698002       22.325001
 C         9.867000       35.865002       22.829000
 C        -0.407000       32.926998       15.857000
 C         4.754000       29.115999       17.302000
 H        10.434000       35.212002        4.590000
 H         9.347000       36.313000        3.529000
 O        11.221000       37.063999        4.106000
 H         4.771000       42.514000       13.323000
 H         6.267000       41.507000       13.380000
 O         4.860000       40.998001       11.924000
 H        -2.495000       30.922001        9.910000
 H        -1.004000       30.563000       10.635000
 H        -2.433000       29.933001       11.358000
 H        16.146000       26.714001       16.941999
 H        16.240000       25.091999       17.671000
 H        16.643000       26.478001       18.672001
 N        13.639000       42.340000       17.049000
 O        11.409000       41.313999       16.354000
 O        12.528000       40.325001       18.266001
 H        15.125000       38.569000       19.399000
 H        14.768000       40.307999       19.077000
 C        16.743000       39.872002       19.285999
 H        15.457000       39.048000       13.907000
 H        14.074000       38.073002       13.447000
 C        15.977000       37.043999       13.397000
 C        14.984000       34.277000       21.591000
 C        12.513000       32.676998       17.351999
 H         9.300000       40.967999       10.430000
 H        10.038000       41.400002       11.958000
 O        11.241000       40.328999       10.611000
 H         8.829000       35.539001       23.129000
 H        10.205000       35.160000       22.070999
 O        10.611000       35.969002       24.002001
 H         0.132000       33.889000       15.622000
 H        -0.435000       32.912998       16.969999
 C        -1.770000       33.099998       15.350000
 H         4.004000       29.839001       17.431000
 H         4.379000       28.209000       17.645000
 C         5.140000       29.132000       15.828000
 C        11.867000       36.570000        3.001000
 C         5.565000       41.813999       10.999000
 P        14.742000       42.796001       16.024000
 C        10.882000       42.657001       16.361000
 C        11.941000       41.049000       19.344000
 H        16.931000       40.967999       19.135000
 H        16.735001       39.808998       20.348000
 O        17.836000       39.326000       18.573999
 H        15.985000       36.055000       13.883000
 H        15.566000       36.889999       12.421000
 O        17.296000       37.528999       13.348000
 H        14.722000       33.251999       21.158001
 H        14.590000       34.310001       22.643000
 C        16.514000       34.380001       21.646000
 H        11.978000       33.320000       16.652000
 H        12.317000       33.091999       18.384001
 C        12.066000       31.249001       17.100000
 C        12.273000       40.227001       11.645000
 C        10.812000       34.715000       24.580999
 H        -2.368000       32.139000       15.451000
 H        -2.324000       33.842999       15.945000
 O        -1.812000       33.592999       14.048000
 H         4.449000       29.797001       15.258000
 H         6.140000       29.597000       15.747000
 O         5.174000       27.799999       15.317000
 H        11.250000       36.683998        2.087000
 H        12.151000       35.464001        3.031000
 H        12.762000       37.102001        2.789000
 H         6.688000       41.546001       10.945000
 H         5.376000       42.834000       11.231000
 H         5.165000       41.597000       10.056000
 N        14.521000       42.847000       14.448000
 O        15.147000       44.250000       16.528000
 O        16.080999       41.943001       16.341000
 H        11.477000       43.130001       15.550000
 H        10.942000       43.153000       17.365000
 C         9.393000       42.591000       15.905000
 H        10.949000       41.220001       18.952000
 H        12.395000       42.064999       19.478001
 C        12.202000       40.285000       20.650000
 C        18.183001       37.923000       18.806000
 C        18.299999       36.919998       12.487000
 H        16.805000       35.436001       22.014000
 H        17.035000       33.687000       22.375999
 O        16.990000       34.355000       20.288000
 H        11.364000       30.837999       17.736000
 H        11.532000       31.118999       16.148001
 O        13.164000       30.323000       17.139000
 H        12.212000       39.278000       12.220000
 H        12.232000       41.087002       12.433000
 C        13.614000       40.296001       11.080000
 H        11.543000       34.104000       24.004999
 H         9.996000       34.049000       24.652000
 C        11.478000       34.833000       25.906000
 C        -1.453000       32.632000       13.044000
 C         5.448000       27.851000       13.967000
 P        14.764000       44.141998       13.609000
 C        15.443000       44.535000       17.872000
 C        16.868999       41.487000       15.255000
 H         8.910000       43.546001       15.759000
 H         9.386000       42.084000       14.925000
 O         8.856000       41.694000       16.905001
 H        11.459000       40.543999       21.431000
 H        11.854000       39.297001       20.283001
 O        13.581000       40.313999       21.048000
 H        17.410999       37.176998       18.431999
 H        18.476000       37.710999       19.815001
 C        19.400999       37.787998       17.990000
 H        18.079000       36.681000       11.455000
 H        18.730000       35.999001       12.913000
 C        19.497000       37.985001       12.337000
 C        18.384001       34.570000       20.216999
 C        13.371000       29.777000       18.487000
 H        13.621000       41.063999       10.317000
 H        14.290000       40.625000       11.885000
 O        14.038000       39.088001       10.540000
 H        10.839000       35.457001       26.620001
 H        11.548000       33.827999       26.403999
 O        12.793000       35.317001       25.725000
 H        -1.773000       33.069000       12.039000
 H        -2.037000       31.733999       13.211000
 H        -0.392000       32.462002       12.975000
 H         4.446000       28.289000       13.592000
 H         5.526000       26.836000       13.605000
 H         6.242000       28.509001       13.680000
 N        16.180000       44.473000       12.926000
 O        13.732000       44.213001       12.405000
 O        14.331000       45.404999       14.454000
 H        16.518000       44.390999       18.076000
 H        14.940000       43.883999       18.537001
 C        15.001000       45.963001       18.179001
 H        17.478001       42.355000       14.823000
 H        16.174999       41.245998       14.420000
 C        17.813999       40.403000       15.618000
 C         7.465000       41.452000       16.719999
 C        14.055000       39.263000       21.964001
 H        19.818001       36.776001       18.231001
 H        19.084000       37.605999       16.930000
 O        20.349001       38.808998       18.274000
 H        19.039000       38.992001       12.229000
 H        20.124001       38.064999       13.306000
 O        20.320000       37.520000       11.290000
 H        19.018000       34.219002       21.048000
 H        18.528000       35.683998       20.113001
 C        18.886000       34.047001       18.888000
 H        13.696000       28.707001       18.274000
 H        12.447000       29.695000       19.084999
 C        14.361000       30.544001       19.232000
 C        15.436000       39.152000       10.350000
 C        13.547000       35.228001       26.860001
 P        16.544001       43.988998       11.485000
 C        12.296000       44.296001       12.687000
 C        14.653000       46.754002       14.102000
 H        15.728000       46.675999       17.858000
 H        14.029000       46.147999       17.549999
 O        14.958000       46.027000       19.608000
 H        17.242001       39.516998       16.031000
 H        18.326000       40.119999       14.680000
 O        18.872000       40.702999       16.582001
 H         7.256000       40.762001       15.946000
 H         6.908000       42.368999       16.507999
 C         6.846000       40.882000       17.961000
 H        15.140000       39.348000       21.836000
 H        13.671000       38.299999       21.783001
 C        13.934000       39.700001       23.431999
 C        21.542999       38.860001       17.591000
 C        21.591000       38.165001       11.280000
 H        20.003000       34.223000       18.841999
 H        18.597000       32.950001       18.785000
 O        18.226000       34.748001       17.827999
 H        13.957000       31.520000       19.667999
 H        14.671000       29.908001       20.039000
 O        15.485000       30.811001       18.416000
 H        16.054001       39.213001       11.294000
 H        15.748000       39.960999        9.694000
 H        15.771000       38.275002        9.756000
 H        13.821000       34.116001       27.136999
 H        13.126000       35.803001       27.701000
 H        14.528000       35.741001       26.686001
 N        15.627000       42.963001       10.658000
 O        16.611000       45.297001       10.607000
 O        18.003000       43.428001       11.591000
 H        12.160000       45.136002       13.432000
 H        12.124000       43.311001       13.289000
 C        11.499000       44.487000       11.453000
 H        14.239000       47.020000       13.017000
 H        15.717000       46.877998       13.991000
 C        14.039000       47.720001       15.102000
 C        14.236000       47.094002       20.099001
 C        19.771000       41.730999       16.267000
 H         7.297000       39.949001       18.405001
 H         6.933000       41.612000       18.773001
 O         5.481000       40.672001       17.680000
 H        14.677000       39.133999       24.021000
 H        14.257000       40.745998       23.490000
 O        12.553000       39.692001       24.021000
 H        21.348000       39.257000       16.618000
 H        22.046000       37.915001       17.570000
 C        22.417000       39.799000       18.441999
 H        22.202000       37.875000       12.146000
 H        21.566000       39.264999       11.337000
 C        22.434000       38.056000       10.047000
 C        18.783001       34.471001       16.547001
 C        16.586000       31.080999       19.285000
 H        14.597000       43.171001       10.703000
 C        17.257000       46.509998       11.087000
 C        18.430000       42.129002       11.237000
 H        11.641000       43.602001       10.728000
 H        10.435000       44.574001       11.706000
 O        11.863000       45.763000       10.920000
 H        13.598000       48.609001       14.608000
 H        13.219000       47.244999       15.599000
 O        15.074000       48.012001       15.985000
 H        14.779000       47.999001       19.757000
 H        14.482000       46.987999       21.198000
 C        12.693000       46.939999       19.801001
 H        19.809000       42.074001       15.243000
 H        20.740999       41.365002       16.478001
 C        19.370001       42.904999       17.181999
 C         4.739000       39.666000       18.368999
 C        12.352000       38.570000       24.843000
 H        22.551001       39.389000       19.452000
 H        23.451000       39.839001       18.059999
 O        21.846001       41.171001       18.452000
 H        23.431999       38.290001       10.416000
 H        22.419001       37.007999        9.782000
 O        21.893999       38.987999        9.114000
 H        17.992001       34.810001       15.754000
 H        18.837999       33.411999       16.410000
 H        19.698000       35.058998       16.344000
 H        16.466999       32.002998       19.823000
 H        17.552999       31.047001       18.698999
 H        16.614000       30.294001       19.955999
 H        16.669001       46.993000       11.904000
 H        17.337999       47.254002       10.267000
 C        18.658001       46.403000       11.523000
 H        17.948000       41.763000       10.356000
 H        18.066000       41.424999       12.091000
 C        19.922001       41.966000       10.911000
 C        11.497000       46.113998        9.520000
 C        14.633000       49.076000       16.889999
 H        12.181000       47.873001       19.910000
 H        12.554000       46.752998       18.798000
 O        12.083000       45.976002       20.622000
 H        20.073000       43.758999       16.907000
 H        18.360001       43.254002       17.009001
 O        19.337000       42.453999       18.493999
 H         4.554000       40.048000       19.386999
 H         5.347000       38.762001       18.275000
 C         3.499000       39.495998       17.672001
 H        12.915000       37.678001       24.424999
 H        11.317000       38.102001       24.660000
 C        12.684000       38.618999       26.302999
 C        22.686001       42.270000       18.117001
 C        22.825001       39.049999        8.019000
 H        18.879999       47.306999       12.072000
 H        18.863001       45.570999       12.166000
 O        19.577000       46.271999       10.413000
 H        20.499001       42.526001       11.725000
 H        20.156000       40.917999       10.802000
 O        20.434000       42.689999        9.811000
 H        10.366000       46.362000        9.481000
 H        11.721000       45.277000        8.885000
 C        12.381000       47.249001        9.013000
 H        15.463000       49.028999       17.565001
 H        13.688000       48.761002       17.382000
 C        14.602000       50.439999       16.326000
 C        12.284000       44.636002       20.306000
 C        19.083000       43.526001       19.483999
 H         3.685000       39.698002       16.565001
 H         3.129000       38.465000       17.729000
 O         2.422000       40.393002       18.136999
 H        12.293000       37.699001       26.834999
 H        13.742000       38.511002       26.563000
 O        12.252000       39.804001       27.061001
 H        21.988001       43.113998       18.240999
 H        22.985001       42.337002       17.065001
 H        23.591000       42.287998       18.725000
 H        23.011000       38.011002        7.663000
 H        23.782000       39.419998        8.429000
 H        22.476000       39.683998        7.209000
 C        20.408001       47.383999       10.299000
 C        19.996000       42.146000        8.604000
 H        13.425000       46.938000        9.133000
 H        12.248000       47.431000        7.911000
 O        12.309000       48.513000        9.680000
 H        14.732000       50.382000       15.247000
 H        13.597000       50.831001       16.551001
 O        15.623000       51.219002       16.958000
 H        12.574000       44.396999       19.233999
 H        11.329000       44.145000       20.384001
 C        13.181000       43.841000       21.208000
 H        19.351999       43.077999       20.410000
 H        17.983999       43.660999       19.573999
 C        19.572001       44.981998       19.281000
 C         1.327000       40.200001       17.268000
 C        13.026000       40.941002       26.819000
 H        20.886999       47.583000       11.215000
 H        19.742001       48.312000       10.208000
 C        21.483000       47.400002        9.233000
 H        18.930000       41.942001        8.480000
 H        20.591999       41.235001        8.366000
 C        20.393999       43.118999        7.406000
 C        13.572000       49.098999        9.961000
 C        15.852000       52.452999       16.173000
 H        12.823000       42.786999       21.288000
 H        14.233000       43.889999       20.896000
 O        13.005000       44.493000       22.450001
 H        19.399000       45.231998       20.334999
 H        20.631001       45.115002       19.129999
 O        18.704000       45.639000       18.445999
 H         0.644000       40.938000       17.645000
 H         0.835000       39.200001       17.422001
 H         1.553000       40.369999       16.207001
 H        13.399000       40.990002       25.766001
 H        14.005000       41.006001       27.375999
 H        12.454000       41.860001       26.943001
 H        20.912001       47.533001        8.243000
 H        22.145000       48.303001        9.346000
 O        22.169001       46.150002        9.260000
 H        21.448000       42.898998        7.248000
 H        19.764000       42.692001        6.621000
 O        20.319000       44.520000        7.605000
 H        14.271000       49.196999        9.120000
 H        14.054000       48.381001       10.687000
 C        13.360000       50.444000       10.576000
 H        16.205000       52.268002       15.163000
 H        16.711000       52.980999       16.594000
 C        14.668000       53.394001       16.096001
 C        13.825000       43.737000       23.278000
 C        19.094000       47.004002       18.297001
 C        23.235001       46.006001        8.384000
 C        18.980000       45.035999        7.317000
 H        14.280000       50.898998       10.980000
 H        12.999000       51.106998        9.757000
 O        12.378000       50.410999       11.604000
 H        14.521000       53.688000       17.172001
 H        15.001000       54.334000       15.578000
 O        13.572000       52.817001       15.468000
 H        14.825000       43.688000       22.878000
 H        13.387000       42.779999       23.459999
 H        13.886000       44.205002       24.232000
 H        18.270000       47.471001       17.695999
 H        20.125000       47.088001       17.808001
 H        19.173000       47.620998       19.236000
 H        24.018000       46.744999        8.582000
 H        22.900000       46.191002        7.351000
 C        23.843000       44.556000        8.496000
 H        18.976999       45.959999        7.891000
 H        18.205999       44.463001        7.801000
 C        18.559999       45.344002        5.952000
 C        12.776000       51.187000       12.693000
 C        12.625000       53.737999       15.021000
 H        24.017000       44.116001        7.536000
 H        24.865999       44.651001        8.930000
 O        22.945000       43.671001        9.323000
 H        17.575001       45.813000        6.064000
 H        19.263000       45.938999        5.449000
 O        18.424000       44.048000        5.413000
 H        13.140000       52.195999       12.332000
 H        13.635000       50.782001       13.324000
 H        11.948000       51.358002       13.249000
 H        11.840000       53.085999       14.608000
 H        13.024000       54.376999       14.160000
 H        12.136000       54.366001       15.782000
 C        23.507999       42.431000        9.726000
 C        18.066000       44.168999        4.044000
 H        23.167000       42.323002       10.750000
 H        24.687000       42.261002        9.615000
 H        23.170000       41.541000        9.152000
 H        17.933001       43.158001        3.668000
 H        18.853001       44.737999        3.424000
 H        17.231001       44.816002        3.914000
 N        26.680000       30.407000        5.671000
 H        26.447001       30.539000        4.702000
 H        27.162001       31.247999        5.965000
 N        25.003000       -2.770000       43.237999
 P        25.407000       -1.318000       43.256001
 P        23.962000       -3.382000       44.235001
 O        24.226999       -0.410000       43.866001
 O        25.556000       -0.750000       41.724998
 N        23.620001       -2.670000       45.630001
 O        22.612000       -3.394000       43.426998
 O        24.445999       -4.918000       44.611000
 C        24.243000        1.048000       43.862000
 C        24.652000       -1.043000       40.563999
 P        24.757999       -2.440000       46.669998
 C        22.438000       -3.859000       42.094002
 C        23.556000       -6.056000       44.500999
 H        24.861000        1.367000       44.717999
 H        23.254000        1.390000       44.122002
 C        24.558001        1.726000       42.553001
 H        23.792000       -0.285000       40.463001
 H        24.219000       -2.060000       40.818001
 C        25.260000       -1.112000       39.186001
 N        26.275000       -2.696000       46.321999
 O        24.638000       -0.937000       47.146999
 O        24.247999       -3.169000       48.018002
 H        23.254000       -4.510000       41.787998
 H        22.705000       -2.942000       41.431000
 C        21.176001       -4.630000       41.936001
 H        23.896000       -6.593000       43.598999
 H        22.577999       -5.677000       44.334999
 C        23.767000       -6.803000       45.754002
 H        24.058001        1.322000       41.710999
 H        24.292999        2.754000       42.700001
 O        25.966999        1.540000       42.158001
 H        26.063999       -1.880000       39.070000
 H        24.431000       -1.397000       38.466999
 O        25.746000        0.160000       38.929001
 P        27.282000       -3.161000       47.480000
 C        23.447001       -0.170000       47.287998
 C        22.882999       -3.396000       48.113998
 H        20.382999       -4.200000       42.661999
 H        20.708000       -4.568000       40.949001
 O        21.379999       -6.019000       42.362999
 H        23.712999       -6.103000       46.653999
 H        23.032000       -7.559000       45.867001
 O        25.073999       -7.527000       45.721001
 C        26.256001        2.446000       41.058998
 C        26.101999        0.146000       37.589001
 N        28.844000       -3.063000       47.186001
 O        26.965000       -2.106000       48.694000
 O        26.947001       -4.620000       48.070999
 H        23.591999        0.669000       46.595001
 H        22.690001       -0.806000       46.867001
 C        23.349001        0.152000       48.721001
 H        22.552000       -4.070000       47.365002
 H        22.398001       -2.454000       47.889000
 C        22.458000       -3.988000       49.401001
 C        20.233999       -6.867000       42.159000
 C        25.732000       -7.672000       46.981998
 H        25.469999        2.321000       40.285999
 H        27.239000        2.148000       40.675999
 C        26.407000        3.930000       41.337002
 H        25.268000       -0.194000       36.943001
 H        27.027000       -0.547000       37.497002
 C        26.660999        1.554000       37.292000
 P        29.176001       -1.763000       46.294998
 C        26.506001       -2.255000       50.028000
 C        28.014999       -5.301000       48.710999
 H        22.582001        0.869000       48.883999
 H        23.077999       -0.707000       49.311001
 O        24.674999        0.549000       49.191002
 H        22.787001       -3.353000       50.252998
 H        21.372999       -4.086000       49.518002
 O        23.113001       -5.256000       49.426998
 H        20.087000       -6.969000       41.074001
 H        19.283001       -6.456000       42.576000
 C        20.563999       -8.103000       42.931999
 H        25.122999       -8.327000       47.619999
 H        25.674000       -6.670000       47.563000
 C        27.091000       -8.151000       46.692001
 H        25.448999        4.445000       41.436001
 H        26.804001        3.968000       42.382999
 O        27.336000        4.394000       40.400002
 H        26.805000        1.571000       36.198002
 H        25.907000        2.354000       37.573002
 O        27.917999        1.751000       37.988998
 N        29.341000       -1.922000       44.749001
 O        28.056999       -0.648000       46.653999
 O        30.542999       -1.194000       46.904999
 H        25.829000       -3.150000       50.183998
 H        25.849001       -1.402000       50.275002
 C        27.646000       -2.163000       51.019001
 H        28.759001       -4.546000       49.042999
 H        28.548000       -5.938000       47.991001
 C        27.657000       -6.122000       49.924999
 C        24.599001        1.642000       50.123001
 C        23.188999       -5.920000       50.658001
 H        20.011000       -9.002000       42.611000
 H        21.601999       -8.300000       42.674000
 O        20.492001       -7.946000       44.362000
 H        27.791000       -7.302000       46.388000
 H        27.593000       -8.397000       47.665001
 O        27.174999       -9.206000       45.764000
 C        27.752001        5.818000       40.485001
 C        28.648001        2.772000       37.417999
 P        29.613001       -3.260000       43.995998
 C        28.188000        0.522000       47.500000
 C        30.995001       -1.089000       48.224998
 H        27.171000       -2.622000       51.882000
 H        28.500000       -2.753000       50.608002
 O        27.931000       -0.769000       51.203999
 H        26.885000       -6.830000       49.604000
 H        28.591999       -6.683000       50.279999
 O        27.165001       -5.194000       50.938000
 H        23.722000        1.634000       50.786999
 H        24.618999        2.629000       49.558998
 C        25.961000        1.717000       50.772999
 H        22.145000       -6.033000       51.077000
 H        23.750999       -5.337000       51.376999
 C        23.646000       -7.403000       50.465000
 C        19.820000       -8.965000       45.048000
 C        28.497999       -9.537000       45.471001
 H        27.690001        6.162000       41.562000
 H        27.039000        6.474000       39.952000
 C        29.100000        6.016000       39.910000
 H        28.201000        3.766000       37.444000
 H        28.976000        2.583000       36.391998
 C        30.037001        2.752000       38.141998
 N        28.628000       -3.649000       42.827999
 O        31.097000       -3.240000       43.514000
 O        29.570999       -4.401000       45.035999
 H        29.223000        0.929000       47.206001
 H        28.257999        0.219000       48.566002
 C        27.184999        1.561000       47.291000
 H        30.625999       -1.910000       48.772999
 H        30.759001       -0.220000       48.834999
 C        32.462002       -1.175000       48.265999
 C        29.184000       -0.382000       51.844002
 C        26.778000       -5.895000       52.074001
 H        25.833000        1.638000       51.869999
 H        26.521999        0.822000       50.493000
 O        26.801001        2.915000       50.480999
 H        24.318001       -7.278000       49.601002
 H        24.125000       -7.851000       51.374001
 O        22.544001       -8.198000       49.991001
 H        20.181999       -9.972000       44.797001
 H        18.711000       -8.800000       44.817001
 C        20.052999       -8.857000       46.500000
 H        29.000999       -9.511000       46.452000
 H        28.913000       -8.818000       44.702000
 C        28.429001      -10.943000       44.926998
 H        29.350000        7.009000       40.236000
 H        29.854000        5.284000       40.209000
 O        29.079000        6.040000       38.493000
 H        30.677000        3.571000       37.702000
 H        29.892000        3.017000       39.175999
 O        30.600000        1.414000       37.965000
 P        28.847000       -2.982000       41.456001
 C        32.105000       -2.567000       44.192001
 C        29.580999       -5.786000       44.770000
 H        26.150999        1.171000       47.428001
 H        27.292999        2.359000       48.029999
 O        27.290001        2.078000       45.938999
 H        32.744999       -2.067000       47.683998
 H        32.980999       -0.242000       47.797001
 O        32.865002       -1.435000       49.580002
 H        29.794001        0.167000       50.985001
 H        29.806999       -1.253000       52.080002
 C        28.884001        0.354000       53.132999
 H        27.739000       -6.381000       52.462002
 H        26.035999       -6.620000       51.863998
 C        26.447001       -4.916000       53.173000
 C        26.722000        4.027000       51.334999
 C        23.024000       -9.409000       49.528000
 H        19.546000       -9.700000       46.959999
 H        21.124001       -8.893000       46.695000
 O        19.513000       -7.743000       47.174000
 H        29.358999      -11.125000       44.389999
 H        28.419001      -11.796000       45.673000
 O        27.281000      -10.974000       44.050999
 C        30.077999        6.910000       37.953999
 C        31.837999        1.357000       38.594002
 N        28.365000       -3.715000       40.164001
 O        28.340000       -1.447000       41.439999
 O        30.448999       -2.949000       41.247002
 H        31.930000       -2.500000       45.335999
 H        32.077000       -1.530000       43.886002
 C        33.403999       -3.219000       44.133999
 H        29.686001       -5.935000       43.662998
 H        28.584999       -6.260000       44.983002
 C        30.671000       -6.430000       45.495998
 C        26.614000        3.392000       45.891998
 C        34.212002       -1.519000       49.931999
 H        29.261000        1.353000       53.143002
 H        27.833000        0.534000       53.342999
 O        29.395000       -0.449000       54.228001
 H        25.649000       -4.094000       52.917999
 H        25.850000       -5.423000       53.974998
 O        27.620001       -4.413000       53.689999
 H        25.750000        4.131000       51.858002
 H        26.775000        4.816000       50.625999
 C        27.770000        4.061000       52.383999
 H        24.066000       -9.598000       49.799000
 H        23.023001       -9.432000       48.438999
 C        22.155001      -10.597000       49.937000
 C        20.461000       -6.665000       47.212002
 C        27.181000      -12.261000       43.459999
 H        30.033001        7.920000       38.347000
 H        29.931999        6.992000       36.867001
 H        31.143000        6.508000       38.109001
 H        31.724001        1.684000       39.668999
 H        32.624001        2.081000       38.116001
 H        32.341999        0.369000       38.424999
 P        27.618000       -5.087000       40.019001
 C        28.877001       -0.503000       40.513000
 C        31.202999       -3.023000       40.056000
 H        33.590000       -3.689000       43.161999
 H        34.098000       -2.366000       44.410000
 O        33.536999       -4.239000       45.098000
 H        30.476000       -7.499000       45.499001
 H        31.539000       -6.252000       44.988998
 O        30.788000       -5.861000       46.797001
 H        25.719999        3.231000       46.389999
 H        26.510000        3.526000       44.772999
 C        27.305000        4.628000       46.438999
 H        34.828999       -0.748000       49.432999
 H        34.708000       -2.338000       49.410999
 C        34.332001       -1.637000       51.422001
 C        29.056000        0.049000       55.518002
 C        27.534000       -3.575000       54.875000
 H        27.740000        4.996000       53.016998
 H        27.669001        3.182000       53.105999
 O        28.975000        4.084000       51.633999
 H        22.615000      -11.563000       49.730000
 H        22.101999      -10.595000       51.080002
 O        20.919001      -10.484000       49.292000
 H        19.965000       -5.840000       47.801998
 H        20.660000       -6.256000       46.219002
 H        21.382999       -6.917000       47.824001
 H        28.101999      -12.494000       42.826000
 H        26.332001      -12.176000       42.723000
 H        26.923000      -13.086000       44.127998
 N        26.420000       -5.194000       39.018002
 O        28.719000       -6.133000       39.673000
 O        27.172001       -5.667000       41.484001
 H        28.010000        0.068000       40.123001
 H        29.343000       -1.078000       39.699001
 C        29.757999        0.433000       41.312000
 H        30.742001       -2.303000       39.313000
 H        31.254000       -4.043000       39.653000
 C        32.561001       -2.595000       40.362999
 C        34.591999       -5.144000       44.971001
 C        31.806999       -6.119000       47.743999
 H        26.552000        5.503000       46.493000
 H        27.725000        4.500000       47.493000
 O        28.393000        4.965000       45.567001
 H        33.612000       -2.420000       51.785999
 H        35.391998       -1.885000       51.709000
 O        34.099998       -0.386000       52.040001
 H        29.309999       -0.787000       56.193001
 H        28.004999        0.418000       55.599998
 C        29.819000        1.214000       55.848000
 H        26.657000       -3.886000       55.480000
 H        27.313999       -2.516000       54.612000
 C        28.849001       -3.697000       55.713001
 C        30.114000        4.401000       52.377998
 C        20.046000      -11.498000       49.835999
 P        26.035000       -4.465000       37.726002
 C        28.482000       -7.480000       39.235001
 C        26.111000       -6.442000       41.874001
 H        30.660000       -0.189000       41.660999
 H        30.228001        1.223000       40.743000
 O        28.917999        0.978000       42.305000
 H        33.230000       -3.275000       41.028000
 H        33.181999       -2.547000       39.417999
 O        32.534000       -1.278000       40.896000
 H        34.877998       -5.216000       43.929001
 H        34.251999       -6.143000       45.348999
 C        35.793999       -4.676000       45.672001
 H        32.703999       -6.485000       47.367001
 H        31.419001       -6.972000       48.325001
 C        31.860001       -4.906000       48.596001
 C        29.124001        6.132000       45.862000
 C        32.792000        0.059000       52.108002
 H        30.180000        1.170000       56.868000
 H        30.747999        1.256000       55.284000
 O        29.215000        2.433000       55.373001
 H        29.667999       -3.378000       55.090000
 H        28.908001       -2.978000       56.574001
 O        29.174999       -5.026000       56.021999
 H        30.982000        3.958000       51.831001
 H        30.162001        4.109000       53.444000
 H        30.402000        5.475000       52.491001
 H        19.740999      -11.399000       50.881001
 H        20.444000      -12.582000       49.719002
 H        19.153999      -11.429000       49.202000
 N        27.055000       -3.528000       36.967999
 O        25.457001       -5.665000       36.834999
 O        24.667999       -3.576000       37.924999
 H        27.410000       -7.521000       38.985001
 H        28.535999       -8.134000       40.147999
 C        29.128000       -7.866000       37.973999
 H        25.451000       -6.751000       41.110001
 H        25.580000       -6.047000       42.742001
 C        26.511000       -7.804000       42.411999
 C        29.271000        2.191000       43.071999
 C        33.874001       -0.836000       41.181999
 H        35.473999       -4.132000       46.570000
 H        36.462002       -5.481000       45.995998
 O        36.529999       -3.716000       44.852001
 H        32.883999       -4.444000       48.740002
 H        31.198999       -4.127000       48.187000
 O        31.315001       -5.371000       49.785000
 H        30.070000        6.020000       45.320999
 H        29.643000        6.076000       46.904999
 C        28.299000        7.400000       45.618999
 H        32.237999       -0.689000       52.682999
 H        32.312000        0.177000       51.118000
 C        32.888000        1.347000       52.848000
 C        28.402000        3.163000       56.351002
 C        28.455999       -5.664000       57.117001
 P        27.165001       -3.394000       35.418999
 C        26.016001       -6.970000       36.689999
 C        23.455000       -4.190000       38.444000
 H        28.981001       -7.046000       37.296001
 H        30.190001       -8.051000       38.299999
 O        28.452000       -9.072000       37.667999
 H        26.910999       -8.312000       41.501999
 H        27.424999       -7.841000       42.987999
 O        25.556999       -8.644000       43.118000
 H        28.254999        2.649000       43.346001
 H        29.889000        2.902000       42.521000
 C        29.993999        1.862000       44.320000
 H        34.476002       -0.677000       40.283001
 H        34.395000       -1.545000       41.841000
 C        33.700001        0.459000       41.923000
 C        37.882999       -3.410000       45.195000
 C        31.354000       -4.463000       50.858002
 H        27.628000        7.322000       44.756001
 H        27.572001        7.461000       46.491001
 O        29.030001        8.596000       45.486000
 H        33.442001        2.066000       52.187000
 H        31.820999        1.737000       52.856998
 O        33.446999        1.174000       54.153999
 H        28.962000        3.505000       57.237999
 H        27.538000        2.555000       56.678001
 H        28.160000        4.095000       55.827000
 H        27.400999       -5.501000       56.999001
 H        28.754000       -5.081000       58.074001
 H        28.660000       -6.764000       57.203999
 N        26.054001       -4.023000       34.549000
 O        27.327999       -1.858000       35.012001
 O        28.596001       -3.903000       34.931999
 H        27.073999       -6.912000       36.929001
 H        25.936001       -7.237000       35.630001
 C        25.343000       -8.042000       37.470001
 H        23.471001       -4.112000       39.558998
 H        23.320000       -5.219000       38.126999
 C        22.245001       -3.364000       38.112999
 C        29.186001      -10.027000       37.025002
 C        24.451000       -9.241000       42.458000
 H        29.591000        2.432000       45.186001
 H        29.733999        0.847000       44.713001
 O        31.409000        2.001000       44.209999
 H        33.355999        1.358000       41.332001
 H        32.987000        0.284000       42.769001
 O        35.014999        0.828000       42.445000
 H        38.466999       -4.330000       45.210999
 H        38.078999       -2.920000       46.112999
 C        38.506001       -2.581000       44.175999
 H        31.021000       -3.415000       50.595001
 H        32.417000       -4.402000       51.243999
 C        30.656000       -4.985000       52.085999
 C        29.448999        8.650000       44.141998
 C        33.542999        2.370000       54.900002
 P        26.433001       -4.733000       33.216999
 C        28.475000       -1.015000       35.367001
 C        29.622999       -4.342000       35.805000
 H        25.804001       -8.987000       37.208000
 H        25.521999       -7.933000       38.554001
 O        24.017000       -8.040000       36.979000
 H        22.243999       -3.118000       37.043999
 H        21.391001       -4.040000       38.283001
 O        22.142000       -2.240000       38.900002
 H        30.098000      -10.419000       37.632999
 H        29.561001       -9.743000       36.049000
 C        28.257000      -11.149000       36.770000
 H        24.836000       -9.988000       41.723999
 H        23.957001       -8.507000       41.824001
 C        23.601999       -9.854000       43.467999
 C        32.198002        1.475000       45.306000
 C        35.102001        2.194000       42.747002
 H        38.412998       -3.146000       43.212002
 H        38.008999       -1.549000       44.058998
 O        39.926998       -2.382000       44.442001
 H        30.643000       -4.155000       52.882999
 H        29.650000       -5.138000       51.790001
 O        31.330000       -6.160000       52.431999
 H        30.263000        7.957000       43.816002
 H        29.858999        9.671000       44.000000
 H        28.604000        8.590000       43.446999
 H        34.237999        2.981000       54.370998
 H        33.868999        2.023000       55.903999
 H        32.556000        2.892000       55.013000
 N        27.318001       -3.956000       32.202000
 O        27.246000       -6.053000       33.716000
 O        25.198000       -5.366000       32.450001
 H        28.634001       -1.390000       36.398998
 H        28.103001        0.063000       35.341000
 C        29.566999       -1.112000       34.313000
 H        29.299000       -4.546000       36.841000
 H        30.365999       -3.527000       35.959999
 C        30.444000       -5.552000       35.285999
 C        22.868999       -8.441000       37.778000
 C        20.882999       -1.603000       39.067001
 H        28.738001      -11.919000       36.118999
 H        28.079000      -11.622000       37.723999
 O        27.079000      -10.724000       36.124001
 H        23.046000       -9.095000       44.047001
 H        22.764999      -10.371000       43.076000
 O        24.408001      -10.597000       44.376999
 H        33.208000        1.282000       44.962002
 H        31.797001        0.512000       45.564999
 C        32.157001        2.345000       46.433998
 H        34.157001        2.459000       43.303001
 H        35.192001        2.779000       41.868000
 C        36.313000        2.419000       43.666000
 C        40.351002       -1.487000       43.424000
 C        30.908001       -6.652000       53.669998
 P        27.004999       -3.583000       30.694000
 C        27.902000       -6.774000       32.689999
 C        24.100000       -6.041000       33.049000
 H        29.816999       -2.108000       33.998001
 H        29.146000       -0.701000       33.305000
 O        30.760000       -0.312000       34.483002
 H        31.204000       -5.816000       36.062000
 H        29.708000       -6.388000       35.112999
 O        31.072001       -5.193000       34.130001
 H        22.103001       -8.172000       37.062000
 H        22.922001       -7.740000       38.598000
 C        22.761999       -9.909000       38.046001
 H        20.245001       -2.370000       39.519001
 H        20.450001       -1.325000       38.113998
 C        20.909000       -0.454000       40.032001
 C        26.288000      -11.744000       35.494999
 C        23.636000      -11.110000       45.390999
 H        33.108002        2.116000       46.932999
 H        32.284000        3.414000       46.245998
 O        30.990000        2.091000       47.152000
 H        36.324001        3.449000       43.915001
 H        36.155998        1.688000       44.528000
 O        37.526001        2.014000       43.037998
 H        39.994999       -0.397000       43.639999
 H        40.262001       -1.760000       42.320999
 H        41.433998       -1.487000       43.466999
 H        31.389000       -7.601000       53.865002
 H        29.855000       -6.791000       53.785000
 H        31.122999       -5.959000       54.558998
 N        27.789000       -4.198000       29.509001
 O        25.464001       -3.903000       30.400000
 O        27.202999       -2.009000       30.521999
 H        28.877001       -6.330000       32.319000
 H        27.323999       -6.872000       31.738001
 C        28.091999       -8.143000       33.237999
 H        23.813999       -5.456000       33.942001
 H        24.440001       -7.015000       33.318001
 C        22.921000       -6.298000       32.161999
 C        31.612000       -0.856000       35.491001
 C        31.719999       -6.280000       33.410999
 H        21.826000      -10.151000       38.481998
 H        22.764000      -10.340000       37.055000
 O        23.771000      -10.401000       38.917000
 H        21.657000        0.297000       39.792999
 H        19.948000        0.047000       39.896999
 O        21.035999       -0.890000       41.376999
 H        26.007999      -12.511000       36.276001
 H        26.879999      -12.288000       34.724998
 C        25.091999      -11.071000       34.923000
 H        22.981001      -11.909000       45.035999
 H        22.972000      -10.322000       45.974998
 C        24.507000      -11.733000       46.426998
 C        31.028000        2.770000       48.370998
 C        38.548000        2.688000       43.733002
 P        28.927999       -3.814000       28.476000
 C        24.961000       -3.952000       29.086000
 C        26.594000       -0.982000       31.382999
 H        28.492001       -8.047000       34.241001
 H        27.062000       -8.464000       33.255001
 O        28.794001       -9.037000       32.348000
 H        22.011999       -6.661000       32.723000
 H        22.587999       -5.382000       31.737000
 O        23.226999       -7.252000       31.216999
 H        32.056000       -1.847000       35.159000
 H        31.197001       -0.838000       36.501999
 C        32.897999       -0.063000       35.375999
 H        31.608000       -6.052000       32.377998
 H        31.166000       -7.200000       33.550999
 C        33.182999       -6.552000       33.810001
 C        23.971001      -11.782000       38.728001
 C        20.709000        0.046000       42.403000
 H        24.233999      -11.791000       34.785999
 H        24.770000      -10.343000       35.734001
 O        25.502001      -10.376000       33.773998
 H        23.825001      -12.376000       47.117001
 H        25.114000      -12.470000       45.903000
 O        25.190001      -10.753000       47.036999
 H        30.938000        3.899000       48.034000
 H        31.951000        2.663000       48.952999
 H        30.209999        2.379000       49.002998
 H        39.456001        2.284000       43.352001
 H        38.539001        2.526000       44.821999
 H        38.557999        3.698000       43.515999
 N        29.201000       -2.311000       28.143000
 O        30.337999       -4.368000       29.030001
 O        28.691000       -4.539000       27.049999
 H        24.386000       -4.870000       29.049999
 H        25.728001       -3.881000       28.356001
 C        24.032000       -2.803000       28.921000
 H        26.790001       -1.266000       32.428001
 H        25.483000       -1.108000       31.173000
 C        27.104000        0.324000       31.046000
 C        28.721001      -10.389000       32.789001
 C        22.132000       -7.786000       30.413000
 H        32.657001        0.971000       35.361000
 H        33.661999       -0.276000       36.173000
 O        33.497002       -0.445000       34.104000
 H        33.590000       -7.524000       33.590000
 H        33.278000       -6.425000       34.932999
 O        33.993000       -5.570000       33.175999
 H        24.223000      -11.990000       37.631001
 H        22.990000      -12.328000       39.013000
 C        25.070999      -12.335000       39.542999
 H        19.672001        0.455000       42.188000
 H        21.318001        0.924000       42.355000
 C        20.642000       -0.576000       43.771000
 C        24.444000       -9.624000       33.284000
 C        26.174000      -11.062000       47.977001
 P        28.610001       -1.482000       26.952999
 C        30.535000       -5.243000       30.174000
 C        29.438999       -5.192000       26.084000
 H        24.601000       -1.852000       28.981001
 H        23.683001       -2.730000       27.853001
 O        22.841999       -2.817000       29.754999
 H        27.471001        0.297000       29.993000
 H        26.322001        1.115000       31.122999
 O        28.080999        0.625000       32.047001
 H        27.680000      -10.650000       33.146000
 H        29.329000      -10.573000       33.678001
 C        29.115999      -11.418000       31.747999
 H        21.698999       -7.002000       29.781000
 H        21.250000       -7.971000       31.041000
 C        22.507999       -9.011000       29.684000
 C        34.744999        0.253000       33.658001
 C        35.360001       -5.667000       33.540001
 H        25.371000      -13.351000       39.167999
 H        25.863001      -11.644000       39.367001
 O        24.827999      -12.272000       40.945999
 H        21.691999       -0.626000       44.252998
 H        20.108000        0.173000       44.483002
 O        19.903999       -1.813000       43.632000
 H        23.691999      -10.239000       32.946999
 H        24.798000       -9.000000       32.451000
 H        23.954000       -8.962000       33.992001
 H        25.840000      -11.514000       48.973999
 H        26.604000      -10.078000       48.285999
 H        26.972000      -11.651000       47.532001
 N        27.688000       -0.273000       27.285000
 O        29.823000       -0.857000       26.077999
 O        27.851999       -2.453000       25.958000
 H        29.974001       -4.793000       31.044001
 H        31.517000       -5.333000       30.337000
 C        29.997000       -6.672000       30.023001
 H        29.709999       -6.178000       26.386000
 H        28.870001       -5.227000       25.205999
 C        30.754000       -4.575000       25.851000
 C        21.826000       -1.881000       29.350000
 C        28.739000        1.878000       31.716000
 H        28.658001      -12.407000       32.112999
 H        28.674000      -11.090000       30.785999
 O        30.562000      -11.431000       31.756001
 H        21.792000       -9.312000       28.968000
 H        23.534000       -8.906000       29.240000
 O        22.254000      -10.018000       30.697001
 H        35.653000       -0.139000       34.169998
 H        34.709000        1.331000       33.952999
 C        34.847000        0.014000       32.180000
 H        35.756001       -6.679000       33.139000
 H        35.483002       -5.646000       34.653000
 C        36.144001       -4.540000       32.993999
 C        24.257999      -13.454000       41.425999
 C        19.438999       -2.353000       44.834999
 P        27.531000        1.194000       26.671000
 C        31.100000       -0.339000       26.639000
 C        26.721001       -2.020000       25.209000
 H        30.306000       -7.289000       30.906000
 H        28.898001       -6.744000       30.018999
 O        30.562000       -7.302000       28.872000
 H        31.115000       -4.496000       24.792000
 H        30.723000       -3.522000       26.134001
 O        31.591999       -5.261000       26.679001
 H        22.280001       -1.151000       28.725000
 H        21.421000       -1.312000       30.204000
 C        20.764000       -2.613000       28.667999
 H        29.215000        2.208000       32.606998
 H        27.959999        2.643000       31.433001
 C        29.811001        1.734000       30.712000
 C        31.000999      -12.520000       30.940001
 C        22.204000      -11.376000       30.332001
 H        35.810001        0.536000       31.795000
 H        35.004002       -1.099000       32.087002
 O        33.713001        0.622000       31.646999
 H        35.756001       -3.517000       33.247002
 H        37.119999       -4.766000       33.459000
 O        36.292000       -4.705000       31.580999
 H        23.566000      -13.807000       40.698002
 H        23.775000      -13.213000       42.313999
 H        24.966000      -14.243000       41.575001
 H        20.132000       -2.344000       45.688000
 H        19.327999       -3.426000       44.744999
 H        18.497000       -1.900000       45.217999
 N        27.950001        1.478000       25.163000
 O        26.004000        1.740000       26.948999
 O        28.518000        2.056000       27.677999
 H        31.542999       -1.237000       27.129000
 H        30.851999        0.515000       27.375999
 C        32.088001        0.119000       25.610001
 H        25.997000       -1.472000       25.934000
 H        27.000000       -1.331000       24.381001
 C        25.927000       -3.226000       24.711000
 C        29.973000       -8.607000       28.718000
 C        32.904999       -4.717000       26.728001
 H        20.535999       -3.527000       29.288000
 H        19.888000       -1.964000       28.471001
 O        21.268000       -2.971000       27.379999
 H        29.381001        1.618000       29.721001
 H        30.410000        2.637000       30.664000
 O        30.691999        0.651000       31.042000
 H        30.532000      -12.469000       29.943001
 H        30.658001      -13.461000       31.410999
 C        32.494999      -12.595000       30.740999
 H        23.139999      -11.732000       29.969999
 H        21.422001      -11.647000       29.542999
 C        21.618999      -12.142000       31.509001
 C        33.811001        0.665000       30.226000
 C        37.090000       -3.686000       30.908001
 P        26.868000        1.955000       24.087999
 C        25.257000        1.550000       28.135000
 C        28.718000        3.423000       27.295000
 H        31.684999        0.985000       25.138000
 H        33.019001        0.391000       26.101000
 O        32.216000       -0.989000       24.719000
 H        25.110001       -2.742000       24.155001
 H        26.427999       -3.905000       23.955000
 O        25.471001       -4.079000       25.771999
 H        28.910999       -8.447000       28.537001
 H        29.999001       -9.163000       29.653000
 C        30.742001       -9.360000       27.676001
 H        32.931999       -3.678000       26.344000
 H        33.541000       -5.319000       26.108999
 C        33.395000       -4.711000       28.148001
 C        20.374001       -3.842000       26.698000
 C        30.354000       -0.570000       30.472000
 H        33.194000      -12.209000       31.632999
 H        32.914001      -13.666000       30.601000
 O        32.646999      -11.817000       29.566000
 H        21.385000      -13.183000       30.990000
 H        22.277000      -12.182000       32.394001
 O        20.343000      -11.462000       31.754000
 H        33.949001       -0.307000       29.819000
 H        34.576000        1.391000       29.907000
 H        32.813000        1.098000       29.865000
 H        36.625000       -2.697000       30.983999
 H        37.127998       -4.071000       29.938999
 H        38.071999       -3.649000       31.472000
 N        25.402000        1.391000       24.138000
[truncated: 246,897 more chars]
