# Supplementary material for: Non-flammable solvent-free liquid polymer electrolyte for lithium metal batteries
Source: Nat Commun. 2023 Aug 1;14:4617. doi: 10.1038/s41467-023-40394-8 (PMC10394022; doi:10.1038/s41467-023-40394-8)
Supplement: Supplementary file 5 — Supplementary Data 2 [file 41467_2023_40394_MOESM5_ESM.zip]

Archive with 4 entries (4 files):
- DFT calculations/A.txt
- DFT calculations/B.txt
- DFT calculations/C.txt
- DFT calculations/D.txt
