# Supplementary material for: Non-flammable solvent-free liquid polymer electrolyte for lithium metal batteries
Source: Nat Commun. 2023 Aug 1;14:4617. doi: 10.1038/s41467-023-40394-8 (PMC10394022; doi:10.1038/s41467-023-40394-8)
Supplement: Supplementary file 5 — Supplementary Data 2 [file 41467_2023_40394_MOESM5_ESM.zip › DFT calculations/A.txt]

  N   -2.37723186994573     -0.74689161784192     -0.25292840775663
  N   -0.40871570040245      1.02178030254568     -0.56764257985451
  N   2.36268487120709      1.08177152776121     -0.64234678766163
  P   0.99458739057068      1.78695888660583     -0.37283210646482
  P   -0.78129931248605     -0.49250888701612     -0.35947663084072
  P   -3.49802449007724      0.32684128790826     -0.10810928918628
  P   3.20048183500744     -0.12662060623330      0.00490043241515
  O   -0.24034802478719     -1.40626051841228     -1.55767584508249
  O   -0.10751188264830     -1.03155756065456      1.00091457009584
  O   0.86015309668668      2.47230673269745      1.09095494438562
  O   0.91169009793687      3.09564381017579     -1.32229792667584
  O   -3.85872538975067      1.26362302573585     -1.35013024256113
  O   -3.35755251247850      1.38533948542768      1.08626441284982
  O   3.54414112941002      0.27885960530350      1.56540463535048
  O   4.65769683895918      0.10501470543128     -0.66192261577663
  O   -4.85791173793874     -0.47381014709842      0.11568763226294
  O   2.71062449107566     -1.53464695504569     -0.08391924987032
  C   5.67095019184318     -0.85312203332542     -0.34626551663681
  H   5.32314326984889     -1.86959672694227     -0.55534305863597
  H   5.95682528939929     -0.77556409737468      0.70894982321218
  C   2.72104849012273     -0.26579441832291      2.59672499438210
  H   2.67994190102127     -1.35638494919802      2.52174234687479
  H   1.70301864854832      0.13583803886496      2.54202702521409
  C   1.28040084925939      2.93861554315151     -2.69910007744254
  H   2.29491206573323      2.53909696904333     -2.77681785075554
  H   0.58129090453189      2.26414871052231     -3.20703517076142
  C   1.97677640221252      3.23669454910118      1.58459040919561
  H   2.86318078618647      2.60313409964665      1.66089916224165
  H   2.17433918448099      4.08647701827742      0.92454541566324
  C   -0.87442492588721     -2.61096442566215     -2.00688474231186
  H   -1.95289421898849     -2.56663699142749     -1.83572413919405
  H   -0.44367431099473     -3.47025620267175     -1.48534216683886
  C   0.12346800025750     -2.43895673206518      1.19708339057681
  H   0.95169533781724     -2.74742149809968      0.55846157284785
  H   -0.79243077108659     -3.00904861424756      1.00622077990847
  C   -6.09583003358282      0.24331560443314      0.27379112305631
  H   -6.33807611202617      0.78458640548727     -0.64395691004888
  H   -6.85491879749130     -0.51199453760368      0.47803285131646
  H   -6.02788858100658      0.94087072396837      1.11363571333542
  C   -3.11702387442162      2.47970179413672     -1.62626224686535
  H   -3.31659393516323      3.21200099919865     -0.84073889213074
  H   -2.04776962448805      2.26875999804004     -1.67378828270818
  H   -3.49375552501582      2.83779989184421     -2.58456763510940
  C   -2.36350742966062      1.26139679566348      2.13268555363835
  H   -2.16191544280055      0.21213566770707      2.35631478507226
  H   -1.44413076496866      1.75119128261018      1.80973747203437
  H   -2.78552341333706      1.75950281327287      3.00641869939904
  H   0.40303858996560     -2.55324978379970      2.24548911310419
  H   -0.66428645109539     -2.69212283395650     -3.07481364295377
  H   1.22531210306283      3.93198961339401     -3.14848621904436
  H   1.68267772477723      3.59800005919038      2.57194776357705
  H   6.53145072749594     -0.61691962020820     -0.97598186848230
  H   3.17669544511167      0.02432677006108      3.54706733964092
