# Supplementary material for: Non-flammable solvent-free liquid polymer electrolyte for lithium metal batteries
Source: Nat Commun. 2023 Aug 1;14:4617. doi: 10.1038/s41467-023-40394-8 (PMC10394022; doi:10.1038/s41467-023-40394-8)
Supplement: Supplementary file 5 — Supplementary Data 2 [file 41467_2023_40394_MOESM5_ESM.zip › DFT calculations/B.txt]

  N   -1.47873851568589     -0.94924515915861      0.03328920365170
  N   0.14451625972576      1.10423164196664     -0.46536003474220
  N   2.84424985171288      1.65039376946188     -0.18362009930180
  P   1.44570567239021      1.99671623673026     -0.75340548698347
  P   -0.03542815674412     -0.45926585072143     -0.48914785717796
  P   -2.57109416721250     -0.15972182310433      0.80898317506407
  P   4.13735461150462      0.73034730518256     -0.04985205887862
  O   0.22039482877266     -1.21646098528413     -1.89202773480227
  O   1.11891245833997     -1.10741812298857      0.40852730466200
  O   1.01192418337981      3.45790644506681     -0.18012083521177
  O   1.42030500574543      2.28001192414134     -2.35900530702113
  O   -3.03210262212150      1.29592519891591      0.33546181662295
  O   -2.28500500966029      0.02615777501974      2.38018738045717
  O   4.85110283732102      1.23177657026814      1.34072325819716
  O   5.17816925196735      1.39825534702988     -1.11238494039378
  O   -3.92048228680163     -0.99908212807073      0.71726485789664
  O   4.07780712219012     -0.76332166442948     -0.10211513964691
  C   6.46114784658751      0.78720754397463     -1.28330805594915
  H   6.84769122419991      0.41466652532662     -0.32915367566384
  H   7.13294670926864      1.57177620493296     -1.64274039834566
  C   4.63088546687579      0.48758196535139      2.53732105898414
  H   5.32762515980435      0.88770798584165      3.27904011515310
  H   4.85868740791522     -0.57087684522502      2.37365734134690
  C   2.63045290696591      2.32920702963351     -3.12866151153162
  H   2.50472589443319      3.12562801084543     -3.86852478933076
  H   3.48680595362167      2.55247392367148     -2.48834937624692
  C   1.74579019600449      4.10501107856131      0.86198120583800
  H   2.60685780258206      3.49549048661797      1.14952252097463
  H   2.10588021106587      5.06363195350754      0.47028022568432
  C   -0.78524179743339     -1.32471557538567     -2.91249163682356
  H   -1.67327264813147     -1.81260448788171     -2.49807926973933
  H   -0.33746996814186     -1.96506128320890     -3.67676498319698
  C   1.41302889937269     -2.51357987044568      0.37205541606888
  H   1.97739431292628     -2.72511812281538     -0.53790045237214
  H   0.47959892188167     -3.08713986367899      0.37783420419213
  C   -5.09886034675457     -0.54418274830467      1.40453436976379
  H   -5.39445938553120      0.44208829499779      1.03772340234102
  H   -5.87624729958875     -1.27542225962472      1.18187957210300
  H   -4.91852353277862     -0.50712503880300      2.48272167999637
  C   -2.38872356112283      2.49549197478718      0.83362840974734
  H   -2.53964693459202      2.56607598860538      1.91345477141626
  H   -1.32828501268058      2.48401409328480      0.58532080668276
  H   -2.88977721668783      3.32244911946064      0.32945300324171
  C   -0.95246949605184     -0.17596698228250      2.91252226706974
  H   -0.55047419785472     -1.14812972182924      2.62384393212176
  H   -0.28596947520240      0.61717362210762      2.56598495983658
  H   -1.06680125562620     -0.12288935916504      3.99563014454184
  C   3.20674299334299      0.64671900179467      3.05774389790130
  H   2.91650067963380      1.70770858403896      3.06549027017617
  H   2.49126829985216      0.11295515559491      2.41696921121981
  C   6.38394072540397     -0.33835968914038     -2.30485184829311
  H   5.76566530205720     -1.15338961614682     -1.90737926723540
  H   5.90606586939838      0.03490131013010     -3.22591310250638
  C   2.84559661590621      0.99455421505410     -3.81826435888697
  H   1.97769028005272      0.75263092276774     -4.45500073605015
  H   3.73644596790221      1.05536327471902     -4.46791182415199
  C   0.84654001496260      4.37091772809736      2.04988534174655
  H   1.37865398682500      5.03564995757562      2.75191428249946
  H   -0.06714866172499      4.89222880268278      1.72060273041572
  C   2.24790021605432     -2.85024469401916      1.58155397852535
  H   2.63851208556343     -3.87580550215913      1.46330921435513
  H   3.09984895672747     -2.16110375715818      1.62686846325101
  C   -1.16306318910452      0.01999392451884     -3.50335886952186
  H   -1.62178562161016     -0.13051799297608     -4.49672662301912
  H   -0.25622120766990      0.62733272701239     -3.62730304495968
  C   -2.15445545128804      2.04449525529807     -2.80941076823725
  H   -1.18543896861898      2.52308762662882     -2.62263226670677
  H   -2.49509819047454      2.29611194475247     -3.82698006454093
  C   2.17558917561596     -3.08495554603199      3.91337883964583
  H   2.98429018801625     -2.36229315136894      4.08686591398679
  H   2.60304839954762     -4.09887718905388      3.85297740410381
  C   -0.29989896747238      3.36726966316590      3.82653098862799
  H   -1.24546799308437      3.86782988074882      3.56329414250327
  H   0.21719009896985      3.98098777090918      4.58089328925955
  C   3.11419689326762     -1.29530126464019     -3.27237835828576
  H   2.19606951958438     -1.61464933625756     -3.78785753401336
  H   3.96755482078203     -1.41820054896027     -3.95816722217132
  C   1.92137380681594      0.16012092888035      4.96221843258319
  H   1.52819458002874      1.18884816755970      4.99085315451696
  H   1.21142860381437     -0.47322260323308      4.41259534165214
  C   7.74687430427196     -1.86728311837290     -3.44138177946233
  H   7.20556797230879     -2.73633295892225     -3.03301534303875
  H   7.30602131625505     -1.62006535515552     -4.42213350545291
  O   7.70772060276770     -0.76976237563296     -2.56180388346358
  O   3.20062210492389      0.11471363051644      4.37626237053783
  O   1.44129084392816     -2.76838172231806      2.74591898435255
  O   -2.07270411344286      0.64511199629640     -2.62485988563145
  O   0.50825520913646      3.15334930577684      2.69012955730686
  O   3.01129147397287      0.02981837518521     -2.81196134794225
  H   -2.88786859386375      2.40789228077936     -2.08789405415335
  H   1.47626567761770     -3.04787791015635      4.75306735950279
  H   -0.52496338723004      2.38964799381943      4.25722134586046
  H   3.27183570316011     -1.90657585143680     -2.38361155328133
  H   8.79713218980202     -2.13651832754137     -3.58375456720356
  H   2.01591062716261     -0.21475974650523      5.98552050338292
