# Supplementary material for: Non-flammable solvent-free liquid polymer electrolyte for lithium metal batteries
Source: Nat Commun. 2023 Aug 1;14:4617. doi: 10.1038/s41467-023-40394-8 (PMC10394022; doi:10.1038/s41467-023-40394-8)
Supplement: Supplementary file 5 — Supplementary Data 2 [file 41467_2023_40394_MOESM5_ESM.zip › DFT calculations/C.txt]

  N   0.92214596366286     -1.70069019701408      0.25067118134049
  N   2.48896892257521      0.29585444160720      1.13550974750406
  N   4.64384357648377      1.94719142402831      0.44553736705103
  P   3.11226224288117      1.68678269322956      0.67673750398517
  P   2.41517898464763     -1.10046386414331      0.39607797529054
  P   -0.42683732726337     -0.93526373517684      0.11757303353623
  P   5.91857472251802      0.95109758457582      0.38318756916924
  O   3.08241356270064     -0.99152107714158     -1.05931230126588
  O   3.28549515614331     -2.25124202612024      1.09125378481020
  O   2.56096088538536      2.75840285049462      1.76647952937108
  O   2.24535842735794      2.11714583785793     -0.64213127369934
  O   -0.59793882321213     -0.00973933824971     -1.17748925982278
  O   -0.96163773495440      0.03250373564093      1.26874836677510
  O   6.82983385796938      1.25466468482260      1.70002804574277
  O   6.91747971790723      1.61276998602992     -0.71825606874145
  O   -1.56799827118257     -2.05100240224021      0.07760074373685
  O   5.68701909342478     -0.50913503936411      0.16777192633103
  C   6.83915459702309      1.09978165250575     -2.05031868882489
  H   6.85664662132857      0.00570115566457     -2.03698787045467
  H   7.72772558079417      1.46310789496613     -2.57234115177306
  C   6.70674151869163      0.35336248974896      2.80732714119826
  H   7.65223766744672      0.39691030067455      3.35412953140350
  H   6.54444069551019     -0.66782202025409      2.45152586277045
  C   2.52036798930793      3.37956042574825     -1.25817998718883
  H   2.49177535972522      4.17645550379603     -0.50458852783501
  H   3.51447781944991      3.36096042765289     -1.71338911664067
  C   3.43488317462972      3.66940866074915      2.44834573773208
  H   4.36158078774839      3.16997332788521      2.73537470285669
  H   3.69218184709636      4.50019318136241      1.78099324972412
  C   3.78874951896942     -2.09614649438428     -1.65777318709056
  H   3.26831481069682     -3.03382972812885     -1.44173117121518
  H   4.79145989287840     -2.11019365204779     -1.22699353306418
  C   2.82546837212266     -3.06383371953611      2.18110039025275
  H   3.60004567348316     -3.82499682965749      2.29995263510191
  H   1.87684891086114     -3.53815883316368      1.91052827164304
  C   -2.94196682935795     -1.65621390357915     -0.07203343222857
  H   -3.06656248206723     -1.02605190874558     -0.95767161345575
  H   -3.50908517080459     -2.58001769588264     -0.19033624560691
  H   -3.27892867392394     -1.11829750814727      0.81770357765530
  C   0.22933206370484     -0.18345289016716     -2.35994272832080
  H   1.00739165580095      0.57883938988250     -2.34539562465124
  H   0.68721797749733     -1.17062785995064     -2.39253984319096
  H   -0.43268169136060     -0.03942406326753     -3.21602627266615
  C   -0.47149456478593      1.38073294606555      1.47690259929714
  H   0.36560699103765      1.35636605619737      2.17076834982271
  H   -0.15324895184725      1.82134487390293      0.53173203839703
  H   -1.31071337835394      1.93907720461556      1.89548618646629
  C   5.55936994737170      0.79398767251593      3.70450744379466
  H   5.74696455460800      1.81530668860073      4.07040774663823
  H   4.61498069213833      0.80621344836755      3.14301119999171
  C   5.58455679551480      1.58672591468154     -2.76663934399787
  H   4.68043776042903      1.23208980074091     -2.25313943207592
  H   5.56062557431904      2.68755756062783     -2.77755469356812
  C   1.45231324282085      3.64291325887838     -2.29484140485634
  H   0.46020038003244      3.52647723381899     -1.83061319146795
  H   1.53931550854258      4.68300805750726     -2.65178587305242
  C   2.69460145621392      4.19274681324766      3.65797297870026
  H   3.22738971091800      5.07307751499846      4.05662376002875
  H   1.69104655322912      4.52211127895812      3.34587065118473
  C   2.65690807851581     -2.27587953974355      3.46592740633306
  H   2.73531056589356     -2.96058846257954      4.32856096589563
  H   3.46395211481153     -1.53533826937197      3.54872164630682
  C   3.84260250124020     -1.87869268004897     -3.14940717904437
  H   4.53033708938334     -2.62449017298956     -3.58252511698229
  H   4.24554565853263     -0.88472881128853     -3.38006325600243
  C   2.50574508716230     -1.92952561419132     -5.10083653688737
  H   2.68717715861236     -0.89747200097959     -5.42683908704558
  H   3.26933535292539     -2.57278015328336     -5.56704293385308
  C   1.24619264196017     -0.59060029978838      4.35458016747766
  H   1.69787343481752      0.32175149799886      3.94031137833730
  H   1.73644068426789     -0.81516466070392      5.31257453090491
  C   1.61273214634657      3.47087256158615      5.61430267946079
  H   0.60997427802758      3.36897504427750      5.17639648506025
  H   1.72218752409713      4.50021127129403      5.99114685947262
  C   0.50092782215760      2.75482002577181     -4.25653635380362
  H   -0.41880942154155      2.44578675500684     -3.73574141081108
  H   0.33336845123783      3.76681181704625     -4.65711936957096
  C   4.53798605592270      0.32372552964562      5.75697749129818
  H   4.92513858801791      1.20111535575567      6.29795651805314
  H   3.59766189893427      0.62599290425643      5.28219983976145
  C   4.52780437515355      1.42359163418465     -4.87415676608653
  H   3.58977311905530      1.10932908055466     -4.39527974989369
  H   4.47133113824152      2.51460921653643     -5.01154004106144
  O   5.64376959230801      1.06540933236475     -4.08360354069951
  O   5.46636796215301     -0.11861247663986      4.78431986733453
  O   1.38166896354376     -1.66698481834907      3.44482525384311
  O   2.54158001281708     -2.04731183183010     -3.69276455814273
  O   2.60400280010482      3.18255861353577      4.63995718584233
  O   1.60445485519135      2.73821187429754     -3.36877226472966
  C   4.69756405850412      0.71751705769888     -6.21064471965509
  H   5.56822592708239      1.11957032981077     -6.75233331932029
  H   4.88635194865660     -0.35184354244176     -6.02925643669351
  C   4.28813893391085     -0.82926692061412      6.71418813337773
  H   5.19343884619373     -1.04732702527963      7.30301987606735
  H   4.04091839220063     -1.73441932871521      6.13754562886614
  C   3.49987992618075      0.16224092420545     -8.16264552701478
  H   4.36073021835517      0.41957828495402     -8.79878912017858
  H   3.50467819907991     -0.92014968036666     -7.96970491073122
  C   2.91191956208329     -1.45686673792283      8.51362609392741
  H   3.76502066137414     -1.64398100824634      9.18468986654177
  H   2.63321216073247     -2.40875761013227      8.03409872681823
  C   1.76521579891708      2.47716863093250      6.74938483196756
  H   1.75331342004837      1.46183026657214      6.34733454071713
  H   2.72260935593020      2.62671765274098      7.27336489785436
  C   0.80069599917510      1.78666804224384     -5.38655642741763
  H   1.12810645094318      0.82182145091723     -4.96861771551738
  H   1.62359526790589      2.15903160215071     -6.00968135761324
  C   -0.15814116010718      0.95594169080901     -7.35796149907340
  H   0.32953687509128     -0.01631998291993     -7.20213481823898
  H   0.47716261861370      1.55276116019369     -8.03200131362414
  C   0.57791515807597      1.62520773582997      8.57580201078912
  H   0.41030826494983      0.65942251780097      8.07687376172766
  H   1.49010599485125      1.54502455314289      9.18819020029526
  C   -0.24012017834243     -0.37907332269940      4.59644430824840
  H   -0.77201333115176     -0.31585560391138      3.63781623725229
  H   -0.65641882947514     -1.23406258459966      5.15404750979661
  C   1.13086255283615     -2.37586409012291     -5.56837883174404
  H   0.94079828752855     -3.40732039444852     -5.23317302825137
  H   0.35004160387054     -1.73195614303928     -5.13262885836139
  C   -0.07800442013569     -2.79221817840708     -7.54269076753038
  H   -0.22530640433258     -3.85365759663951     -7.29012811514561
  H   -0.95616010644740     -2.22551433898555     -7.19605845308726
  C   -1.69257154622531      1.11467785307554      5.71824682323620
  H   -2.33845269126980      1.27481786290784      4.83947453851835
  H   -2.13215978038655      0.30640869968645      6.32499247951665
  O   3.21237339406941     -0.46387079251917      7.55877595145513
  O   3.51056473669825      0.90058331787108     -6.95728917077514
  O   -0.38736229614621      1.63240990421355     -6.13782673954103
  O   1.11773657798888     -2.29196318982644     -6.98186853927491
  O   -0.36876864585220      0.81648457223988      5.34120395298560
  O   0.67427099419445      2.67062797135401      7.63329949467480
  H   0.00640955536490     -2.69041820038229     -8.62743866390686
  H   -1.13298029995965      0.80532507595030     -7.83047916073160
  H   -1.64511819549011      2.02776244270429      6.31483799132336
  H   -0.27128139387726      1.85245145563010      9.22670268799614
  H   2.06644293456977     -1.09368682302170      9.10284826675839
  H   2.57649853683999      0.41839658099343     -8.68642912060010
