# Supplementary material for: Non-flammable solvent-free liquid polymer electrolyte for lithium metal batteries
Source: Nat Commun. 2023 Aug 1;14:4617. doi: 10.1038/s41467-023-40394-8 (PMC10394022; doi:10.1038/s41467-023-40394-8)
Supplement: Supplementary file 5 — Supplementary Data 2 [file 41467_2023_40394_MOESM5_ESM.zip › DFT calculations/D.txt]

  N   1.17397457982760     -1.46583249101154      0.24491999034353
  N   2.62749424147341      0.62607536914655      1.11209550261601
  N   4.83872427456922      2.24417040098484      0.50550667415079
  P   3.29872316934241      2.00521781431792      0.68428326833439
  P   2.63155410312005     -0.80300321663827      0.43179106851204
  P   -0.23636328475308     -0.83068713482614      0.09794519150201
  P   6.12465015165793      1.26442201659590      0.49309721208557
  O   3.36081905037173     -0.72770959611968     -0.99598933304194
  O   3.50932834583302     -1.89138332050572      1.21434730324213
  O   2.73327004955852      3.07361763564886      1.77275928774451
  O   2.49107805853080      2.45912633171219     -0.66142348243381
  O   -0.45720665144451      0.13496667233427     -1.15949666792185
  O   -0.88645446190015      0.02524335177472      1.27918208872148
  O   7.01419936808537      1.64270254755256      1.80613890749176
  O   7.12260482378923      1.89229399706183     -0.63027601811372
  O   -1.26443361967047     -2.04547540099251     -0.02990973955475
  O   5.91497397608345     -0.20622465559371      0.33904633579757
  C   7.02531622844956      1.34951864984446     -1.95011437413763
  H   7.05020565307341      0.25612494800420     -1.91204057413961
  H   7.90359426181146      1.70593896873844     -2.49390451778599
  C   6.92537835498149      0.76270444076420      2.93348456176152
  H   7.85033132697810      0.88917753006513      3.50186798112323
  H   6.84603275923728     -0.27582936140057      2.60093246521457
  C   2.83163204485558      3.70895163164567     -1.27031742038683
  H   2.83184926540178      4.50806427916407     -0.51857443706809
  H   3.82820985672795      3.64577776786306     -1.71366788501585
  C   3.60202041529887      4.01717824895912      2.41497333906232
  H   4.54922985580665      3.54428017227297      2.68132593506504
  H   3.82074379541260      4.84434712142042      1.72903549125099
  C   4.06577532647076     -1.86581385516814     -1.53348563080253
  H   3.54638408344163     -2.78958634430119     -1.26319020779382
  H   5.06801581210659     -1.85565862319316     -1.10090285516895
  C   3.01303395549453     -2.69342919506852      2.29686367001866
  H   3.81329228310770     -3.41002724944252      2.49522732302422
  H   2.10948897818097     -3.22280001716626      1.97868361821079
  C   -2.66269453452112     -1.77379325617118     -0.22433608517107
  H   -2.81131647307519     -1.14033391007575     -1.10394348860464
  H   -3.13873201543786     -2.74257293129217     -0.37854045179790
  H   -3.07907281380835     -1.28534159591156      0.66029950026151
  C   0.42418852030960      0.10424727401945     -2.31508670182763
  H   1.15613455456066      0.90573245592364     -2.20939949762618
  H   0.94354945220693     -0.85016559221514     -2.40408850184385
  H   -0.21391516961887      0.28014028033151     -3.18273626211177
  C   -0.52891782276168      1.41374015977227      1.50859691681691
  H   0.55082246816734      1.50889469866467      1.60532838255865
  H   -0.89830260793966      2.02229608631241      0.68021146414731
  H   -1.01043747518245      1.69123995019582      2.44583682384215
  C   5.72261185355740      1.12531608834949      3.79490775199270
  H   5.81929553120294      2.15515907015551      4.17182522089982
  H   4.79682946611797      1.07147390725079      3.20426745291230
  C   5.75705919678796      1.81307695786505     -2.65972830565968
  H   4.86236178255330      1.44882996922443     -2.13825376582923
  H   5.71946081639121      2.91331643139244     -2.67727386933865
  C   1.78380468065729      4.02085454210050     -2.31285937372427
  H   0.79004030939944      3.97382351814877     -1.84186878218475
  H   1.93295779898219      5.04596047946581     -2.69117814261660
  C   2.88835443688108      4.54856681637314      3.63689356820858
  H   3.42719592746251      5.43534193211425      4.01239821862835
  H   1.87324546297188      4.86766568367348      3.35209946680472
  C   2.72168277842530     -1.87114474188018      3.53725290341224
  H   2.77055083850723     -2.51564244505078      4.43123968171977
  H   3.49341669742312     -1.09680036741014      3.63460700378222
  C   4.11444433542717     -1.73742992140545     -3.03578003929359
  H   4.80802999989634     -2.50102866788060     -3.42659957972036
  H   4.50930907888598     -0.75524945037522     -3.32465601955915
  C   2.75205801809677     -1.86916190513819     -4.97148965369244
  H   2.83462447402710     -0.83103275294902     -5.32045600941199
  H   3.56912178995657     -2.44536953166710     -5.43379088519562
  C   1.19206944919813     -0.18621887907744      4.23323408110991
  H   1.49644997612743      0.73466062118086      3.71668987036697
  H   1.75822753779789     -0.27068192335979      5.16638457736763
  C   1.91263405677360      3.84967067009680      5.65995901290801
  H   0.89179829804498      3.92273182167113      5.25569727936334
  H   2.15954101760741      4.80998137367857      6.14108977555634
  C   0.68618270220593      3.04899734970514     -4.14433974253582
  H   -0.17994940175691      2.81389226464117     -3.50726149840951
  H   0.49599948582439      4.02598584261953     -4.61611366197015
  C   4.61624896459651      0.48168833355864      5.76511694749248
  H   4.85349855419693      1.36856168090996      6.37231377790457
  H   3.69205010483467      0.70283414826305      5.21919578685954
  C   4.66203454209482      1.57547925653148     -4.74538195934536
  H   3.75619223726483      1.18084725965929     -4.26341883064968
  H   4.51851483892599      2.66045726124609     -4.86051456531627
  O   5.81277160691054      1.28699108258076     -3.97459611164641
  O   5.66693243084368      0.19494075905967      4.86294011599840
  O   1.42842279211715     -1.31547611497416      3.40527210256181
  O   2.81305966330990     -1.95092578076091     -3.56002412667586
  O   2.83168471261200      3.54413716807860      4.62692154711869
  O   1.86844639760211      3.08291503095157     -3.36798386645702
  C   4.88328174804056      0.90093146677783     -6.08975596274704
  H   5.69320686872986      1.40234358762332     -6.64207097460124
  H   5.19767071714743     -0.13968310197722     -5.91528726531263
  C   4.39755327317002     -0.75248341736384      6.63236650257711
  H   5.10069207665144     -0.78116478927037      7.47848550233452
  H   4.57728515198315     -1.64538074993504      6.01561888573617
  C   3.78097736297361      0.26849124100091     -8.07165710842989
  H   4.52329155536622      0.77262690220024     -8.71110717054953
  H   4.11008329335773     -0.77187343033523     -7.92827299209375
  C   2.73418665215023     -1.84465898620958      7.91996837380231
  H   3.08825117309272     -1.66970961703441      8.94747082987893
  H   3.22442495959331     -2.75802814260856      7.55193043955551
  C   1.97205848132142      2.70869122122256      6.65756737110366
  H   1.81094575652245      1.77325701682536      6.11390677748099
  H   2.96107645029229      2.65889891047440      7.13639373536285
  C   0.81286646457375      1.95602470867448     -5.19510295096620
  H   1.35354003703875      1.09644553984339     -4.77337394844862
  H   1.38006469981493      2.29250789945595     -6.07374810340295
  C   -0.57910131471970      0.68624462823253     -6.62185106777216
  H   0.07891198065371     -0.17701259559761     -6.45489567856179
  H   -0.26270029385018      1.16718964434743     -7.55970207447059
  C   0.61036423084318      1.66807677575187      8.24562016128315
  H   0.36128574750442      0.92880670980138      7.47564987667580
  H   1.45473725356636      1.26948672246189      8.82812893348748
  C   -0.29499084176473     -0.15719494322960      4.55491899035449
  H   -0.87870261073388     -0.40597143422931      3.65993346408280
  H   -0.52798740018586     -0.90096437118072      5.33177610440150
  C   1.41902738157894     -2.45701231784372     -5.40531369785638
  H   1.36957204624506     -3.51909506527430     -5.12200666103119
  H   0.59263140706889     -1.93699855963109     -4.89427999850623
  C   0.22226536422314     -3.00403162423461     -7.37092540671084
  H   0.34614907163882     -4.08811645928291     -7.22572779142050
  H   -0.71909031552360     -2.69487580297783     -6.89820932468965
  C   -1.84777634658588      1.22848522025374      5.69352069300748
  H   -2.65850349783274      0.80096354210575      5.08382686109297
  H   -1.80890487978936      0.67296200149346      6.64256345043337
  O   3.05596829819978     -0.73549594049909      7.09468924473243
  O   3.67529090054054      0.93698399085018     -6.82591412391316
  O   -0.51367857541604      1.59586695204390     -5.54162804529006
  O   1.32094012991979     -2.30202091760774     -6.80762959292147
  O   -0.60708902175634      1.15180882039395      5.01563080328820
  O   0.95457109558040      2.89542028463568      7.62822829823161
  C   2.39390585083783      0.26901035234796     -8.70512556438934
  H   1.72455331042217     -0.29117077088406     -8.05324955485046
  H   2.02506134053687      1.30318116682658     -8.79319542190308
  C   -2.01724357254757      0.20922058191369     -6.74277639379316
  H   -2.69108292810689      1.06166946934184     -6.92694798614357
  H   -2.32989524792374     -0.26408390378290     -5.79739127428002
  C   0.16989288590410     -2.67377654630232     -8.85191929218275
  H   1.12250281022157     -2.93735646129259     -9.33616672326566
  H   0.00909337259127     -1.59827810938322     -8.98926324498303
  O   -0.90700235769330     -3.41055767592984     -9.40692393717122
  C   -1.08433759941670     -3.12929776672085    -10.77736729325101
  H   -1.92143207259131     -3.73871256154015    -11.12908752363211
  H   -1.31584649264112     -2.06543413763129    -10.94457166636502
  H   -0.18587618107858     -3.38234901097333    -11.36256476254582
  O   -2.05262814874803     -0.71623346507415     -7.80680965284215
  C   -3.29644412169811     -1.36566526966077     -7.96114908206158
  H   -3.14728745551550     -2.14476277666554     -8.71028354247682
  H   -3.62250255498288     -1.83447403088967     -7.01907173230432
  H   -4.08096921592921     -0.66655438540200     -8.29093443399441
  O   2.37261967603030     -0.38657658169450     -9.96095366032170
  C   2.80926350436538      0.41494157285291    -11.03866015502131
  H   2.67618381932955     -0.17555512005026    -11.94894403654597
  H   2.21209348765440      1.33711814455270    -11.12008704825315
  H   3.86954483150306      0.69671554243821    -10.95638846307620
  C   1.21797417106332     -2.03976383459776      7.88734882617371
  H   0.71122669440400     -1.09075735612885      8.09897590077191
  H   0.92029001802101     -2.36658550629053      6.88491801128052
  C   -0.61728575808602      1.87849281270960      9.11742836003957
  H   -0.36733740340671      2.39557917480208     10.05751057788609
  H   -1.34627417376819      2.49244813712923      8.57430197381660
  C   -2.10673908427666      2.69979436589971      5.97710481558428
  H   -1.19307607552032      3.14994343930567      6.39017071772908
  H   -2.36108100082015      3.23225415900053      5.04607248167119
  O   0.79963381251585     -3.04420651536385      8.79207804628260
  C   0.60693570477092     -2.56325992909912     10.11127793188963
  H   0.16392127711294     -3.38188278265704     10.68478210564741
  H   1.55262424722209     -2.27227901873867     10.59428617184359
  H   -0.06814073535145     -1.69597332759705     10.12249356456831
  O   -1.16211218444048      0.59401678442727      9.37772496822951
  C   -2.45762941282818      0.66125831053590      9.94208295211242
  H   -2.80118448423349     -0.36709054268341     10.07951182384068
  H   -2.44767366951452      1.16855290222273     10.91987951960842
  H   -3.14833726207425      1.19242467225991      9.27173300733487
  O   -3.17546301317499      2.78213029263316      6.90559290762608
  C   -3.50891028492419      4.11764612494547      7.21848332153706
  H   -4.32528046431213      4.08655061115880      7.94447588776991
  H   -2.65452921611530      4.65484142957408      7.65935874101151
  H   -3.84263715897181      4.67021079739222      6.32588714790393
