# Supplementary material for: Non-flammable solvent-free liquid polymer electrolyte for lithium metal batteries
Source: Nat Commun. 2023 Aug 1;14:4617. doi: 10.1038/s41467-023-40394-8 (PMC10394022; doi:10.1038/s41467-023-40394-8)
Supplement: Supplementary file 6 — Source Data [file 41467_2023_40394_MOESM6_ESM.xlsx]

## Sheet: Figure 2a
1H NMR and 31P NMR spectra of PPZ.
NMR	Chemical Shift				Chemical Shift
	ppm				ppm
		1H				31P
	-3.01375	8.37438			-247.89	3.50976
	-3.01344	8.34587			-247.884	2.4043
	-3.01314	8.35614			-247.878	8.73981
	-3.01283	8.42217			-247.872	7.20311
	-3.01253	8.54731			-247.865	9.79155
	-3.01222	8.4928			-247.859	8.05701
	-3.01192	8.51719			-247.853	-0.30096
	-3.01161	8.63454			-247.847	4.02831
	-3.01131	8.64469			-247.841	1.48066
	-3.011	8.80757			-247.835	-10.0146
	-3.01069	8.89803			-247.829	-13.9244
	-3.01039	8.87954			-247.823	-11.9513
	-3.01008	8.92913			-247.817	0.6511
	-3.00978	9.02471			-247.811	6.35902
	-3.00947	9.31525			-247.805	-2.94219
	-3.00917	9.36445			-247.799	-9.28077
	-3.00886	9.0621			-247.793	-1.78506
	-3.00856	9.02143			-247.787	-1.89478
	-3.00825	9.31908			-247.781	-2.6698
	-3.00794	9.33399			-247.775	-11.3944
	-3.00764	9.27943			-247.769	-7.25694
	-3.00733	9.33243			-247.763	-0.14171
	-3.00703	9.25656			-247.757	-1.06197
	-3.00672	9.43344			-247.751	3.30268
	-3.00642	9.1727			-247.745	3.9509
	-3.00611	8.75462			-247.739	2.25537
	-3.00581	8.76827			-247.733	4.60841
	-3.0055	8.87808			-247.727	7.94956
	-3.00519	9.00207			-247.721	-6.04811
	-3.00489	9.09156			-247.714	-10.6986
	-3.00458	9.26684			-247.708	-8.89515
	-3.00428	9.47026			-247.702	4.41485
	-3.00397	9.49212			-247.696	0.40419
	-3.00367	9.35942			-247.69	-9.3837
	-3.00336	9.35379			-247.684	-1.93721
	-3.00306	9.27469			-247.678	-0.33008
	-3.00275	9.03259			-247.672	2.95038
	-3.00244	8.93477			-247.666	-2.91335
	-3.00214	8.9222			-247.66	-5.17605
	-3.00183	9.02325			-247.654	-0.9338
	-3.00153	9.32131			-247.648	4.06815
	-3.00122	9.45137			-247.642	18.617
	-3.00092	9.25872			-247.636	1.14196
	-3.00061	9.19146			-247.63	-2.16294
	-3.00031	9.16984			-247.624	4.15574
	-3	9.21912			-247.618	5.74641
	-2.99969	9.25554			-247.612	-10.1857
	-2.99939	9.17071			-247.606	-8.43017
	-2.99908	8.99332			-247.6	-0.51325
	-2.99878	8.7805			-247.594	4.44278
	-2.99847	8.75146			-247.588	-5.13873
	-2.99817	8.86778			-247.582	-4.66512
	-2.99786	8.87751			-247.576	5.23762
	-2.99756	8.98258			-247.57	-4.57652
	-2.99725	8.91078			-247.564	-11.6262
	-2.99694	8.93556			-247.557	-0.58065
	-2.99664	8.89019			-247.551	5.71876
	-2.99633	8.93606			-247.545	-4.60483
	-2.99603	9.12979			-247.539	4.32721
	-2.99572	9.35274			-247.533	1.37227
	-2.99542	9.36177			-247.527	4.04819
	-2.99511	9.2573			-247.521	5.531
	-2.99481	9.20586			-247.515	6.97715
	-2.9945	9.11497			-247.509	9.05788
	-2.99419	9.23188			-247.503	-1.47255
	-2.99389	9.54189			-247.497	-2.19709
	-2.99358	9.59499			-247.491	-5.82088
	-2.99328	9.36316			-247.485	-7.32409
	-2.99297	9.12156			-247.479	-1.67117
	-2.99267	9.07499			-247.473	4.1678
	-2.99236	8.97707			-247.467	-0.75349
	-2.99205	9.10505			-247.461	0.34724
	-2.99175	9.28519			-247.455	7.82872
	-2.99144	9.17172			-247.449	-1.6505
	-2.99114	9.1222			-247.443	2.33529
	-2.99083	9.07681			-247.437	-0.89796
	-2.99053	8.96108			-247.431	0.21161
	-2.99022	9.09011			-247.425	-3.56979
	-2.98992	9.2979			-247.419	8.88926
	-2.98961	9.55301			-247.413	11.6815
	-2.9893	9.76134			-247.406	18.199
	-2.989	9.77397			-247.4	23.0047
	-2.98869	9.72873			-247.394	23.1692
	-2.98839	9.68027			-247.388	10.3217
	-2.98808	9.73326			-247.382	1.65835
	-2.98778	9.64377			-247.376	-3.38006
	-2.98747	9.46188			-247.37	-3.89421
	-2.98717	9.5189			-247.364	-5.48834
	-2.98686	9.72307			-247.358	-6.1398
	-2.98655	9.62139			-247.352	8.09755
	-2.98625	9.44219			-247.346	12.8657
	-2.98594	9.40426			-247.34	-9.10152
	-2.98564	9.28883			-247.334	-8.83215
	-2.98533	9.22239			-247.328	-10.749
	-2.98503	9.21404			-247.322	-7.78639
	-2.98472	9.03815			-247.316	-0.94884
	-2.98442	8.99541			-247.31	4.86943
	-2.98411	9.20268			-247.304	-4.08457
	-2.9838	9.44323			-247.298	-7.56733
	-2.9835	9.6486			-247.292	-3.7923
	-2.98319	9.902			-247.286	-4.51915
	-2.98289	10.0196			-247.28	-2.14897
	-2.98258	9.82595			-247.274	-8.97033
	-2.98228	9.71488			-247.268	-8.59378
	-2.98197	9.80783			-247.262	-16.3169
	-2.98167	9.86197			-247.256	-18.2257
	-2.98136	9.65255			-247.249	-10.8337
	-2.98105	9.6408			-247.243	-9.87455
	-2.98075	9.76228			-247.237	-6.8347
	-2.98044	9.99658			-247.231	-6.72777
	-2.98014	10.083			-247.225	-13.8325
	-2.97983	10.0345			-247.219	-10.8303
	-2.97953	10.0264			-247.213	1.14228
	-2.97922	9.97951			-247.207	5.19014
	-2.97892	9.82182			-247.201	-0.12269
	-2.97861	9.86215			-247.195	-6.11522
	-2.9783	9.9782			-247.189	2.65073
	-2.978	9.92634			-247.183	1.95989
	-2.97769	9.60252			-247.177	8.90108
	-2.97739	9.44236			-247.171	9.3917
	-2.97708	9.4994			-247.165	7.41221
	-2.97678	9.6457			-247.159	16.6171
	-2.97647	9.8431			-247.153	9.28358
	-2.97617	9.84844			-247.147	3.0337
	-2.97586	9.7161			-247.141	0.54552
	-2.97555	9.49548			-247.135	-0.55573
	-2.97525	9.23538			-247.129	-2.266
	-2.97494	9.07157			-247.123	-5.69824
	-2.97464	9.12942			-247.117	-3.89369
	-2.97433	9.49828			-247.111	2.28856
	-2.97403	9.84726			-247.105	1.97504
	-2.97372	9.93429			-247.098	-0.93023
	-2.97342	9.70267			-247.092	3.96314
	-2.97311	9.63419			-247.086	9.62095
	-2.9728	9.7248			-247.08	10.0791
	-2.9725	9.79996			-247.074	10.7249
	-2.97219	9.9468			-247.068	-2.08168
	-2.97189	9.98849			-247.062	-0.06344
	-2.97158	10.042			-247.056	-7.14625
	-2.97128	10.1202			-247.05	2.04148
	-2.97097	10.1612			-247.044	1.91357
	-2.97067	10.0917			-247.038	-9.17431
	-2.97036	9.87781			-247.032	-2.29525
	-2.97005	9.98064			-247.026	2.5722
	-2.96975	10.2711			-247.02	7.46854
	-2.96944	10.435			-247.014	4.95912
	-2.96914	10.3042			-247.008	3.96437
	-2.96883	9.96909			-247.002	-10.5866
	-2.96853	9.71283			-246.996	-11.3848
	-2.96822	9.6055			-246.99	-16.124
	-2.96792	9.60307			-246.984	-7.60532
	-2.96761	9.49769			-246.978	7.77239
	-2.9673	9.60228			-246.972	4.65274
	-2.967	9.50444			-246.966	4.14144
	-2.96669	9.58096			-246.96	4.34527
	-2.96639	9.81308			-246.954	1.63736
	-2.96608	9.88357			-246.948	-1.7691
	-2.96578	10.0557			-246.941	-10.5585
	-2.96547	9.93892			-246.935	-6.73363
	-2.96516	9.83902			-246.929	-15.9215
	-2.96486	9.97914			-246.923	-20.2124
	-2.96455	9.88705			-246.917	-3.23926
	-2.96425	9.82953			-246.911	5.56287
	-2.96394	10.0737			-246.905	-7.40643
	-2.96364	9.97711			-246.899	-10.5968
	-2.96333	9.86537			-246.893	-14.7569
	-2.96303	10.0905			-246.887	-5.06359
	-2.96272	10.2669			-246.881	-2.00035
	-2.96241	10.2122			-246.875	2.49989
	-2.96211	10.0907			-246.869	2.91982
	-2.9618	9.93854			-246.863	-8.92685
	-2.9615	9.95135			-246.857	-11.0756
	-2.96119	9.93246			-246.851	-1.53901
	-2.96089	9.9002			-246.845	-0.69685
	-2.96058	9.86379			-246.839	2.04297
	-2.96028	9.77878			-246.833	0.94138
	-2.95997	9.75683			-246.827	-6.30759
	-2.95966	9.75155			-246.821	-6.49412
	-2.95936	9.85956			-246.815	-7.35813
	-2.95905	9.96038			-246.809	1.46103
	-2.95875	10.1201			-246.803	0.65013
	-2.95844	10.5344			-246.797	14.0754
	-2.95814	10.746			-246.791	10.0592
	-2.95783	10.7417			-246.784	3.09594
	-2.95753	10.6728			-246.778	0.45462
	-2.95722	10.4896			-246.772	4.61438
	-2.95691	10.4651			-246.766	1.18694
	-2.95661	10.4886			-246.76	1.24305
	-2.9563	10.5398			-246.754	-3.74372
	-2.956	10.4772			-246.748	4.92433
	-2.95569	10.3265			-246.742	2.41138
	-2.95539	10.2012			-246.736	6.10696
	-2.95508	10.1317			-246.73	0.32949
	-2.95478	9.86897			-246.724	-1.4109
	-2.95447	9.78975			-246.718	-15.4342
	-2.95416	9.92428			-246.712	-8.03099
	-2.95386	9.84219			-246.706	-1.99922
	-2.95355	9.94676			-246.7	-12.0315
	-2.95325	10.1019			-246.694	-9.07681
	-2.95294	10.1642			-246.688	-14.6742
	-2.95264	10.245			-246.682	-7.91601
	-2.95233	10.5322			-246.676	-0.35548
	-2.95203	10.6605			-246.67	0.72646
	-2.95172	10.5724			-246.664	-0.1162
	-2.95141	10.3785			-246.658	3.91999
	-2.95111	10.2432			-246.652	4.04221
	-2.9508	10.2071			-246.646	0.8106
	-2.9505	10.3217			-246.64	2.077
	-2.95019	10.4086			-246.633	3.1255
	-2.94989	10.6437			-246.627	1.17736
	-2.94958	10.8759			-246.621	2.98646
	-2.94928	10.8337			-246.615	2.64059
	-2.94897	10.7859			-246.609	5.92874
	-2.94866	10.7108			-246.603	-3.94495
	-2.94836	10.7976			-246.597	7.12637
	-2.94805	11.0725			-246.591	-0.52884
	-2.94775	10.8478			-246.585	-6.97934
	-2.94744	10.4738			-246.579	-0.1051
	-2.94714	10.3842			-246.573	8.73172
	-2.94683	10.4047			-246.567	4.87171
	-2.94653	10.5573			-246.561	6.93957
	-2.94622	10.9528			-246.555	-1.22808
	-2.94591	11.18			-246.549	-5.41205
	-2.94561	11.1874			-246.543	-6.60904
	-2.9453	11.1548			-246.537	1.97356
	-2.945	11.1802			-246.531	-3.14239
	-2.94469	10.8519			-246.525	-15.8378
	-2.94439	10.4554			-246.519	-9.46707
	-2.94408	10.4165			-246.513	-19.1764
	-2.94378	10.5928			-246.507	-16.6514
	-2.94347	10.589			-246.501	1.50009
	-2.94316	10.5873			-246.495	12.6333
	-2.94286	10.7632			-246.489	3.12159
	-2.94255	10.8347			-246.483	2.12148
	-2.94225	10.7581			-246.476	-14.7904
	-2.94194	10.5548			-246.47	-15.8321
	-2.94164	10.3939			-246.464	-1.35911
	-2.94133	10.4855			-246.458	2.60282
	-2.94103	10.4375			-246.452	-0.26413
	-2.94072	10.2335			-246.446	11.7007
	-2.94041	10.2989			-246.44	-0.82592
	-2.94011	10.675			-246.434	-3.9872
	-2.9398	10.8989			-246.428	11.4981
	-2.9395	11.0171			-246.422	3.00035
	-2.93919	11.1947			-246.416	-13.5953
	-2.93889	11.3281			-246.41	-19.0819
	-2.93858	11.4362			-246.404	-5.29396
	-2.93828	11.3428			-246.398	-2.66242
	-2.93797	11.4971			-246.392	-8.81462
	-2.93766	11.5872			-246.386	-2.15829
	-2.93736	11.2739			-246.38	4.13459
	-2.93705	10.9675			-246.374	-1.77214
	-2.93675	11.2084			-246.368	-3.29555
	-2.93644	11.2418			-246.362	-7.39389
	-2.93614	10.8218			-246.356	-4.7082
	-2.93583	10.6134			-246.35	-2.83953
	-2.93552	10.6148			-246.344	3.26226
	-2.93522	10.4086			-246.338	9.29683
	-2.93491	10.1272			-246.332	8.73169
	-2.93461	10.3064			-246.325	17.7525
	-2.9343	10.6526			-246.319	17.4557
	-2.934	10.8946			-246.313	8.49079
	-2.93369	10.7577			-246.307	-4.05199
	-2.93339	10.6222			-246.301	13.8601
	-2.93308	10.6953			-246.295	6.26904
	-2.93277	10.4926			-246.289	-3.10482
	-2.93247	10.4852			-246.283	1.17807
	-2.93216	10.5363			-246.277	-0.62779
	-2.93186	10.4594			-246.271	0.30825
	-2.93155	10.6615			-246.265	-11.2436
	-2.93125	10.746			-246.259	-6.37441
	-2.93094	10.5183			-246.253	-6.43921
	-2.93064	10.5811			-246.247	-6.08829
	-2.93033	10.7458			-246.241	11.0575
	-2.93002	10.7526			-246.235	10.8058
	-2.92972	10.6999			-246.229	9.77974
	-2.92941	10.5072			-246.223	13.1884
	-2.92911	10.4044			-246.217	8.45197
	-2.9288	10.4634			-246.211	-1.23042
	-2.9285	10.692			-246.205	0.05339
	-2.92819	10.856			-246.199	-8.25203
	-2.92789	10.755			-246.193	-5.64411
	-2.92758	10.8144			-246.187	-0.65134
	-2.92727	11.2753			-246.181	6.24496
	-2.92697	11.6548			-246.175	10.1127
	-2.92666	11.579			-246.168	-2.8261
	-2.92636	11.2504			-246.162	3.48313
	-2.92605	10.9996			-246.156	11.9872
	-2.92575	10.8573			-246.15	13.4875
	-2.92544	10.7404			-246.144	2.18212
	-2.92514	10.5468			-246.138	-5.63584
	-2.92483	10.7652			-246.132	-12.5431
	-2.92452	10.9219			-246.126	4.47258
	-2.92422	10.8373			-246.12	-2.82354
	-2.92391	10.8365			-246.114	-3.75241
	-2.92361	11.0158			-246.108	-3.05618
	-2.9233	11.0332			-246.102	-4.55646
	-2.923	11.093			-246.096	-5.47972
	-2.92269	11.2959			-246.09	-9.52855
	-2.92239	11.1131			-246.084	2.00327
	-2.92208	11.0635			-246.078	1.09496
	-2.92177	10.9223			-246.072	15.5986
	-2.92147	10.8118			-246.066	1.00065
	-2.92116	10.8406			-246.06	5.60672
	-2.92086	10.8719			-246.054	7.63602
	-2.92055	10.7994			-246.048	2.36093
	-2.92025	10.5841			-246.042	6.83571
	-2.91994	10.8525			-246.036	0.23308
	-2.91964	11.2397			-246.03	0.24213
	-2.91933	11.2244			-246.024	-2.1094
	-2.91902	11.0153			-246.017	-6.9529
	-2.91872	10.8681			-246.011	-5.73299
	-2.91841	10.8242			-246.005	-3.91706
	-2.91811	10.6977			-245.999	-4.26229
	-2.9178	10.6862			-245.993	-0.10499
	-2.9175	10.9854			-245.987	-1.18658
	-2.91719	11.162			-245.981	5.51462
	-2.91689	10.8147			-245.975	1.9601
	-2.91658	10.7017			-245.969	-2.51724
	-2.91627	10.8419			-245.963	-4.21132
	-2.91597	11.0546			-245.957	-10.0639
	-2.91566	11.2493			-245.951	1.00337
	-2.91536	11.2722			-245.945	-2.86589
	-2.91505	11.2741			-245.939	-6.53267
	-2.91475	11.0798			-245.933	5.45644
	-2.91444	10.9842			-245.927	-1.91144
	-2.91414	11.128			-245.921	-6.63245
	-2.91383	11.2334			-245.915	-5.52409
	-2.91352	11.4319			-245.909	-9.04361
	-2.91322	11.4232			-245.903	-5.94932
	-2.91291	11.0069			-245.897	-5.9035
	-2.91261	10.6447			-245.891	-6.40356
	-2.9123	10.5654			-245.885	-16.5414
	-2.912	10.5502			-245.879	-5.14588
	-2.91169	10.8127			-245.873	2.33536
	-2.91139	11.2179			-245.867	7.28453
	-2.91108	11.3421			-245.86	15.4716
	-2.91077	10.9068			-245.854	8.38548
	-2.91047	10.6619			-245.848	7.98988
	-2.91016	10.7994			-245.842	-6.35829
	-2.90986	11.1219			-245.836	-3.21533
	-2.90955	11.1728			-245.83	2.24907
	-2.90925	11.2173			-245.824	0.95784
	-2.90894	11.104			-245.818	-2.164
	-2.90863	10.8045			-245.812	-13.3276
	-2.90833	10.9127			-245.806	-13.4273
	-2.90802	11.0823			-245.8	-9.64156
	-2.90772	11.2601			-245.794	-0.39071
	-2.90741	11.4456			-245.788	-2.00215
	-2.90711	11.6935			-245.782	5.05208
	-2.9068	11.7517			-245.776	6.84169
	-2.9065	11.7295			-245.77	7.23334
	-2.90619	11.647			-245.764	-0.19728
	-2.90588	11.6874			-245.758	0.70228
	-2.90558	11.7864			-245.752	10.1987
	-2.90527	11.7669			-245.746	3.1917
	-2.90497	11.5992			-245.74	7.39387
	-2.90466	11.5524			-245.734	-1.79255
	-2.90436	11.6758			-245.728	-9.88426
	-2.90405	11.705			-245.722	-7.21518
	-2.90375	11.7092			-245.716	-4.27268
	-2.90344	11.6287			-245.709	2.25488
	-2.90313	11.6277			-245.703	7.02348
	-2.90283	11.7991			-245.697	-9.86503
	-2.90252	11.95			-245.691	-4.8387
	-2.90222	11.9301			-245.685	3.26511
	-2.90191	11.8491			-245.679	-2.40619
	-2.90161	11.9596			-245.673	-3.74892
	-2.9013	11.9706			-245.667	1.82057
	-2.901	12.1469			-245.661	-2.90654
	-2.90069	12.2858			-245.655	0.2243
	-2.90038	12.1733			-245.649	10.8046
	-2.90008	12.0015			-245.643	6.39146
	-2.89977	11.8864			-245.637	2.36456
	-2.89947	11.8707			-245.631	-8.66592
	-2.89916	11.752			-245.625	-13.7002
	-2.89886	11.8204			-245.619	-4.82725
	-2.89855	11.7885			-245.613	-7.50737
	-2.89825	11.8427			-245.607	-5.45251
	-2.89794	11.8004			-245.601	-6.53382
	-2.89763	12.0578			-245.595	-3.90426
	-2.89733	12.1799			-245.589	7.0241
	-2.89702	12.073			-245.583	-1.28734
	-2.89672	11.8378			-245.577	-9.60896
	-2.89641	11.6142			-245.571	-2.48302
	-2.89611	11.5634			-245.565	1.55849
	-2.8958	11.5703			-245.559	2.9431
	-2.8955	11.6386			-245.552	-4.21156
	-2.89519	11.6297			-245.546	-9.28518
	-2.89488	11.4481			-245.54	-4.59182
	-2.89458	11.2877			-245.534	-3.52236
	-2.89427	11.2197			-245.528	12.4385
	-2.89397	11.4018			-245.522	4.01717
	-2.89366	11.4893			-245.516	-9.29518
	-2.89336	11.502			-245.51	-10.1739
	-2.89305	11.5521			-245.504	-3.01673
	-2.89275	11.6159			-245.498	-8.93383
	-2.89244	11.8527			-245.492	-6.48455
	-2.89213	11.6737			-245.486	4.29837
	-2.89183	11.4224			-245.48	5.66979
	-2.89152	11.4684			-245.474	4.59878
	-2.89122	11.3055			-245.468	2.52364
	-2.89091	11.106			-245.462	-9.86001
	-2.89061	11.3416			-245.456	-0.43646
	-2.8903	11.6573			-245.45	-0.41944
	-2.89	11.929			-245.444	-13.1124
	-2.88969	12.312			-245.438	-0.14457
	-2.88938	12.437			-245.432	-3.18754
	-2.88908	12.3826			-245.426	-2.6159
	-2.88877	12.4197			-245.42	-3.17816
	-2.88847	12.7399			-245.414	3.0415
	-2.88816	12.7648			-245.408	13.6034
	-2.88786	12.4861			-245.402	2.38868
	-2.88755	12.4443			-245.395	-7.76317
	-2.88725	12.4384			-245.389	-3.10864
	-2.88694	12.1386			-245.383	1.90992
	-2.88663	11.8324			-245.377	8.68077
	-2.88633	11.5142			-245.371	-7.52345
	-2.88602	11.3386			-245.365	-1.12384
	-2.88572	11.4577			-245.359	-14.0796
	-2.88541	11.5797			-245.353	-10.8243
	-2.88511	11.8884			-245.347	2.32099
	-2.8848	12.0386			-245.341	0.47567
	-2.8845	11.96			-245.335	0.48978
	-2.88419	11.8926			-245.329	-1.92798
	-2.88388	11.944			-245.323	3.75367
	-2.88358	12.2399			-245.317	-2.1189
	-2.88327	12.4156			-245.311	11.8246
	-2.88297	12.5986			-245.305	14.7704
	-2.88266	12.6001			-245.299	5.88436
	-2.88236	12.4056			-245.293	-0.38097
	-2.88205	12.1903			-245.287	-8.85376
	-2.88174	12.4193			-245.281	-5.28701
	-2.88144	12.5747			-245.275	4.12749
	-2.88113	12.2418			-245.269	2.44662
	-2.88083	12.0071			-245.263	-0.76829
	-2.88052	11.9642			-245.257	2.53967
	-2.88022	11.6132			-245.251	-3.44981
	-2.87991	11.5544			-245.244	-3.39962
	-2.87961	11.6633			-245.238	-0.0921
	-2.8793	11.5659			-245.232	-5.9131
	-2.87899	11.6674			-245.226	-10.8346
	-2.87869	11.8446			-245.22	-2.36349
	-2.87838	11.8803			-245.214	-4.34071
	-2.87808	12.0424			-245.208	1.28336
	-2.87777	12.1712			-245.202	-6.97892
	-2.87747	11.9994			-245.196	-8.77351
	-2.87716	11.9904			-245.19	-7.07088
	-2.87686	11.7921			-245.184	-9.12244
	-2.87655	11.655			-245.178	-5.67769
	-2.87624	11.5102			-245.172	10.0696
	-2.87594	11.4264			-245.166	11.0189
	-2.87563	11.4247			-245.16	14.482
	-2.87533	11.6672			-245.154	8.42619
	-2.87502	11.9842			-245.148	-3.66476
	-2.87472	12.107			-245.142	0.26879
	-2.87441	12.1736			-245.136	-2.97583
	-2.87411	12.2565			-245.13	-13.0947
	-2.8738	12.2402			-245.124	-11.9871
	-2.87349	11.9789			-245.118	2.61405
	-2.87319	11.8609			-245.112	11.3638
	-2.87288	11.9259			-245.106	2.6297
	-2.87258	11.9			-245.1	-0.91842
	-2.87227	11.846			-245.094	-8.91872
	-2.87197	11.6609			-245.087	-5.15052
	-2.87166	11.6685			-245.081	6.9318
	-2.87136	11.8715			-245.075	1.03074
	-2.87105	11.951			-245.069	6.88795
	-2.87074	11.8777			-245.063	7.0769
	-2.87044	12.012			-245.057	4.98557
	-2.87013	12.0621			-245.051	1.38919
	-2.86983	12.0852			-245.045	7.95837
	-2.86952	12.4341			-245.039	9.17305
	-2.86922	12.2915			-245.033	4.06731
	-2.86891	12.2948			-245.027	-15.1276
	-2.86861	12.2151			-245.021	-4.06618
	-2.8683	11.8934			-245.015	-8.49332
	-2.86799	11.8153			-245.009	-2.00099
	-2.86769	11.9647			-245.003	-6.76823
	-2.86738	12.0487			-244.997	-4.91649
	-2.86708	12.1183			-244.991	-10.0817
	-2.86677	12.4591			-244.985	-5.09125
	-2.86647	12.5689			-244.979	0.99707
	-2.86616	12.24			-244.973	6.78463
	-2.86586	12.0745			-244.967	4.99467
	-2.86555	12.317			-244.961	-7.49658
	-2.86524	12.6612			-244.955	-5.38924
	-2.86494	12.8769			-244.949	0.17888
	-2.86463	12.6724			-244.943	-0.88403
	-2.86433	12.4998			-244.936	2.24911
	-2.86402	12.3255			-244.93	-0.46647
	-2.86372	12.1757			-244.924	-3.69781
	-2.86341	12.3147			-244.918	0.26958
	-2.86311	12.325			-244.912	-10.6853
	-2.8628	12.1555			-244.906	3.06013
	-2.86249	12.1264			-244.9	4.32779
	-2.86219	12.1891			-244.894	0.81768
	-2.86188	12.1741			-244.888	6.92117
	-2.86158	12.438			-244.882	8.46032
	-2.86127	12.6065			-244.876	-5.09739
	-2.86097	12.4084			-244.87	2.65883
	-2.86066	11.9064			-244.864	3.77583
	-2.86036	11.75			-244.858	2.66104
	-2.86005	11.8486			-244.852	-0.11428
	-2.85974	11.8144			-244.846	-1.17045
	-2.85944	11.7774			-244.84	-10.007
	-2.85913	11.8793			-244.834	-8.27004
	-2.85883	11.9718			-244.828	1.23331
	-2.85852	11.7864			-244.822	8.17684
	-2.85822	11.8386			-244.816	0.382
	-2.85791	12.0536			-244.81	2.18236
	-2.85761	12.1354			-244.804	7.78063
	-2.8573	12.1363			-244.798	-10.296
	-2.85699	12.2653			-244.792	-7.35501
	-2.85669	12.2866			-244.786	-4.59174
	-2.85638	12.2727			-244.779	-3.43627
	-2.85608	12.3342			-244.773	9.68734
	-2.85577	12.2343			-244.767	8.22776
	-2.85547	12.2387			-244.761	3.61918
	-2.85516	12.4702			-244.755	-9.03015
	-2.85485	12.6156			-244.749	-10.9206
	-2.85455	12.7282			-244.743	-4.56899
	-2.85424	12.4279			-244.737	9.19676
	-2.85394	12.2217			-244.731	-1.60852
	-2.85363	12.3784			-244.725	-5.78194
	-2.85333	12.3221			-244.719	-0.15232
	-2.85302	12.1303			-244.713	5.46586
	-2.85272	11.8747			-244.707	0.91213
	-2.85241	11.7232			-244.701	0.80582
	-2.8521	11.9687			-244.695	-2.59023
	-2.8518	12.5288			-244.689	-5.96949
	-2.85149	12.8749			-244.683	-4.94413
	-2.85119	12.6943			-244.677	0.2345
	-2.85088	12.5322			-244.671	2.96473
	-2.85058	12.5837			-244.665	-2.14914
	-2.85027	12.6713			-244.659	-10.1818
	-2.84997	12.689			-244.653	-8.84607
	-2.84966	12.8428			-244.647	0.29776
	-2.84935	12.8644			-244.641	-7.18567
	-2.84905	12.6159			-244.635	-10.1742
	-2.84874	12.4597			-244.628	-18.4801
	-2.84844	12.3875			-244.622	-18.231
	-2.84813	12.6613			-244.616	-6.78014
	-2.84783	12.8912			-244.61	-4.85136
	-2.84752	12.9948			-244.604	-10.9661
	-2.84722	12.9713			-244.598	-3.70508
	-2.84691	12.8703			-244.592	2.54918
	-2.8466	12.5667			-244.586	-12.2108
	-2.8463	12.2856			-244.58	-12.8384
	-2.84599	12.3929			-244.574	-11.8043
	-2.84569	12.3545			-244.568	-20.0558
	-2.84538	12.3859			-244.562	-3.03352
	-2.84508	12.5926			-244.556	0.37267
	-2.84477	12.6537			-244.55	0.03282
	-2.84447	12.5904			-244.544	-7.87483
	-2.84416	12.5207			-244.538	-17.9538
	-2.84385	12.5242			-244.532	-8.85826
	-2.84355	12.4115			-244.526	2.15156
	-2.84324	12.2051			-244.52	1.18762
	-2.84294	12.0765			-244.514	3.5628
	-2.84263	11.9567			-244.508	-10.4288
	-2.84233	11.8991			-244.502	-16.5679
	-2.84202	11.8451			-244.496	-12.0074
	-2.84172	11.6372			-244.49	-6.74877
	-2.84141	11.6686			-244.484	0.31506
	-2.8411	11.8042			-244.478	5.59867
	-2.8408	12.1581			-244.471	2.97705
	-2.84049	12.5412			-244.465	-8.74029
	-2.84019	12.6727			-244.459	-11.4314
	-2.83988	12.9533			-244.453	-9.73316
	-2.83958	13.0194			-244.447	-9.85292
	-2.83927	12.7031			-244.441	-17.4419
	-2.83897	12.5547			-244.435	-4.42195
	-2.83866	12.5311			-244.429	-9.99184
	-2.83835	12.3995			-244.423	-1.86195
	-2.83805	12.0803			-244.417	1.4607
	-2.83774	12.1495			-244.411	-0.19556
	-2.83744	12.5262			-244.405	0.81192
	-2.83713	12.9216			-244.399	-7.7667
	-2.83683	12.9151			-244.393	10.5262
	-2.83652	12.6103			-244.387	6.56703
	-2.83622	12.4704			-244.381	-0.57431
	-2.83591	12.5651			-244.375	-5.28215
	-2.8356	12.7599			-244.369	-0.85339
	-2.8353	13.1864			-244.363	-1.77145
	-2.83499	13.3403			-244.357	1.22065
	-2.83469	13.1953			-244.351	-8.43392
	-2.83438	13.0942			-244.345	-1.38436
	-2.83408	13.0506			-244.339	5.69257
	-2.83377	13.006			-244.333	7.03141
	-2.83347	13.058			-244.327	1.35838
	-2.83316	13.309			-244.321	-17.1978
	-2.83285	13.491			-244.314	-18.6633
	-2.83255	13.3629			-244.308	-10.1614
	-2.83224	13.3722			-244.302	-8.93794
	-2.83194	13.6108			-244.296	-0.37459
	-2.83163	13.6226			-244.29	-7.03961
	-2.83133	13.1169			-244.284	-11.9585
	-2.83102	12.5985			-244.278	3.85864
	-2.83072	12.296			-244.272	9.09692
	-2.83041	12.5306			-244.266	3.85413
	-2.8301	12.7153			-244.26	-6.03771
	-2.8298	12.5315			-244.254	-0.87243
	-2.82949	12.3566			-244.248	-2.12851
	-2.82919	12.129			-244.242	0.36848
	-2.82888	11.9692			-244.236	10.1553
	-2.82858	11.9715			-244.23	12.8606
	-2.82827	11.9251			-244.224	2.36232
	-2.82796	12.0983			-244.218	-13.8571
	-2.82766	12.3743			-244.212	-6.51378
	-2.82735	12.3814			-244.206	-2.30681
	-2.82705	12.509			-244.2	-13.3673
	-2.82674	12.8361			-244.194	-11.2964
	-2.82644	12.8105			-244.188	-5.16051
	-2.82613	12.7087			-244.182	-6.30336
	-2.82583	12.714			-244.176	-7.01904
	-2.82552	12.7455			-244.17	-9.57476
	-2.82521	12.538			-244.163	-0.03489
	-2.82491	12.4995			-244.157	-1.29677
	-2.8246	12.4629			-244.151	3.29604
	-2.8243	12.5115			-244.145	1.7056
	-2.82399	12.7343			-244.139	-19.5256
	-2.82369	12.8952			-244.133	-16.509
	-2.82338	13.2461			-244.127	-2.21778
	-2.82308	13.1688			-244.121	-4.32007
	-2.82277	13.0795			-244.115	-11.3963
	-2.82246	12.998			-244.109	-6.33717
	-2.82216	12.7859			-244.103	-9.87415
	-2.82185	12.7052			-244.097	-23.9067
	-2.82155	12.8247			-244.091	-16.3675
	-2.82124	12.7578			-244.085	-3.29312
	-2.82094	12.6104			-244.079	6.33223
	-2.82063	12.5372			-244.073	-6.61528
	-2.82033	12.6589			-244.067	-18.8741
	-2.82002	12.8405			-244.061	-10.3277
	-2.81971	12.8557			-244.055	-17.6262
	-2.81941	12.9633			-244.049	-11.8479
	-2.8191	13.1434			-244.043	-0.52228
	-2.8188	13.3176			-244.037	8.85992
	-2.81849	13.4801			-244.031	22.9657
	-2.81819	13.4805			-244.025	18.0688
	-2.81788	13.5343			-244.019	-2.6906
	-2.81758	13.5043			-244.013	-16.3517
	-2.81727	13.2605			-244.006	-12.5288
	-2.81696	12.7986			-244	-4.75476
	-2.81666	12.4198			-243.994	-6.5361
	-2.81635	12.5169			-243.988	-19.5577
	-2.81605	12.5091			-243.982	-4.42235
	-2.81574	12.4428			-243.976	2.40671
	-2.81544	12.7002			-243.97	4.36262
	-2.81513	13.0992			-243.964	4.84803
	-2.81483	13.4357			-243.958	0.65647
	-2.81452	13.6417			-243.952	6.19041
	-2.81421	13.4973			-243.946	-0.88078
	-2.81391	13.372			-243.94	-8.46186
	-2.8136	13.3729			-243.934	-21.8663
	-2.8133	13.4808			-243.928	-17.9289
	-2.81299	13.6222			-243.922	-5.47407
	-2.81269	13.6002			-243.916	-7.14414
	-2.81238	13.4368			-243.91	16.5287
	-2.81208	13.2598			-243.904	22.0267
	-2.81177	13.0943			-243.898	3.96582
	-2.81146	13.1068			-243.892	-14.4216
	-2.81116	13.175			-243.886	-11.0617
	-2.81085	13.2815			-243.88	3.19423
	-2.81055	13.1872			-243.874	-0.29313
	-2.81024	13.1268			-243.868	-8.19461
	-2.80994	13.2949			-243.862	-3.55857
	-2.80963	13.4147			-243.855	0.79614
	-2.80933	13.371			-243.849	3.16982
	-2.80902	13.1998			-243.843	9.96225
	-2.80871	13.1354			-243.837	-1.84041
	-2.80841	13.026			-243.831	20.1576
	-2.8081	12.7371			-243.825	7.58732
	-2.8078	12.346			-243.819	-0.5748
	-2.80749	12.2675			-243.813	15.1425
	-2.80719	12.6266			-243.807	13.9338
	-2.80688	13.2858			-243.801	12.685
	-2.80658	13.4499			-243.795	8.32314
	-2.80627	13.5936			-243.789	-2.42757
	-2.80596	13.6745			-243.783	-4.31017
	-2.80566	13.3406			-243.777	-13.2031
	-2.80535	12.9697			-243.771	-1.41344
	-2.80505	12.7267			-243.765	4.5591
	-2.80474	12.4229			-243.759	2.72664
	-2.80444	12.4812			-243.753	11.5222
	-2.80413	12.7433			-243.747	3.06198
	-2.80383	13.1572			-243.741	-2.70942
	-2.80352	13.5396			-243.735	5.69357
	-2.80321	13.5459			-243.729	-0.51947
	-2.80291	13.3303			-243.723	-7.08851
	-2.8026	13.0703			-243.717	1.01195
	-2.8023	13.1785			-243.711	-0.98542
	-2.80199	13.5406			-243.705	-3.48035
	-2.80169	13.3515			-243.698	12.3332
	-2.80138	13.0122			-243.692	12.4593
	-2.80107	13.1934			-243.686	0.98817
	-2.80077	13.1683			-243.68	0.17002
	-2.80046	13.16			-243.674	10.9294
	-2.80016	13.1063			-243.668	8.49242
	-2.79985	12.9991			-243.662	-12.8282
	-2.79955	12.7161			-243.656	-19.9022
	-2.79924	12.4837			-243.65	-13.4107
	-2.79894	12.5902			-243.644	-11.7238
	-2.79863	13.0985			-243.638	-7.93687
	-2.79832	13.4716			-243.632	-4.18771
	-2.79802	13.3475			-243.626	-3.56093
	-2.79771	13.2445			-243.62	1.32999
	-2.79741	13.0098			-243.614	-1.01124
	-2.7971	12.9873			-243.608	6.38721
	-2.7968	13.417			-243.602	14.1522
	-2.79649	13.5572			-243.596	8.32219
	-2.79619	13.2613			-243.59	-0.9518
	-2.79588	13.2315			-243.584	2.7907
	-2.79557	13.3266			-243.578	-8.20402
	-2.79527	13.4717			-243.572	-5.32894
	-2.79496	13.2578			-243.566	8.78669
	-2.79466	12.9042			-243.56	30.8892
	-2.79435	13.0326			-243.554	33.745
	-2.79405	13.0537			-243.547	28.3663
	-2.79374	12.8371			-243.541	20.0768
	-2.79344	12.8523			-243.535	13.6042
	-2.79313	13.0659			-243.529	-2.01776
	-2.79282	13.6632			-243.523	-9.972
	-2.79252	13.9692			-243.517	-4.44196
	-2.79221	13.7603			-243.511	-3.96899
	-2.79191	13.7349			-243.505	-6.80645
	-2.7916	13.7422			-243.499	-9.054
	-2.7913	13.9589			-243.493	-7.27579
	-2.79099	14.2096			-243.487	-12.3106
	-2.79069	14.2251			-243.481	-12.3337
	-2.79038	13.701			-243.475	3.6774
	-2.79007	13.2113			-243.469	-5.7327
	-2.78977	13.0015			-243.463	-9.67013
	-2.78946	12.8776			-243.457	0.46426
	-2.78916	12.6917			-243.451	8.57454
	-2.78885	12.5891			-243.445	12.1276
	-2.78855	12.8346			-243.439	6.12271
	-2.78824	13.3556			-243.433	6.22012
	-2.78794	13.7476			-243.427	0.89721
	-2.78763	13.9641			-243.421	-13.6157
	-2.78732	14.0168			-243.415	-2.50242
	-2.78702	13.8358			-243.409	-5.30851
	-2.78671	13.5854			-243.403	-10.5055
	-2.78641	13.1381			-243.397	-9.35607
	-2.7861	12.6903			-243.39	-13.6203
	-2.7858	12.4966			-243.384	-11.0466
	-2.78549	12.5588			-243.378	-9.42216
	-2.78519	12.4287			-243.372	-4.11898
	-2.78488	12.3591			-243.366	-1.9698
	-2.78457	12.4218			-243.36	-1.973
	-2.78427	12.7758			-243.354	-6.18969
	-2.78396	12.9344			-243.348	3.93653
	-2.78366	12.8444			-243.342	-4.57846
	-2.78335	12.4833			-243.336	-7.15141
	-2.78305	12.4747			-243.33	-11.7565
	-2.78274	12.8462			-243.324	3.12857
	-2.78244	13.085			-243.318	19.0792
	-2.78213	12.9254			-243.312	12.2034
	-2.78182	12.7958			-243.306	25.8632
	-2.78152	13.0718			-243.3	25.4247
	-2.78121	13.3177			-243.294	21.4759
	-2.78091	13.2271			-243.288	14.2057
	-2.7806	13.0814			-243.282	5.59057
	-2.7803	13.0678			-243.276	9.96758
	-2.77999	12.8943			-243.27	-0.00936
	-2.77969	12.7307			-243.264	9.97628
	-2.77938	12.7835			-243.258	16.7727
	-2.77907	12.9555			-243.252	6.9906
	-2.77877	13.1105			-243.246	-5.49337
	-2.77846	13.0779			-243.239	-4.27262
	-2.77816	12.9742			-243.233	-3.75945
	-2.77785	12.6474			-243.227	-7.74232
	-2.77755	12.4721			-243.221	16.7873
	-2.77724	12.2577			-243.215	7.36931
	-2.77694	12.1907			-243.209	-7.83152
	-2.77663	12.3228			-243.203	-13.3779
	-2.77632	12.4974			-243.197	-5.08322
	-2.77602	12.5253			-243.191	-12.2653
	-2.77571	12.2895			-243.185	5.45966
	-2.77541	12.3856			-243.179	1.63264
	-2.7751	12.8199			-243.173	-7.40963
	-2.7748	12.9613			-243.167	10.1392
	-2.77449	12.8637			-243.161	-5.36316
	-2.77418	12.5967			-243.155	-19.3352
	-2.77388	12.5792			-243.149	0.5738
	-2.77357	13.0755			-243.143	-6.31961
	-2.77327	13.4852			-243.137	-10.8395
	-2.77296	13.2662			-243.131	-6.43829
	-2.77266	13.0432			-243.125	-6.50382
	-2.77235	13.0611			-243.119	-13.9228
	-2.77205	13.3491			-243.113	-1.39986
	-2.77174	13.4043			-243.107	1.87915
	-2.77143	13.4424			-243.101	-15.1939
	-2.77113	13.4885			-243.095	-5.61822
	-2.77082	13.6112			-243.089	-6.04742
	-2.77052	13.9593			-243.082	-2.05875
	-2.77021	14.1294			-243.076	-2.07929
	-2.76991	13.964			-243.07	-7.28859
	-2.7696	13.7757			-243.064	-10.0696
	-2.7693	13.9467			-243.058	-12.6241
	-2.76899	14.0574			-243.052	0.1308
	-2.76868	14.2759			-243.046	4.31328
	-2.76838	14.4133			-243.04	-13.4588
	-2.76807	14.202			-243.034	-9.82395
	-2.76777	14.0924			-243.028	-8.25053
	-2.76746	14.0712			-243.022	-9.14377
	-2.76716	13.7733			-243.016	-4.22076
	-2.76685	13.5414			-243.01	0.76275
	-2.76655	13.7111			-243.004	14.0392
	-2.76624	13.8312			-242.998	8.77816
	-2.76593	14.0028			-242.992	-16.243
	-2.76563	14.2592			-242.986	-5.92962
	-2.76532	13.9336			-242.98	6.56502
	-2.76502	13.4613			-242.974	11.0219
	-2.76471	13.2008			-242.968	-5.2388
	-2.76441	13.1878			-242.962	1.04361
	-2.7641	13.2535			-242.956	1.19261
	-2.7638	13.2911			-242.95	-4.48833
	-2.76349	13.4102			-242.944	9.80337
	-2.76318	13.6593			-242.938	-0.5514
	-2.76288	13.705			-242.932	-12.2027
	-2.76257	13.6821			-242.925	-1.7271
	-2.76227	13.8888			-242.919	8.21652
	-2.76196	14.4432			-242.913	1.29566
	-2.76166	14.5412			-242.907	5.79312
	-2.76135	14.1493			-242.901	7.33806
	-2.76105	13.7391			-242.895	-4.2199
	-2.76074	13.4802			-242.889	0.66035
	-2.76043	13.4395			-242.883	7.73656
	-2.76013	13.6399			-242.877	5.39965
	-2.75982	13.6012			-242.871	3.49618
	-2.75952	13.3384			-242.865	0.12425
	-2.75921	13.394			-242.859	-8.63231
	-2.75891	13.755			-242.853	-16.2857
	-2.7586	14.1097			-242.847	-0.36855
	-2.7583	14.3718			-242.841	-20.2167
	-2.75799	14.4288			-242.835	-20.2127
	-2.75768	14.1277			-242.829	-9.76292
	-2.75738	13.9103			-242.823	-6.86447
	-2.75707	13.5981			-242.817	5.56125
	-2.75677	13.362			-242.811	3.18584
	-2.75646	13.5204			-242.805	7.95495
	-2.75616	13.9254			-242.799	0.96402
	-2.75585	13.9468			-242.793	-7.02929
	-2.75555	13.8122			-242.787	-13.5042
	-2.75524	13.8338			-242.781	-29.5396
	-2.75493	13.9018			-242.774	-25.429
	-2.75463	13.6889			-242.768	-10.8109
	-2.75432	13.6466			-242.762	-10.6558
	-2.75402	13.7676			-242.756	10.8788
	-2.75371	13.7505			-242.75	6.50992
	-2.75341	13.7273			-242.744	11.583
	-2.7531	13.7037			-242.738	7.39683
	-2.7528	13.6681			-242.732	2.27392
	-2.75249	13.5399			-242.726	-1.36538
	-2.75218	13.0313			-242.72	-19.3947
	-2.75188	12.7741			-242.714	-4.132
	-2.75157	12.8869			-242.708	-5.12842
	-2.75127	13.0721			-242.702	-8.16745
	-2.75096	13.1849			-242.696	-2.05379
	-2.75066	13.5188			-242.69	-11.553
	-2.75035	13.8574			-242.684	-1.27812
	-2.75005	14.0988			-242.678	12.4609
	-2.74974	13.934			-242.672	21.4432
	-2.74943	13.5941			-242.666	21.6304
	-2.74913	13.5721			-242.66	17.6246
	-2.74882	13.6894			-242.654	6.65758
	-2.74852	13.7053			-242.648	4.57134
	-2.74821	13.6184			-242.642	6.86322
	-2.74791	13.7047			-242.636	3.3172
	-2.7476	13.7398			-242.63	1.12174
	-2.74729	13.6713			-242.624	15.866
	-2.74699	13.3261			-242.617	12.0419
	-2.74668	13.3922			-242.611	-4.18364
	-2.74638	13.7958			-242.605	2.83965
	-2.74607	13.9188			-242.599	0.43929
	-2.74577	13.8555			-242.593	1.97168
	-2.74546	14.0016			-242.587	6.19619
	-2.74516	14.0274			-242.581	-8.94364
	-2.74485	13.7062			-242.575	-11.8707
	-2.74454	13.5384			-242.569	-1.44017
	-2.74424	13.4596			-242.563	6.81399
	-2.74393	13.2588			-242.557	-4.99394
	-2.74363	13.423			-242.551	-4.4899
	-2.74332	13.719			-242.545	9.42029
	-2.74302	13.9022			-242.539	-9.05826
	-2.74271	13.9851			-242.533	-11.1075
	-2.74241	13.8927			-242.527	2.37814
	-2.7421	13.6095			-242.521	5.73927
	-2.74179	13.4726			-242.515	-10.6668
	-2.74149	13.5506			-242.509	-19.6104
	-2.74118	13.753			-242.503	-0.25215
	-2.74088	13.6911			-242.497	-3.47658
	-2.74057	13.3732			-242.491	-11.4659
	-2.74027	13.2402			-242.485	-8.13174
	-2.73996	13.4551			-242.479	-13.8209
	-2.73966	13.7877			-242.473	3.50667
	-2.73935	13.9419			-242.466	2.92555
	-2.73904	13.7458			-242.46	-4.44446
	-2.73874	13.3876			-242.454	7.49467
	-2.73843	13.509			-242.448	4.74555
	-2.73813	13.4843			-242.442	-4.42837
	-2.73782	13.5206			-242.436	-6.25804
	-2.73752	13.9935			-242.43	-4.20094
	-2.73721	14.1252			-242.424	0.42802
	-2.73691	14.1323			-242.418	-1.66828
	-2.7366	13.96			-242.412	-15.8826
	-2.73629	13.8707			-242.406	-10.5787
	-2.73599	14.0092			-242.4	-11.9462
	-2.73568	13.9427			-242.394	-18.3591
	-2.73538	13.6447			-242.388	-11.8643
	-2.73507	13.4844			-242.382	8.51229
	-2.73477	13.4408			-242.376	-12.4828
	-2.73446	13.5169			-242.37	-4.91155
	-2.73416	13.486			-242.364	5.10821
	-2.73385	13.291			-242.358	-1.75223
	-2.73354	13.2618			-242.352	-9.32248
	-2.73324	13.2588			-242.346	-1.0525
	-2.73293	13.7615			-242.34	7.99287
	-2.73263	14.0598			-242.334	3.37903
	-2.73232	13.8692			-242.328	0.51367
	-2.73202	13.6687			-242.322	1.50589
	-2.73171	13.552			-242.316	-2.94783
	-2.73141	13.625			-242.309	7.08968
	-2.7311	13.5868			-242.303	8.56663
	-2.73079	13.439			-242.297	4.46631
	-2.73049	13.4405			-242.291	-6.40049
	-2.73018	13.3881			-242.285	-21.7438
	-2.72988	13.2959			-242.279	-8.36405
	-2.72957	13.2802			-242.273	-6.26234
	-2.72927	13.4265			-242.267	-16.4581
	-2.72896	13.6472			-242.261	-12.7154
	-2.72866	13.6051			-242.255	5.88036
	-2.72835	13.3985			-242.249	-6.92156
	-2.72804	12.9488			-242.243	-9.45215
	-2.72774	12.6149			-242.237	-12.3867
	-2.72743	12.605			-242.231	-15.1335
	-2.72713	12.8791			-242.225	-8.56137
	-2.72682	13.1557			-242.219	6.54544
	-2.72652	13.0962			-242.213	-1.97622
	-2.72621	13.1124			-242.207	-9.40121
	-2.72591	13.5906			-242.201	-2.53948
	-2.7256	14.0277			-242.195	-20.0681
	-2.72529	13.872			-242.189	-12.2784
	-2.72499	13.6173			-242.183	-14.6862
	-2.72468	13.7174			-242.177	-24.2368
	-2.72438	13.7241			-242.171	-34.0779
	-2.72407	13.9448			-242.165	-14.0694
	-2.72377	13.9371			-242.158	0.2005
	-2.72346	13.6596			-242.152	-9.83923
	-2.72316	13.6768			-242.146	-15.2339
	-2.72285	13.703			-242.14	-30.6954
	-2.72254	13.7971			-242.134	-31.3607
	-2.72224	13.9569			-242.128	-20.8646
	-2.72193	14.0401			-242.122	4.33709
	-2.72163	13.9156			-242.116	-16.4802
	-2.72132	13.8118			-242.11	-8.48065
	-2.72102	13.6867			-242.104	18.3353
	-2.72071	13.7404			-242.098	17.4839
	-2.7204	14.1477			-242.092	9.00387
	-2.7201	14.322			-242.086	14.7146
	-2.71979	14.3867			-242.08	9.42844
	-2.71949	14.0801			-242.074	-6.37844
	-2.71918	13.8388			-242.068	-9.23038
	-2.71888	13.8912			-242.062	3.37104
	-2.71857	13.8358			-242.056	-4.80997
	-2.71827	14.2072			-242.05	-9.17497
	-2.71796	14.4999			-242.044	-4.47289
	-2.71765	14.5752			-242.038	-6.69115
	-2.71735	14.2121			-242.032	0.15493
	-2.71704	13.7035			-242.026	-1.8947
	-2.71674	13.9324			-242.02	-6.222
	-2.71643	14.3352			-242.014	-7.27302
	-2.71613	14.1844			-242.008	-16.7094
	-2.71582	13.9943			-242.001	-0.91923
	-2.71552	13.8864			-241.995	9.40783
	-2.71521	13.5527			-241.989	-0.87537
	-2.7149	13.583			-241.983	-12.4482
	-2.7146	13.9596			-241.977	-0.21305
	-2.71429	14.0792			-241.971	-8.55712
	-2.71399	13.9876			-241.965	-8.50538
	-2.71368	13.8774			-241.959	7.64274
	-2.71338	13.8175			-241.953	-10.8926
	-2.71307	13.6979			-241.947	-6.83582
	-2.71277	13.5929			-241.941	-15.2202
	-2.71246	13.5388			-241.935	-6.20607
	-2.71215	13.8011			-241.929	-1.94963
	-2.71185	13.697			-241.923	2.33909
	-2.71154	13.4195			-241.917	7.46239
	-2.71124	13.5411			-241.911	10.1956
	-2.71093	13.8673			-241.905	15.2801
	-2.71063	13.9157			-241.899	15.5425
	-2.71032	13.8467			-241.893	6.13134
	-2.71002	14.0382			-241.887	0.42344
	-2.70971	14.2045			-241.881	12.3955
	-2.7094	14.1698			-241.875	8.2693
	-2.7091	13.9906			-241.869	1.5293
	-2.70879	13.9702			-241.863	-5.25012
	-2.70849	13.9305			-241.857	6.52819
	-2.70818	14.3375			-241.85	7.71028
	-2.70788	14.7429			-241.844	16.7047
	-2.70757	14.7536			-241.838	23.5302
	-2.70727	14.3457			-241.832	-1.7695
	-2.70696	13.9745			-241.826	9.49038
	-2.70665	14.1572			-241.82	10.0111
	-2.70635	14.0987			-241.814	-1.10051
	-2.70604	13.8711			-241.808	1.1203
	-2.70574	13.7443			-241.802	20.6649
	-2.70543	13.9251			-241.796	4.55374
	-2.70513	13.7266			-241.79	8.77566
	-2.70482	13.1946			-241.784	-5.27728
	-2.70452	13.1854			-241.778	-15.0817
	-2.70421	13.4009			-241.772	-1.00774
	-2.7039	13.6003			-241.766	-5.24114
	-2.7036	13.6539			-241.76	5.95267
	-2.70329	13.6376			-241.754	-1.85331
	-2.70299	13.5767			-241.748	-6.48087
	-2.70268	13.4299			-241.742	-4.33646
	-2.70238	13.569			-241.736	-8.43619
	-2.70207	13.5335			-241.73	-17.387
	-2.70177	13.6237			-241.724	-9.20663
	-2.70146	14.2391			-241.718	-10.6248
	-2.70115	14.474			-241.712	-7.84577
	-2.70085	14.0762			-241.706	-27.8748
	-2.70054	13.8288			-241.7	-13.0645
	-2.70024	13.9356			-241.693	-4.09139
	-2.69993	13.7803			-241.687	-5.28528
	-2.69963	13.4663			-241.681	-4.31205
	-2.69932	13.4875			-241.675	1.82976
	-2.69902	13.3666			-241.669	-6.671
	-2.69871	13.2521			-241.663	-6.97049
	-2.6984	13.1843			-241.657	2.63038
	-2.6981	13.1787			-241.651	-11.4806
	-2.69779	13.6024			-241.645	-11.8103
	-2.69749	14.2288			-241.639	-0.75261
	-2.69718	14.6482			-241.633	-5.8309
	-2.69688	14.7767			-241.627	-14.6877
	-2.69657	14.4806			-241.621	1.51951
	-2.69627	13.8162			-241.615	2.30258
	-2.69596	13.4118			-241.609	3.99177
	-2.69565	13.5996			-241.603	0.51001
	-2.69535	13.8321			-241.597	1.33315
	-2.69504	13.773			-241.591	2.04453
	-2.69474	13.8128			-241.585	12.3729
	-2.69443	13.747			-241.579	16.0989
	-2.69413	13.6659			-241.573	13.6701
	-2.69382	13.5826			-241.567	-4.48349
	-2.69352	13.7687			-241.561	-6.56828
	-2.69321	14.4942			-241.555	3.66294
	-2.6929	14.6372			-241.549	-4.6272
	-2.6926	14.4569			-241.543	4.19019
	-2.69229	14.8561			-241.536	2.89201
	-2.69199	15.0301			-241.53	4.33903
	-2.69168	14.6614			-241.524	6.88214
	-2.69138	14.0265			-241.518	3.49016
	-2.69107	13.6312			-241.512	3.21896
	-2.69076	13.6645			-241.506	-2.61054
	-2.69046	13.6146			-241.5	-10.5099
	-2.69015	13.307			-241.494	2.74247
	-2.68985	13.5154			-241.488	-3.7893
	-2.68954	13.832			-241.482	-0.08109
	-2.68924	14.1243			-241.476	-9.92974
	-2.68893	14.1004			-241.47	5.64104
	-2.68863	13.6598			-241.464	9.53433
	-2.68832	13.4766			-241.458	9.07944
	-2.68801	13.8034			-241.452	23.7519
	-2.68771	14.2268			-241.446	8.30006
	-2.6874	14.108			-241.44	-12.8454
	-2.6871	13.989			-241.434	1.48017
	-2.68679	14.0977			-241.428	16.7501
	-2.68649	14.4761			-241.422	5.15428
	-2.68618	13.9932			-241.416	-5.76626
	-2.68588	13.6801			-241.41	-9.04022
	-2.68557	13.8857			-241.404	11.7122
	-2.68526	14.0322			-241.398	3.57848
	-2.68496	14.2073			-241.392	5.06122
	-2.68465	14.1028			-241.385	6.04297
	-2.68435	13.7092			-241.379	-1.35006
	-2.68404	13.5553			-241.373	-6.86136
	-2.68374	13.7335			-241.367	-16.119
	-2.68343	13.6402			-241.361	-19.6724
	-2.68313	13.6857			-241.355	-21.947
	-2.68282	13.9337			-241.349	-11.033
	-2.68251	13.6556			-241.343	1.48248
	-2.68221	13.4072			-241.337	2.40228
	-2.6819	13.5838			-241.331	8.30484
	-2.6816	13.8445			-241.325	4.29494
	-2.68129	13.8474			-241.319	-7.32603
	-2.68099	13.5623			-241.313	-14.0681
	-2.68068	13.2064			-241.307	-12.8926
	-2.68038	13.2945			-241.301	-8.45032
	-2.68007	13.5798			-241.295	16.8828
	-2.67976	13.601			-241.289	16.9241
	-2.67946	13.8581			-241.283	-5.37845
	-2.67915	13.934			-241.277	-3.86443
	-2.67885	13.7905			-241.271	-10.6159
	-2.67854	13.6974			-241.265	-22.4961
	-2.67824	13.7543			-241.259	-6.28417
	-2.67793	13.7766			-241.253	-6.96319
	-2.67763	13.5587			-241.247	4.90486
	-2.67732	13.3094			-241.241	13.9787
	-2.67701	12.9557			-241.235	18.4258
	-2.67671	12.8488			-241.228	18.0187
	-2.6764	13.3116			-241.222	6.82916
	-2.6761	13.6882			-241.216	-11.8232
	-2.67579	13.8933			-241.21	-0.07733
	-2.67549	13.9736			-241.204	-15.0461
	-2.67518	14.1372			-241.198	-21.5002
	-2.67488	14.211			-241.192	-5.95308
	-2.67457	14.0853			-241.186	-5.44609
	-2.67426	14.0067			-241.18	-2.58847
	-2.67396	13.7491			-241.174	0.61719
	-2.67365	13.2846			-241.168	-2.64771
	-2.67335	12.968			-241.162	-0.38603
	-2.67304	12.8702			-241.156	5.50541
	-2.67274	13.0467			-241.15	9.01637
	-2.67243	13.278			-241.144	21.0894
	-2.67213	13.5046			-241.138	7.92324
	-2.67182	13.2375			-241.132	4.96858
	-2.67151	13.0199			-241.126	21.8934
	-2.67121	13.0487			-241.12	15.8924
	-2.6709	12.944			-241.114	11.9906
	-2.6706	13.0311			-241.108	16.4948
	-2.67029	13.3906			-241.102	16.6343
	-2.66999	13.6943			-241.096	13.816
	-2.66968	13.7098			-241.09	-1.58757
	-2.66938	13.8107			-241.084	-11.9683
	-2.66907	13.8787			-241.077	-27.1984
	-2.66876	13.5529			-241.071	-16.226
	-2.66846	13.6349			-241.065	-2.23866
	-2.66815	14.0736			-241.059	2.77458
	-2.66785	14.2655			-241.053	0.69453
	-2.66754	14.3477			-241.047	16.0488
	-2.66724	14.1916			-241.041	12.7999
	-2.66693	13.7939			-241.035	5.37677
	-2.66663	13.368			-241.029	4.92458
	-2.66632	13.2593			-241.023	-0.95719
	-2.66601	13.3297			-241.017	1.0029
	-2.66571	13.3202			-241.011	-3.85134
	-2.6654	13.4459			-241.005	3.15468
	-2.6651	13.6809			-240.999	0.89145
	-2.66479	14.0941			-240.993	3.54141
	-2.66449	14.4201			-240.987	7.25776
	-2.66418	14.2708			-240.981	7.13496
	-2.66387	13.8232			-240.975	-6.94013
	-2.66357	13.546			-240.969	1.80627
	-2.66326	13.534			-240.963	-5.25774
	-2.66296	13.5331			-240.957	3.59759
	-2.66265	13.4133			-240.951	1.518
	-2.66235	13.8401			-240.945	-10.7427
	-2.66204	14.1504			-240.939	-6.98729
	-2.66174	13.6918			-240.933	-8.59202
	-2.66143	13.1588			-240.927	-11.3035
	-2.66112	13.121			-240.92	-12.4207
	-2.66082	13.2747			-240.914	-4.48956
	-2.66051	13.52			-240.908	2.03786
	-2.66021	13.4349			-240.902	10.8195
	-2.6599	13.1443			-240.896	-6.05919
	-2.6596	13.481			-240.89	-3.47987
	-2.65929	13.6958			-240.884	-6.79765
	-2.65899	13.5141			-240.878	-19.3147
	-2.65868	13.6757			-240.872	-14.6537
	-2.65837	13.7514			-240.866	-3.52067
	-2.65807	13.7509			-240.86	-15.8797
	-2.65776	13.8694			-240.854	-1.36859
	-2.65746	13.9335			-240.848	4.80572
	-2.65715	13.8066			-240.842	-7.05839
	-2.65685	13.6335			-240.836	-0.61255
	-2.65654	13.4239			-240.83	14.9934
	-2.65624	13.4604			-240.824	12.9401
	-2.65593	13.5128			-240.818	3.68219
	-2.65562	13.6641			-240.812	-5.48562
	-2.65532	13.886			-240.806	3.12131
	-2.65501	13.7862			-240.8	7.43887
	-2.65471	13.8798			-240.794	7.56377
	-2.6544	13.772			-240.788	2.68481
	-2.6541	13.7208			-240.782	3.34027
	-2.65379	13.7094			-240.776	13.9195
	-2.65349	13.4958			-240.769	3.15794
	-2.65318	13.5897			-240.763	2.41335
	-2.65287	13.6958			-240.757	8.47031
	-2.65257	13.5965			-240.751	-6.48167
	-2.65226	13.3072			-240.745	4.36468
	-2.65196	13.304			-240.739	-1.45563
	-2.65165	13.6503			-240.733	-4.52872
	-2.65135	13.7929			-240.727	2.89026
	-2.65104	13.8838			-240.721	-7.92687
	-2.65074	13.6599			-240.715	-18.5545
	-2.65043	13.2614			-240.709	-6.34272
	-2.65012	13.048			-240.703	3.22251
	-2.64982	12.9789			-240.697	-5.70374
	-2.64951	13.2262			-240.691	-2.48331
	-2.64921	13.4218			-240.685	-13.7689
	-2.6489	13.3273			-240.679	-10.247
	-2.6486	13.3417			-240.673	-5.52322
	-2.64829	13.4985			-240.667	-9.69721
	-2.64799	13.4343			-240.661	-3.54585
	-2.64768	13.6337			-240.655	5.61149
	-2.64737	13.4986			-240.649	2.45446
	-2.64707	13.4101			-240.643	-5.54124
	-2.64676	13.6783			-240.637	-12.6223
	-2.64646	13.8937			-240.631	-15.9976
	-2.64615	13.6453			-240.625	-3.37595
	-2.64585	13.3262			-240.619	-9.5347
	-2.64554	13.274			-240.612	-18.7165
	-2.64524	13.2174			-240.606	-12.4063
	-2.64493	13.427			-240.6	-9.51172
	-2.64462	13.5733			-240.594	-30.5726
	-2.64432	13.5386			-240.588	-14.1938
	-2.64401	13.4811			-240.582	1.64555
	-2.64371	13.494			-240.576	-13.2361
	-2.6434	13.6903			-240.57	-6.08612
	-2.6431	13.7717			-240.564	-0.42612
	-2.64279	13.3757			-240.558	-5.80438
	-2.64249	13.351			-240.552	4.64017
	-2.64218	13.1066			-240.546	7.17552
	-2.64187	12.8861			-240.54	-0.36633
	-2.64157	13.3677			-240.534	-18.0342
	-2.64126	13.5318			-240.528	-9.56661
	-2.64096	13.57			-240.522	13.3835
	-2.64065	13.7955			-240.516	5.32609
	-2.64035	13.7367			-240.51	2.86522
	-2.64004	13.6429			-240.504	2.89117
	-2.63974	13.8568			-240.498	20.2438
	-2.63943	13.8427			-240.492	10.7861
	-2.63912	13.8215			-240.486	-8.11162
	-2.63882	13.8147			-240.48	2.60384
	-2.63851	13.7035			-240.474	9.87484
	-2.63821	13.4059			-240.468	5.66933
	-2.6379	13.5174			-240.461	7.49496
	-2.6376	14.0411			-240.455	14.6806
	-2.63729	14.2487			-240.449	1.71317
	-2.63698	14.2713			-240.443	-1.62379
	-2.63668	13.9879			-240.437	6.58817
	-2.63637	13.6768			-240.431	1.26972
	-2.63607	13.3839			-240.425	-2.55883
	-2.63576	13.2744			-240.419	-3.47791
	-2.63546	13.3784			-240.413	6.44087
	-2.63515	13.5054			-240.407	5.08704
	-2.63485	13.624			-240.401	4.56021
	-2.63454	13.7563			-240.395	2.41787
	-2.63423	13.6922			-240.389	-1.22157
	-2.63393	13.5413			-240.383	-9.10137
	-2.63362	13.446			-240.377	-14.0644
	-2.63332	13.1245			-240.371	-14.4156
	-2.63301	13.1646			-240.365	2.06069
	-2.63271	13.5713			-240.359	9.86105
	-2.6324	13.802			-240.353	8.71777
	-2.6321	13.6078			-240.347	-2.27404
	-2.63179	13.6534			-240.341	-10.9509
	-2.63148	14.1586			-240.335	5.26428
	-2.63118	14.4754			-240.329	-2.07115
	-2.63087	14.2512			-240.323	7.43557
	-2.63057	13.7791			-240.317	6.37863
	-2.63026	13.5755			-240.311	8.527
	-2.62996	13.5221			-240.304	11.9191
	-2.62965	13.4584			-240.298	-13.834
	-2.62935	13.3764			-240.292	-19.9379
	-2.62904	13.2967			-240.286	-2.26022
	-2.62873	13.3384			-240.28	4.8909
	-2.62843	13.3913			-240.274	-17.212
	-2.62812	13.2883			-240.268	-16.2951
	-2.62782	13.2704			-240.262	-2.52921
	-2.62751	13.2883			-240.256	-11.1427
	-2.62721	13.1323			-240.25	7.1672
	-2.6269	13.0256			-240.244	6.26035
	-2.6266	13.5487			-240.238	14.0415
	-2.62629	14.0936			-240.232	15.2242
	-2.62598	14.3055			-240.226	29.7322
	-2.62568	14.6795			-240.22	16.4529
	-2.62537	14.9051			-240.214	12.6927
	-2.62507	15.0795			-240.208	14.855
	-2.62476	15.0414			-240.202	7.40618
	-2.62446	14.7597			-240.196	8.7531
	-2.62415	14.3063			-240.19	15.5635
	-2.62385	14.1652			-240.184	2.47774
	-2.62354	14.0527			-240.178	0.99507
	-2.62323	13.8046			-240.172	14.7563
	-2.62293	13.7099			-240.166	5.42585
	-2.62262	13.776			-240.16	9.02924
	-2.62232	14.0623			-240.154	15.25
	-2.62201	14.4004			-240.147	-5.8308
	-2.62171	14.512			-240.141	-10.3588
	-2.6214	14.2693			-240.135	-14.0546
	-2.6211	14.2739			-240.129	-15.6535
	-2.62079	14.4363			-240.123	-11.5176
	-2.62048	14.552			-240.117	-15.2972
	-2.62018	14.4783			-240.111	-8.87875
	-2.61987	14.3228			-240.105	9.43631
	-2.61957	14.4712			-240.099	19.9011
	-2.61926	14.6233			-240.093	15.1091
	-2.61896	14.4618			-240.087	1.57364
	-2.61865	14.2283			-240.081	-14.3879
	-2.61835	13.9861			-240.075	-4.6732
	-2.61804	13.6924			-240.069	0.93444
	-2.61773	13.3526			-240.063	-18.853
	-2.61743	13.3842			-240.057	-10.3868
	-2.61712	13.5758			-240.051	4.74209
	-2.61682	13.4296			-240.045	8.615
	-2.61651	13.2377			-240.039	-0.01172
	-2.61621	13.5487			-240.033	4.40179
	-2.6159	14.01			-240.027	11.7149
	-2.6156	14.0974			-240.021	15.2885
	-2.61529	14.1178			-240.015	14.9854
	-2.61498	14.3007			-240.009	-9.27056
	-2.61468	14.191			-240.003	-1.97713
	-2.61437	14.0475			-239.996	5.85125
	-2.61407	13.9747			-239.99	5.55064
	-2.61376	13.7964			-239.984	-1.8891
	-2.61346	13.807			-239.978	-3.05717
	-2.61315	13.7837			-239.972	-1.55244
	-2.61285	13.5362			-239.966	11.7247
	-2.61254	13.5644			-239.96	10.5347
	-2.61223	13.8008			-239.954	-4.09653
	-2.61193	13.8299			-239.948	-6.06982
	-2.61162	13.7637			-239.942	2.37373
	-2.61132	13.71			-239.936	-12.3432
	-2.61101	13.8907			-239.93	-19.8233
	-2.61071	14.0727			-239.924	-5.24967
	-2.6104	14.1297			-239.918	-4.03501
	-2.61009	13.9172			-239.912	1.32839
	-2.60979	13.5688			-239.906	8.31193
	-2.60948	13.3343			-239.9	5.91319
	-2.60918	13.1999			-239.894	-8.20953
	-2.60887	13.46			-239.888	-6.68762
	-2.60857	13.8003			-239.882	-2.98064
	-2.60826	13.7538			-239.876	-6.068
	-2.60796	13.8487			-239.87	-11.0826
	-2.60765	13.8631			-239.864	-4.00893
	-2.60734	13.7464			-239.858	-22.4216
	-2.60704	13.7289			-239.852	-19.6487
	-2.60673	14.0275			-239.846	-17.9289
	-2.60643	14.4536			-239.839	-15.673
	-2.60612	14.661			-239.833	-4.22252
	-2.60582	14.605			-239.827	-1.78741
	-2.60551	13.9827			-239.821	0.55439
	-2.60521	13.5537			-239.815	6.10634
	-2.6049	13.6648			-239.809	-1.5067
	-2.60459	13.9668			-239.803	-13.0904
	-2.60429	14.1654			-239.797	10.5631
	-2.60398	14.467			-239.791	0.14267
	-2.60368	14.3207			-239.785	-11.9306
	-2.60337	14.2108			-239.779	-16.7549
	-2.60307	14.2871			-239.773	-4.9487
	-2.60276	14.2972			-239.767	0.49987
	-2.60246	14.085			-239.761	-0.34547
	-2.60215	13.7492			-239.755	-0.42951
	-2.60184	13.7267			-239.749	6.90298
	-2.60154	14.1755			-239.743	-5.92967
	-2.60123	14.559			-239.737	-22.9878
	-2.60093	14.563			-239.731	-18.2715
	-2.60062	14.4061			-239.725	-8.39404
	-2.60032	14.3114			-239.719	-3.87026
	-2.60001	14.3217			-239.713	3.56294
	-2.59971	14.253			-239.707	5.29344
	-2.5994	14.3483			-239.701	12.2649
	-2.59909	14.2804			-239.695	5.26641
	-2.59879	14.0891			-239.688	-2.65952
	-2.59848	14.0651			-239.682	-9.52322
	-2.59818	14.2197			-239.676	-4.35278
	-2.59787	14.2325			-239.67	-3.32449
	-2.59757	14.3342			-239.664	-3.78288
	-2.59726	14.4176			-239.658	-15.0884
	-2.59696	14.1424			-239.652	4.91654
	-2.59665	14.0117			-239.646	20.4193
	-2.59634	14.1375			-239.64	3.7864
	-2.59604	14.2612			-239.634	-2.61633
	-2.59573	14.5424			-239.628	-1.13075
	-2.59543	14.7671			-239.622	-4.30932
	-2.59512	14.7143			-239.616	0.29119
	-2.59482	14.5028			-239.61	-29.882
	-2.59451	14.625			-239.604	-16.3389
	-2.59421	14.6524			-239.598	-12.2965
	-2.5939	14.4491			-239.592	-3.33785
	-2.59359	14.6449			-239.586	-1.53095
	-2.59329	14.8638			-239.58	3.75358
	-2.59298	14.6132			-239.574	18.025
	-2.59268	14.1249			-239.568	-0.17098
	-2.59237	13.5326			-239.562	-8.18548
	-2.59207	13.1907			-239.556	-12.1467
	-2.59176	13.0472			-239.55	-19.6721
	-2.59146	13.0042			-239.544	-21.6254
	-2.59115	13.4285			-239.538	-7.73294
	-2.59084	13.713			-239.531	-23.6835
	-2.59054	14.0727			-239.525	-21.3332
	-2.59023	14.4535			-239.519	3.05873
	-2.58993	14.5989			-239.513	-3.9571
	-2.58962	14.3878			-239.507	-6.79812
	-2.58932	14.0773			-239.501	-12.1835
	-2.58901	14.1563			-239.495	-9.98002
	-2.58871	14.4133			-239.489	-12.8188
	-2.5884	14.4336			-239.483	-1.69089
	-2.58809	14.475			-239.477	5.13703
	-2.58779	14.376			-239.471	14.6044
	-2.58748	14.2085			-239.465	2.30663
	-2.58718	14.1382			-239.459	-9.19489
	-2.58687	14.1595			-239.453	-3.46752
	-2.58657	14.1238			-239.447	-8.1304
	-2.58626	13.7122			-239.441	19.7936
	-2.58596	13.3109			-239.435	10.1836
	-2.58565	13.2136			-239.429	-24.9225
	-2.58534	12.8568			-239.423	-15.6237
	-2.58504	12.9529			-239.417	-5.55306
	-2.58473	13.5085			-239.411	1.4939
	-2.58443	13.662			-239.405	5.60448
	-2.58412	13.5484			-239.399	-1.56019
	-2.58382	13.9627			-239.393	-7.6178
	-2.58351	14.4313			-239.387	19.0316
	-2.5832	14.5309			-239.38	8.27142
	-2.5829	14.1879			-239.374	18.9189
	-2.58259	14.1803			-239.368	4.18591
	-2.58229	14.2113			-239.362	-9.50966
	-2.58198	13.9187			-239.356	11.939
	-2.58168	13.872			-239.35	-4.97123
	-2.58137	13.9691			-239.344	0.37965
	-2.58107	13.896			-239.338	0.69435
	-2.58076	13.6822			-239.332	-4.43072
	-2.58045	13.7349			-239.326	-10.9955
	-2.58015	13.9324			-239.32	-3.94307
	-2.57984	14.3452			-239.314	6.59425
	-2.57954	14.4379			-239.308	10.8716
	-2.57923	14.2453			-239.302	18.1646
	-2.57893	14.4189			-239.296	19.2523
	-2.57862	14.4872			-239.29	10.749
	-2.57832	14.314			-239.284	6.84091
	-2.57801	14.3699			-239.278	4.04016
	-2.5777	14.2795			-239.272	1.766
	-2.5774	13.8676			-239.266	-2.35366
	-2.57709	13.6245			-239.26	-0.88631
	-2.57679	13.8156			-239.254	0.01094
	-2.57648	13.8513			-239.248	9.72641
	-2.57618	13.616			-239.242	-3.47048
	-2.57587	13.5483			-239.236	-3.47949
	-2.57557	13.553			-239.23	-8.34171
	-2.57526	13.4442			-239.223	-21.7702
	-2.57495	13.5611			-239.217	-9.64505
	-2.57465	13.8074			-239.211	-3.91444
	-2.57434	13.8237			-239.205	0.56985
	-2.57404	13.9286			-239.199	4.65629
	-2.57373	14.1443			-239.193	13.0043
	-2.57343	14.0092			-239.187	10.1426
	-2.57312	13.9024			-239.181	-0.6701
	-2.57282	14.1423			-239.175	3.07782
	-2.57251	14.2901			-239.169	-12.1386
	-2.5722	14.0652			-239.163	-24.424
	-2.5719	13.8907			-239.157	-14.7761
	-2.57159	14.0788			-239.151	0.42786
	-2.57129	14.0645			-239.145	-2.36273
	-2.57098	14.1178			-239.139	-2.4638
	-2.57068	14.134			-239.133	8.90985
	-2.57037	14.113			-239.127	2.37203
	-2.57007	14.3603			-239.121	5.06033
	-2.56976	14.6757			-239.115	21.499
	-2.56945	14.6334			-239.109	15.8697
	-2.56915	14.1964			-239.103	5.96595
	-2.56884	13.9874			-239.097	5.13785
	-2.56854	14.0456			-239.091	-14.8633
	-2.56823	13.9808			-239.085	-5.10441
	-2.56793	13.9049			-239.079	-13.9929
	-2.56762	13.7596			-239.072	-18.1811
	-2.56732	13.7292			-239.066	-4.68246
	-2.56701	13.9656			-239.06	-12.3225
	-2.5667	13.8961			-239.054	2.43642
	-2.5664	14.0452			-239.048	-3.9306
	-2.56609	14.3527			-239.042	-1.64179
	-2.56579	14.3392			-239.036	9.76938
	-2.56548	14.3177			-239.03	18.1126
	-2.56518	14.459			-239.024	21.0416
	-2.56487	14.3187			-239.018	2.88921
	-2.56457	14.1141			-239.012	10.8907
	-2.56426	13.9178			-239.006	1.75059
	-2.56395	13.9148			-239	-1.73733
	-2.56365	13.9453			-238.994	-3.01112
	-2.56334	13.7815			-238.988	-4.98987
	-2.56304	13.5508			-238.982	-11.6744
	-2.56273	13.4919			-238.976	-6.14719
	-2.56243	13.7983			-238.97	-4.08033
	-2.56212	13.8902			-238.964	6.39952
	-2.56182	13.7084			-238.958	14.4189
	-2.56151	13.6648			-238.952	12.0171
	-2.5612	13.5963			-238.946	-9.12149
	-2.5609	13.6336			-238.94	-10.8607
	-2.56059	13.7163			-238.934	-12.0906
	-2.56029	13.6407			-238.928	-17.0481
	-2.55998	13.4039			-238.922	-10.6895
	-2.55968	13.3424			-238.915	2.92987
	-2.55937	13.7589			-238.909	3.7133
	-2.55907	13.9417			-238.903	-1.21503
	-2.55876	13.7618			-238.897	-13.8273
	-2.55845	13.7809			-238.891	5.55881
	-2.55815	13.9618			-238.885	19.8878
	-2.55784	13.8493			-238.879	-0.68777
	-2.55754	13.7921			-238.873	8.1003
	-2.55723	13.9305			-238.867	17.8498
	-2.55693	13.9763			-238.861	4.54428
	-2.55662	14.1677			-238.855	3.43417
	-2.55631	14.0771			-238.849	15.5646
	-2.55601	14.0825			-238.843	27.6357
	-2.5557	14.0763			-238.837	1.47764
	-2.5554	13.939			-238.831	-15.7855
	-2.55509	13.888			-238.825	4.60127
	-2.55479	13.5851			-238.819	10.2227
	-2.55448	13.2244			-238.813	1.24167
	-2.55418	13.2784			-238.807	10.8111
	-2.55387	13.2929			-238.801	10.4278
	-2.55356	13.2307			-238.795	14.3876
	-2.55326	13.4313			-238.789	-0.36594
	-2.55295	13.7175			-238.783	-11.2132
	-2.55265	13.8516			-238.777	-9.37584
	-2.55234	14.2107			-238.771	-0.01358
	-2.55204	14.1819			-238.765	9.64604
	-2.55173	13.9339			-238.758	0.72386
	-2.55143	13.9422			-238.752	2.61951
	-2.55112	13.4159			-238.746	-6.43982
	-2.55081	12.9899			-238.74	1.50951
	-2.55051	12.7741			-238.734	5.57931
	-2.5502	12.7172			-238.728	-11.9476
	-2.5499	12.7036			-238.722	-14.898
	-2.54959	12.7151			-238.716	-9.03357
	-2.54929	13.2989			-238.71	-3.30934
	-2.54898	13.6575			-238.704	-14.2661
	-2.54868	13.9637			-238.698	-23.2181
	-2.54837	14.0641			-238.692	-16.7296
	-2.54806	14.0657			-238.686	2.59329
	-2.54776	14.3319			-238.68	6.31944
	-2.54745	14.4539			-238.674	7.73504
	-2.54715	14.1651			-238.668	-8.65924
	-2.54684	13.7057			-238.662	5.27284
	-2.54654	13.7535			-238.656	11.1312
	-2.54623	13.8293			-238.65	5.0499
	-2.54593	13.951			-238.644	-3.38067
	-2.54562	14.1882			-238.638	3.90363
	-2.54531	14.2894			-238.632	11.9904
	-2.54501	14.0407			-238.626	-8.17519
	-2.5447	13.7297			-238.62	-14.8449
	-2.5444	13.7876			-238.614	-25.3878
	-2.54409	14.0998			-238.607	-6.40337
	-2.54379	14.2293			-238.601	-13.0214
	-2.54348	14.0064			-238.595	-10.1015
	-2.54318	13.5265			-238.589	-5.47926
	-2.54287	13.1836			-238.583	-11.8688
	-2.54256	12.8186			-238.577	-2.40314
	-2.54226	12.7865			-238.571	13.6717
	-2.54195	12.7801			-238.565	9.56664
	-2.54165	12.718			-238.559	9.27416
	-2.54134	13.0612			-238.553	13.8849
	-2.54104	13.6697			-238.547	-15.7632
	-2.54073	14.0548			-238.541	-15.9147
	-2.54043	13.9078			-238.535	2.17145
	-2.54012	13.503			-238.529	-12.8077
	-2.53981	13.3478			-238.523	-22.2379
	-2.53951	13.3928			-238.517	-27.0332
	-2.5392	13.449			-238.511	-1.61733
	-2.5389	13.4009			-238.505	4.08512
	-2.53859	13.2615			-238.499	3.12496
	-2.53829	13.3084			-238.493	0.73636
	-2.53798	13.4251			-238.487	-3.81048
	-2.53768	13.7835			-238.481	-9.60699
	-2.53737	14.1501			-238.475	-10.0577
	-2.53706	14.1071			-238.469	-23.5826
	-2.53676	13.8052			-238.463	-0.95214
	-2.53645	13.3846			-238.457	10.8219
	-2.53615	13.2225			-238.45	0.69906
	-2.53584	13.4424			-238.444	-2.89963
	-2.53554	13.471			-238.438	-0.25071
	-2.53523	13.4567			-238.432	9.44737
	-2.53493	13.4538			-238.426	10.5373
	-2.53462	13.474			-238.42	9.96755
	-2.53431	13.4403			-238.414	15.6122
	-2.53401	13.3345			-238.408	7.19973
	-2.5337	13.3844			-238.402	9.36345
	-2.5334	13.5005			-238.396	13.2104
	-2.53309	13.3796			-238.39	9.74837
	-2.53279	13.2051			-238.384	12.7228
	-2.53248	13.0591			-238.378	22.9972
	-2.53218	13.1377			-238.372	6.84189
	-2.53187	13.3094			-238.366	-1.71165
	-2.53156	13.5929			-238.36	14.9638
	-2.53126	13.7726			-238.354	18.0763
	-2.53095	14.0479			-238.348	0.38865
	-2.53065	14.2269			-238.342	6.46542
	-2.53034	13.9006			-238.336	5.10459
	-2.53004	13.5922			-238.33	1.80136
	-2.52973	13.8269			-238.324	8.65233
	-2.52942	14.0626			-238.318	-5.85576
	-2.52912	14.1558			-238.312	11.0418
	-2.52881	14.3454			-238.306	3.39952
	-2.52851	14.2566			-238.299	-6.34688
	-2.5282	13.915			-238.293	2.70861
	-2.5279	13.7376			-238.287	-4.4698
	-2.52759	13.5259			-238.281	10.595
	-2.52729	13.5431			-238.275	-2.44415
	-2.52698	13.6688			-238.269	-6.286
	-2.52667	13.9975			-238.263	-8.12711
	-2.52637	14.2762			-238.257	-6.49577
	-2.52606	14.1451			-238.251	2.88981
	-2.52576	13.8859			-238.245	-5.79187
	-2.52545	13.6746			-238.239	-6.53583
	-2.52515	13.5558			-238.233	-8.26284
	-2.52484	13.3948			-238.227	-6.65589
	-2.52454	13.3192			-238.221	-4.16041
	-2.52423	13.3123			-238.215	2.5502
	-2.52392	13.3198			-238.209	1.84898
	-2.52362	13.5004			-238.203	-3.89128
	-2.52331	13.5401			-238.197	-3.30683
	-2.52301	13.488			-238.191	-11.4964
	-2.5227	13.8032			-238.185	-0.09505
	-2.5224	14.3642			-238.179	1.75717
	-2.52209	14.657			-238.173	-13.7377
	-2.52179	14.4791			-238.167	-10.626
	-2.52148	14.0715			-238.161	-3.28533
	-2.52117	13.8108			-238.155	5.61278
	-2.52087	13.8642			-238.149	13.0885
	-2.52056	13.9725			-238.142	9.66873
	-2.52026	14.1771			-238.136	23.486
	-2.51995	14.5688			-238.13	14.1324
	-2.51965	14.8758			-238.124	7.36212
	-2.51934	14.7987			-238.118	10.1661
	-2.51904	14.5047			-238.112	-1.87701
	-2.51873	14.0226			-238.106	-12.8239
	-2.51842	13.5952			-238.1	8.56266
	-2.51812	13.2799			-238.094	15.3852
	-2.51781	13.4197			-238.088	3.85729
	-2.51751	13.7319			-238.082	-4.38149
	-2.5172	13.6287			-238.076	-7.42093
	-2.5169	13.5493			-238.07	-1.35142
	-2.51659	13.7085			-238.064	5.98256
	-2.51629	13.7787			-238.058	-3.11872
	-2.51598	13.9925			-238.052	-13.2614
	-2.51567	14.1741			-238.046	-9.15581
	-2.51537	14.0951			-238.04	1.51954
	-2.51506	13.8188			-238.034	1.20084
	-2.51476	13.3411			-238.028	-17.3365
	-2.51445	13.0746			-238.022	-11.882
	-2.51415	13.2344			-238.016	3.37692
	-2.51384	13.3599			-238.01	6.91637
	-2.51354	13.2236			-238.004	16.5713
	-2.51323	13.1171			-237.998	10.3471
	-2.51292	13.4056			-237.991	-7.2691
	-2.51262	13.5815			-237.985	-24.2021
	-2.51231	13.6798			-237.979	-4.50177
	-2.51201	13.7823			-237.973	-11.4426
	-2.5117	13.6778			-237.967	-14.6588
	-2.5114	13.3368			-237.961	-5.47398
	-2.51109	13.45			-237.955	2.82553
	-2.51079	13.7273			-237.949	8.1022
	-2.51048	13.828			-237.943	6.32004
	-2.51017	13.8458			-237.937	-8.78418
	-2.50987	14.1307			-237.931	-8.16306
	-2.50956	14.747			-237.925	5.4181
	-2.50926	15.1078			-237.919	17.7473
	-2.50895	14.9104			-237.913	4.31409
	-2.50865	14.2517			-237.907	3.94149
	-2.50834	13.8924			-237.901	-7.33272
	-2.50804	14.0483			-237.895	-3.45254
	-2.50773	13.9526			-237.889	-1.61739
	-2.50742	14.0442			-237.883	-4.67526
	-2.50712	14.0809			-237.877	-2.569
	-2.50681	14.1664			-237.871	0.38044
	-2.50651	14.2596			-237.865	10.5229
	-2.5062	14.446			-237.859	15.9731
	-2.5059	14.4395			-237.853	2.33547
	-2.50559	14.2902			-237.847	-2.67446
	-2.50529	14.1756			-237.841	2.9896
	-2.50498	14.2208			-237.834	-4.23593
	-2.50467	14.2547			-237.828	0.47818
	-2.50437	14.1785			-237.822	-6.88031
	-2.50406	14.1741			-237.816	-2.13177
	-2.50376	14.2697			-237.81	-0.22009
	-2.50345	14.4395			-237.804	-3.08076
	-2.50315	14.6141			-237.798	-3.00674
	-2.50284	14.5617			-237.792	-13.3034
	-2.50253	14.2709			-237.786	-20.0882
	-2.50223	14.0106			-237.78	-13.441
	-2.50192	14.381			-237.774	-14.0222
	-2.50162	15.0736			-237.768	-12.9644
	-2.50131	15.3065			-237.762	-12.75
	-2.50101	14.6754			-237.756	-10.6977
	-2.5007	13.9682			-237.75	-2.77149
	-2.5004	13.9573			-237.744	-6.89263
	-2.50009	14.1517			-237.738	-6.97013
	-2.49978	14.0668			-237.732	5.30183
	-2.49948	13.9581			-237.726	6.31358
	-2.49917	13.8938			-237.72	-9.89692
	-2.49887	13.9182			-237.714	-16.9489
	-2.49856	14.119			-237.708	-1.18975
	-2.49826	14.1219			-237.702	1.03664
	-2.49795	13.9165			-237.696	5.51507
	-2.49765	13.7041			-237.69	-7.76857
	-2.49734	13.9095			-237.683	-16.4493
	-2.49703	13.7467			-237.677	-12.9592
	-2.49673	13.3301			-237.671	-12.8955
	-2.49642	13.3397			-237.665	-7.61564
	-2.49612	13.7383			-237.659	-0.64589
	-2.49581	14.0326			-237.653	-3.20124
	-2.49551	13.8252			-237.647	-2.39836
	-2.4952	13.6588			-237.641	6.74908
	-2.4949	13.9243			-237.635	-4.33084
	-2.49459	13.9832			-237.629	0.63482
	-2.49428	13.942			-237.623	8.03372
	-2.49398	13.963			-237.617	-8.69975
	-2.49367	13.9221			-237.611	-16.2548
	-2.49337	14.1319			-237.605	-8.8397
	-2.49306	14.3072			-237.599	7.8408
	-2.49276	14.4775			-237.593	2.1789
	-2.49245	14.4682			-237.587	-2.9649
	-2.49215	14.4343			-237.581	-13.3289
	-2.49184	14.3371			-237.575	-0.51912
	-2.49153	13.9489			-237.569	5.19427
	-2.49123	13.6713			-237.563	13.2363
	-2.49092	13.7143			-237.557	7.5061
	-2.49062	13.9269			-237.551	8.32692
	-2.49031	14.2299			-237.545	13.6532
	-2.49001	14.2909			-237.539	-4.45177
	-2.4897	14.0533			-237.533	-12.9713
	-2.4894	13.8169			-237.526	9.12347
	-2.48909	13.6844			-237.52	3.39085
	-2.48878	13.5306			-237.514	-9.70106
	-2.48848	13.2885			-237.508	6.37321
	-2.48817	13.5121			-237.502	12.5087
	-2.48787	13.9807			-237.496	15.5962
	-2.48756	14.0224			-237.49	-5.07182
	-2.48726	13.7563			-237.484	-5.49796
	-2.48695	13.6078			-237.478	10.6729
	-2.48665	13.9598			-237.472	-0.13081
	-2.48634	14.2924			-237.466	-0.82326
	-2.48603	14.3406			-237.46	-7.4754
	-2.48573	14.2905			-237.454	-4.53298
	-2.48542	14.4245			-237.448	-8.36703
	-2.48512	14.4473			-237.442	-7.78757
	-2.48481	14.5171			-237.436	0.57033
	-2.48451	14.5452			-237.43	8.09491
	-2.4842	14.4586			-237.424	11.9144
	-2.4839	14.4796			-237.418	5.15083
	-2.48359	14.4846			-237.412	-0.12648
	-2.48328	14.4011			-237.406	-12.627
	-2.48298	14.1974			-237.4	-20.6894
	-2.48267	14.0644			-237.394	-9.97751
	-2.48237	13.7986			-237.388	-20.0482
	-2.48206	13.4858			-237.382	-7.09562
	-2.48176	13.6783			-237.376	14.0177
	-2.48145	13.9048			-237.369	-3.23203
	-2.48115	13.9371			-237.363	3.87241
	-2.48084	13.8815			-237.357	3.04801
	-2.48053	14.0689			-237.351	-0.57679
	-2.48023	14.1994			-237.345	-5.19408
	-2.47992	14.0956			-237.339	11.4296
	-2.47962	14.3886			-237.333	18.7216
	-2.47931	14.4259			-237.327	5.11326
	-2.47901	14.3508			-237.321	7.70025
	-2.4787	14.2805			-237.315	8.36481
	-2.4784	14.1283			-237.309	7.61679
	-2.47809	14.0534			-237.303	-4.92356
	-2.47778	14.0826			-237.297	2.21649
	-2.47748	14.1111			-237.291	2.60512
	-2.47717	14.0936			-237.285	-7.39154
	-2.47687	13.8964			-237.279	2.82511
	-2.47656	13.7236			-237.273	6.50462
	-2.47626	13.6748			-237.267	4.01007
	-2.47595	13.6866			-237.261	-12.447
	-2.47564	13.7294			-237.255	-7.09266
	-2.47534	13.9225			-237.249	-2.86341
	-2.47503	13.8402			-237.243	-2.68219
	-2.47473	13.8044			-237.237	5.31013
	-2.47442	14.0446			-237.231	5.88474
	-2.47412	14.046			-237.225	1.68855
	-2.47381	14.0911			-237.218	4.07153
	-2.47351	14.1702			-237.212	5.97942
	-2.4732	13.9298			-237.206	10.5124
	-2.47289	13.7263			-237.2	23.3102
	-2.47259	13.4852			-237.194	17.9436
	-2.47228	13.4592			-237.188	8.33788
	-2.47198	13.6098			-237.182	-0.53768
	-2.47167	13.9829			-237.176	-8.22191
	-2.47137	14.2151			-237.17	6.78354
	-2.47106	14.252			-237.164	3.32781
	-2.47076	14.2029			-237.158	-16.1354
	-2.47045	14.105			-237.152	-28.7921
	-2.47014	14.1054			-237.146	-16.4113
	-2.46984	14.2904			-237.14	-11.3314
	-2.46953	14.112			-237.134	-13.0394
	-2.46923	13.4446			-237.128	-8.02622
	-2.46892	13.035			-237.122	-29.9178
	-2.46862	13.0986			-237.116	-13.6855
	-2.46831	13.3428			-237.11	-8.42879
	-2.46801	13.6196			-237.104	-25.6394
	-2.4677	13.4708			-237.098	-12.1617
	-2.46739	13.7846			-237.092	2.77975
	-2.46709	14.2186			-237.086	17.2355
	-2.46678	13.9915			-237.08	5.7062
	-2.46648	13.657			-237.074	-4.3576
	-2.46617	14.1165			-237.068	0.03615
	-2.46587	14.3294			-237.061	-12.2712
	-2.46556	13.8918			-237.055	-4.5887
	-2.46526	13.5318			-237.049	7.20695
	-2.46495	13.3692			-237.043	3.48758
	-2.46464	13.4878			-237.037	16.5169
	-2.46434	13.5847			-237.031	25.9863
	-2.46403	13.779			-237.025	7.05022
	-2.46373	13.9186			-237.019	4.05071
	-2.46342	13.8454			-237.013	14.5042
	-2.46312	14.0071			-237.007	14.3138
	-2.46281	13.9849			-237.001	14.5578
	-2.46251	14.0423			-236.995	16.5588
	-2.4622	14.1292			-236.989	-16.2412
	-2.46189	14.1691			-236.983	-17.8897
	-2.46159	14.0957			-236.977	-13.8676
	-2.46128	14.1841			-236.971	-1.7505
	-2.46098	14.4566			-236.965	-9.69777
	-2.46067	14.1127			-236.959	-14.1671
	-2.46037	13.9101			-236.953	1.7581
	-2.46006	14.0473			-236.947	-5.50895
	-2.45976	13.7342			-236.941	-6.97706
	-2.45945	13.4079			-236.935	-6.25848
	-2.45914	13.3665			-236.929	-2.81082
	-2.45884	13.7127			-236.923	17.6796
	-2.45853	14.2554			-236.917	18.4734
	-2.45823	14.7531			-236.91	10.3749
	-2.45792	14.5585			-236.904	12.1395
	-2.45762	14.1874			-236.898	5.36117
	-2.45731	14.0928			-236.892	11.85
	-2.45701	13.8798			-236.886	3.57459
	-2.4567	13.8343			-236.88	9.79338
	-2.45639	13.7583			-236.874	7.45166
	-2.45609	13.7774			-236.868	-10.7345
	-2.45578	13.804			-236.862	-9.24594
	-2.45548	13.6137			-236.856	-6.62245
	-2.45517	13.6863			-236.85	-9.34306
	-2.45487	13.73			-236.844	-4.51652
	-2.45456	13.8288			-236.838	-9.57911
	-2.45426	14.0123			-236.832	-0.66403
	-2.45395	14.2132			-236.826	-4.39066
	-2.45364	14.3474			-236.82	7.21587
	-2.45334	14.4641			-236.814	15.4132
	-2.45303	14.2687			-236.808	13.2032
	-2.45273	14.205			-236.802	1.36601
	-2.45242	14.0457			-236.796	-11.1165
	-2.45212	13.9017			-236.79	-9.49888
	-2.45181	14.198			-236.784	-0.83604
	-2.45151	14.3779			-236.778	-18.0958
	-2.4512	14.5193			-236.772	-13.8138
	-2.45089	14.6559			-236.766	-18.678
	-2.45059	14.6372			-236.76	-9.17777
	-2.45028	14.5244			-236.753	1.38645
	-2.44998	14.7437			-236.747	-14.1983
	-2.44967	15.0543			-236.741	-29.8007
	-2.44937	14.6912			-236.735	-13.5045
	-2.44906	13.9613			-236.729	2.36709
	-2.44876	13.4841			-236.723	-6.98415
	-2.44845	13.4839			-236.717	2.09046
	-2.44814	13.6956			-236.711	-3.07959
	-2.44784	14.1253			-236.705	-13.3913
	-2.44753	14.267			-236.699	-9.4679
	-2.44723	14.0369			-236.693	11.473
	-2.44692	13.8689			-236.687	-0.28577
	-2.44662	14.0507			-236.681	1.65816
	-2.44631	14.4038			-236.675	4.87535
	-2.446	14.1949			-236.669	-5.37679
	-2.4457	13.8585			-236.663	12.5136
	-2.44539	14.0992			-236.657	9.03866
	-2.44509	14.3231			-236.651	11.1615
	-2.44478	13.8839			-236.645	11.2147
	-2.44448	13.4984			-236.639	0.854
	-2.44417	13.538			-236.633	17.9826
	-2.44387	13.9242			-236.627	1.42685
	-2.44356	13.9896			-236.621	3.36114
	-2.44325	13.6553			-236.615	1.26307
	-2.44295	13.6012			-236.609	5.55562
	-2.44264	13.7245			-236.602	-0.82163
	-2.44234	13.5822			-236.596	9.77728
	-2.44203	13.6335			-236.59	7.41861
	-2.44173	13.485			-236.584	3.78115
	-2.44142	13.3152			-236.578	12.5476
	-2.44112	13.2745			-236.572	12.1504
	-2.44081	13.5205			-236.566	13.2476
	-2.4405	13.829			-236.56	0.90928
	-2.4402	13.7476			-236.554	-0.65641
	-2.43989	13.3278			-236.548	5.75331
	-2.43959	13.1519			-236.542	9.87389
	-2.43928	13.2656			-236.536	-0.36837
	-2.43898	13.2868			-236.53	-5.10529
	-2.43867	13.2995			-236.524	-12.7042
	-2.43837	13.4925			-236.518	-8.15308
	-2.43806	13.7873			-236.512	-15.7748
	-2.43775	13.9011			-236.506	2.21907
	-2.43745	14.0312			-236.5	-2.42557
	-2.43714	14.204			-236.494	-2.8146
	-2.43684	14.2155			-236.488	-4.14112
	-2.43653	14.1176			-236.482	-14.9834
	-2.43623	14.0312			-236.476	-4.1986
	-2.43592	14.1922			-236.47	12.0979
	-2.43562	14.3425			-236.464	21.1745
	-2.43531	14.1685			-236.458	3.14684
	-2.435	14.3659			-236.452	-12.7342
	-2.4347	14.5146			-236.445	-6.17226
	-2.43439	14.3096			-236.439	-12.8562
	-2.43409	14.041			-236.433	-15.4382
	-2.43378	13.7864			-236.427	-1.48869
	-2.43348	13.6258			-236.421	18.5112
	-2.43317	13.671			-236.415	-2.0386
	-2.43287	13.6178			-236.409	-19.5275
	-2.43256	13.3861			-236.403	0.31369
	-2.43225	13.558			-236.397	1.19211
	-2.43195	13.735			-236.391	0.92556
	-2.43164	13.8073			-236.385	7.61494
	-2.43134	13.9287			-236.379	-2.13435
	-2.43103	13.7115			-236.373	-12.4893
	-2.43073	13.5766			-236.367	-4.18779
	-2.43042	13.3235			-236.361	-10.1319
	-2.43012	13.3238			-236.355	-17.8807
	-2.42981	13.4334			-236.349	-4.51543
	-2.4295	13.4741			-236.343	4.39487
	-2.4292	13.652			-236.337	1.76956
	-2.42889	13.5663			-236.331	8.29562
	-2.42859	13.4341			-236.325	-1.83202
	-2.42828	13.5474			-236.319	-5.82312
	-2.42798	13.4627			-236.313	-10.549
	-2.42767	13.2527			-236.307	-15.8856
	-2.42737	13.3336			-236.301	-7.54713
	-2.42706	13.4187			-236.294	-12.3705
	-2.42675	13.5574			-236.288	-4.79074
	-2.42645	13.6206			-236.282	-6.92074
	-2.42614	13.2104			-236.276	-4.002
	-2.42584	12.7952			-236.27	-3.65879
	-2.42553	13.1965			-236.264	-8.15722
	-2.42523	13.692			-236.258	-11.2696
	-2.42492	14.0769			-236.252	-2.94418
	-2.42462	14.2839			-236.246	-8.83205
	-2.42431	14.4018			-236.24	3.21263
	-2.424	14.3309			-236.234	-3.08842
	-2.4237	14.2802			-236.228	-9.52378
	-2.42339	14.1792			-236.222	-7.92168
	-2.42309	14.1168			-236.216	-13.4573
	-2.42278	14.139			-236.21	1.72844
	-2.42248	14.0753			-236.204	10.5865
	-2.42217	14.2447			-236.198	23.9539
	-2.42187	14.6626			-236.192	8.26549
	-2.42156	14.4028			-236.186	-14.0331
	-2.42125	13.8847			-236.18	15.0074
	-2.42095	13.5204			-236.174	7.24273
	-2.42064	13.3187			-236.168	11.8718
	-2.42034	13.4603			-236.162	1.18008
	-2.42003	13.4515			-236.156	5.25939
	-2.41973	13.2642			-236.15	3.40868
	-2.41942	13.3993			-236.144	-11.1758
	-2.41911	13.75			-236.137	-24.6488
	-2.41881	14.0245			-236.131	2.72043
	-2.4185	13.9212			-236.125	12.8551
	-2.4182	13.7871			-236.119	10.6661
	-2.41789	13.8272			-236.113	9.15965
	-2.41759	13.8516			-236.107	-9.67416
	-2.41728	14.0102			-236.101	-0.60926
	-2.41698	14.2285			-236.095	-5.65669
	-2.41667	14.3531			-236.089	5.63956
	-2.41636	14.1592			-236.083	-0.59757
	-2.41606	13.8303			-236.077	-3.80156
	-2.41575	13.4426			-236.071	0.25063
	-2.41545	13.6563			-236.065	19.0271
	-2.41514	13.5713			-236.059	10.8208
	-2.41484	13.3827			-236.053	3.38822
	-2.41453	13.5665			-236.047	13.618
	-2.41423	13.6601			-236.041	10.2689
	-2.41392	13.7989			-236.035	-5.00301
	-2.41361	13.696			-236.029	8.04817
	-2.41331	13.5273			-236.023	6.77044
	-2.413	13.6334			-236.017	2.47544
	-2.4127	13.7346			-236.011	-2.09198
	-2.41239	13.8533			-236.005	1.25877
	-2.41209	13.9327			-235.999	-2.119
	-2.41178	13.9			-235.993	-8.65528
	-2.41148	13.7721			-235.987	-8.2047
	-2.41117	13.9027			-235.98	8.37078
	-2.41086	13.7172			-235.974	9.88409
	-2.41056	13.6385			-235.968	5.50315
	-2.41025	13.7192			-235.962	9.48681
	-2.40995	13.6454			-235.956	10.4881
	-2.40964	13.9916			-235.95	1.01994
	-2.40934	14.3269			-235.944	5.1848
	-2.40903	14.4161			-235.938	4.48126
	-2.40873	14.0372			-235.932	4.26786
	-2.40842	13.4066			-235.926	-5.40832
	-2.40811	12.961			-235.92	-22.2047
	-2.40781	13.0547			-235.914	-14.9619
	-2.4075	13.1153			-235.908	-11.9097
	-2.4072	13.1773			-235.902	-10.5656
	-2.40689	13.49			-235.896	-15.069
	-2.40659	13.4128			-235.89	-16.7381
	-2.40628	13.5055			-235.884	-9.88249
	-2.40598	14.0893			-235.878	-3.93987
	-2.40567	14.2553			-235.872	-7.25051
	-2.40536	14.2304			-235.866	-18.7546
	-2.40506	14.2629			-235.86	-8.95903
	-2.40475	14.6625			-235.854	2.34619
	-2.40445	14.4427			-235.848	2.70372
	-2.40414	13.5583			-235.842	4.38848
[truncated: 63,540 more rows]

## Sheet: Figure 2b
GPC chromatogram.
GPC	Elution Time
	min
		PPZ
	0	0
	0.00167	0.006
	0.00333	-0.008
	0.005	-0.039
	0.00667	-0.074
	0.00833	-0.115
	0.01	-0.147
	0.01167	-0.166
	0.01333	-0.174
	0.015	-0.162
	0.01667	-0.138
	0.01833	-0.117
	0.02	-0.105
	0.02167	-0.105
	0.02333	-0.114
	0.025	-0.124
	0.02667	-0.132
	0.02833	-0.142
	0.03	-0.15
	0.03167	-0.151
	0.03333	-0.14
	0.035	-0.115
	0.03667	-0.098
	0.03833	-0.091
	0.04	-0.093
	0.04167	-0.098
	0.04333	-0.111
	0.045	-0.122
	0.04667	-0.133
	0.04833	-0.14
	0.05	-0.14
	0.05167	-0.129
	0.05333	-0.111
	0.055	-0.099
	0.05667	-0.098
	0.05833	-0.109
	0.06	-0.13
	0.06167	-0.161
	0.06333	-0.198
	0.065	-0.235
	0.06667	-0.273
	0.06833	-0.308
	0.07	-0.337
	0.07167	-0.358
	0.07333	-0.385
	0.075	-0.417
	0.07667	-0.453
	0.07833	-0.495
	0.08	-0.54
	0.08167	-0.585
	0.08333	-0.626
	0.085	-0.662
	0.08667	-0.69
	0.08833	-0.699
	0.09	-0.698
	0.09167	-0.695
	0.09333	-0.697
	0.095	-0.698
	0.09667	-0.705
	0.09833	-0.715
	0.1	-0.725
	0.10167	-0.735
	0.10333	-0.742
	0.105	-0.745
	0.10667	-0.737
	0.10833	-0.713
	0.11	-0.694
	0.11167	-0.683
	0.11333	-0.678
	0.115	-0.676
	0.11667	-0.679
	0.11833	-0.681
	0.12	-0.681
	0.12167	-0.674
	0.12333	-0.659
	0.125	-0.628
	0.12667	-0.586
	0.12833	-0.547
	0.13	-0.515
	0.13167	-0.485
	0.13333	-0.464
	0.135	-0.443
	0.13667	-0.426
	0.13833	-0.406
	0.14	-0.384
	0.14167	-0.358
	0.14333	-0.32
	0.145	-0.276
	0.14667	-0.238
	0.14833	-0.21
	0.15	-0.191
	0.15167	-0.179
	0.15333	-0.175
	0.155	-0.169
	0.15667	-0.161
	0.15833	-0.151
	0.16	-0.13
	0.16167	-0.099
	0.16333	-0.062
	0.165	-0.031
	0.16667	-0.009
	0.16833	0.003
	0.17	0.003
	0.17167	0.001
	0.17333	0.004
	0.175	0.005
	0.17667	0.013
	0.17833	0.032
	0.18	0.067
	0.18167	0.101
	0.18333	0.122
	0.185	0.137
	0.18667	0.143
	0.18833	0.138
	0.19	0.133
	0.19167	0.13
	0.19333	0.133
	0.195	0.14
	0.19667	0.149
	0.19833	0.171
	0.2	0.193
	0.20167	0.207
	0.20333	0.212
	0.205	0.207
	0.20667	0.195
	0.20833	0.182
	0.21	0.168
	0.21167	0.16
	0.21333	0.156
	0.215	0.161
	0.21667	0.179
	0.21833	0.198
	0.22	0.208
	0.22167	0.206
	0.22333	0.198
	0.225	0.184
	0.22667	0.169
	0.22833	0.155
	0.23	0.141
	0.23167	0.134
	0.23333	0.14
	0.235	0.154
	0.23667	0.168
	0.23833	0.177
	0.24	0.178
	0.24167	0.172
	0.24333	0.158
	0.245	0.141
	0.24667	0.13
	0.24833	0.12
	0.25	0.114
	0.25167	0.121
	0.25333	0.138
	0.255	0.152
	0.25667	0.157
	0.25833	0.155
	0.26	0.15
	0.26167	0.136
	0.26333	0.118
	0.265	0.102
	0.26667	0.091
	0.26833	0.088
	0.27	0.094
	0.27167	0.112
	0.27333	0.128
	0.275	0.134
	0.27667	0.134
	0.27833	0.123
	0.28	0.106
	0.28167	0.092
	0.28333	0.077
	0.285	0.067
	0.28667	0.061
	0.28833	0.067
	0.29	0.085
	0.29167	0.104
	0.29333	0.112
	0.295	0.109
	0.29667	0.098
	0.29833	0.086
	0.3	0.075
	0.30167	0.06
	0.30333	0.046
	0.305	0.04
	0.30667	0.047
	0.30833	0.064
	0.31	0.078
	0.31167	0.084
	0.31333	0.082
	0.315	0.074
	0.31667	0.06
	0.31833	0.044
	0.32	0.031
	0.32167	0.02
	0.32333	0.018
	0.325	0.028
	0.32667	0.05
	0.32833	0.067
	0.33	0.075
	0.33167	0.072
	0.33333	0.062
	0.335	0.048
	0.33667	0.032
	0.33833	0.022
	0.34	0.015
	0.34167	0.014
	0.34333	0.026
	0.345	0.046
	0.34667	0.061
	0.34833	0.068
	0.35	0.068
	0.35167	0.058
	0.35333	0.043
	0.355	0.032
	0.35667	0.022
	0.35833	0.017
	0.36	0.015
	0.36167	0.026
	0.36333	0.044
	0.365	0.055
	0.36667	0.057
	0.36833	0.054
	0.37	0.045
	0.37167	0.033
	0.37333	0.018
	0.375	0.009
	0.37667	0.002
	0.37833	0
	0.38	0.012
	0.38167	0.033
	0.38333	0.051
	0.385	0.058
	0.38667	0.057
	0.38833	0.046
	0.39	0.03
	0.39167	0.015
	0.39333	0.004
	0.395	-0.005
	0.39667	-0.001
	0.39833	0.015
	0.4	0.035
	0.40167	0.047
	0.40333	0.05
	0.405	0.046
	0.40667	0.035
	0.40833	0.023
	0.41	0.01
	0.41167	-0.002
	0.41333	-0.008
	0.415	-0.007
	0.41667	0.008
	0.41833	0.031
	0.42	0.042
	0.42167	0.046
	0.42333	0.046
	0.425	0.037
	0.42667	0.025
	0.42833	0.009
	0.43	-0.001
	0.43167	-0.006
	0.43333	-0.001
	0.435	0.015
	0.43667	0.035
	0.43833	0.049
	0.44	0.055
	0.44167	0.048
	0.44333	0.033
	0.445	0.019
	0.44667	0.007
	0.44833	-0.006
	0.45	-0.011
	0.45167	-0.007
	0.45333	0.007
	0.455	0.025
	0.45667	0.034
	0.45833	0.037
	0.46	0.035
	0.46167	0.025
	0.46333	0.012
	0.465	0
	0.46667	-0.004
	0.46833	-0.009
	0.47	-0.005
	0.47167	0.011
	0.47333	0.028
	0.475	0.034
	0.47667	0.032
	0.47833	0.026
	0.48	0.015
	0.48167	0.002
	0.48333	-0.011
	0.485	-0.019
	0.48667	-0.023
	0.48833	-0.015
	0.49	0.003
	0.49167	0.019
	0.49333	0.028
	0.495	0.03
	0.49667	0.021
	0.49833	0.006
	0.5	-0.01
	0.50167	-0.023
	0.50333	-0.03
	0.505	-0.034
	0.50667	-0.026
	0.50833	-0.012
	0.51	0.005
	0.51167	0.013
	0.51333	0.014
	0.515	0.006
	0.51667	-0.002
	0.51833	-0.015
	0.52	-0.029
	0.52167	-0.036
	0.52333	-0.036
	0.525	-0.029
	0.52667	-0.011
	0.52833	0.009
	0.53	0.016
	0.53167	0.021
	0.53333	0.019
	0.535	0.008
	0.53667	-0.008
	0.53833	-0.022
	0.54	-0.031
	0.54167	-0.032
	0.54333	-0.024
	0.545	-0.004
	0.54667	0.01
	0.54833	0.017
	0.55	0.014
	0.55167	0.004
	0.55333	-0.011
	0.555	-0.025
	0.55667	-0.033
	0.55833	-0.04
	0.56	-0.044
	0.56167	-0.034
	0.56333	-0.016
	0.565	0.001
	0.56667	0.01
	0.56833	0.008
	0.57	-0.001
	0.57167	-0.012
	0.57333	-0.024
	0.575	-0.033
	0.57667	-0.034
	0.57833	-0.032
	0.58	-0.019
	0.58167	0.001
	0.58333	0.02
	0.585	0.03
	0.58667	0.03
	0.58833	0.02
	0.59	0.009
	0.59167	-0.006
	0.59333	-0.017
	0.595	-0.02
	0.59667	-0.018
	0.59833	-0.005
	0.6	0.016
	0.60167	0.032
	0.60333	0.038
	0.605	0.036
	0.60667	0.027
	0.60833	0.01
	0.61	-0.006
	0.61167	-0.017
	0.61333	-0.024
	0.615	-0.026
	0.61667	-0.015
	0.61833	0.005
	0.62	0.019
	0.62167	0.023
	0.62333	0.024
	0.625	0.015
	0.62667	0.002
	0.62833	-0.009
	0.63	-0.018
	0.63167	-0.026
	0.63333	-0.025
	0.635	-0.009
	0.63667	0.014
	0.63833	0.027
	0.64	0.029
	0.64167	0.023
	0.64333	0.015
	0.645	0.004
	0.64667	-0.009
	0.64833	-0.021
	0.65	-0.025
	0.65167	-0.024
	0.65333	-0.007
	0.655	0.014
	0.65667	0.031
	0.65833	0.033
	0.66	0.029
	0.66167	0.018
	0.66333	0.003
	0.665	-0.014
	0.66667	-0.026
	0.66833	-0.029
	0.67	-0.028
	0.67167	-0.009
	0.67333	0.015
	0.675	0.029
	0.67667	0.031
	0.67833	0.026
	0.68	0.012
	0.68167	0
	0.68333	-0.009
	0.685	-0.018
	0.68667	-0.024
	0.68833	-0.02
	0.69	-0.002
	0.69167	0.016
	0.69333	0.028
	0.695	0.031
	0.69667	0.026
	0.69833	0.017
	0.7	0.004
	0.70167	-0.009
	0.70333	-0.02
	0.705	-0.025
	0.70667	-0.021
	0.70833	-0.005
	0.71	0.016
	0.71167	0.025
	0.71333	0.026
	0.715	0.022
	0.71667	0.009
	0.71833	-0.006
	0.72	-0.018
	0.72167	-0.029
	0.72333	-0.035
	0.725	-0.031
	0.72667	-0.015
	0.72833	0.004
	0.73	0.016
	0.73167	0.019
	0.73333	0.015
	0.735	0.005
	0.73667	-0.012
	0.73833	-0.024
	0.74	-0.032
	0.74167	-0.034
	0.74333	-0.027
	0.745	-0.008
	0.74667	0.013
	0.74833	0.023
	0.75	0.024
	0.75167	0.017
	0.75333	0.004
	0.755	-0.013
	0.75667	-0.026
	0.75833	-0.033
	0.76	-0.035
	0.76167	-0.029
	0.76333	-0.014
	0.765	0.003
	0.76667	0.01
	0.76833	0.014
	0.77	0.008
	0.77167	-0.003
	0.77333	-0.016
	0.775	-0.027
	0.77667	-0.033
	0.77833	-0.034
	0.78	-0.028
	0.78167	-0.008
	0.78333	0.011
	0.785	0.02
	0.78667	0.021
	0.78833	0.016
	0.79	0.004
	0.79167	-0.012
	0.79333	-0.022
	0.795	-0.03
	0.79667	-0.033
	0.79833	-0.025
	0.8	-0.006
	0.80167	0.014
	0.80333	0.022
	0.805	0.024
	0.80667	0.017
	0.80833	0.006
	0.81	-0.009
	0.81167	-0.022
	0.81333	-0.027
	0.815	-0.028
	0.81667	-0.014
	0.81833	0.009
	0.82	0.027
	0.82167	0.039
	0.82333	0.042
	0.825	0.032
	0.82667	0.017
	0.82833	0.003
	0.83	-0.009
	0.83167	-0.021
	0.83333	-0.025
	0.835	-0.016
	0.83667	0.002
	0.83833	0.021
	0.84	0.029
	0.84167	0.029
	0.84333	0.02
	0.845	0.006
	0.84667	-0.01
	0.84833	-0.021
	0.85	-0.027
	0.85167	-0.027
	0.85333	-0.017
	0.855	0.006
	0.85667	0.022
	0.85833	0.03
	0.86	0.03
	0.86167	0.021
	0.86333	0.009
	0.865	-0.004
	0.86667	-0.015
	0.86833	-0.017
	0.87	-0.014
	0.87167	-0.004
	0.87333	0.017
	0.875	0.032
	0.87667	0.039
	0.87833	0.039
	0.88	0.03
	0.88167	0.018
	0.88333	0.003
	0.885	-0.011
	0.88667	-0.021
	0.88833	-0.02
	0.89	-0.001
	0.89167	0.018
	0.89333	0.033
	0.895	0.034
	0.89667	0.029
	0.89833	0.016
	0.9	0.005
	0.90167	-0.006
	0.90333	-0.014
	0.905	-0.02
	0.90667	-0.018
	0.90833	-0.001
	0.91	0.021
	0.91167	0.035
	0.91333	0.037
	0.915	0.032
	0.91667	0.019
	0.91833	0.002
	0.92	-0.012
	0.92167	-0.017
	0.92333	-0.021
	0.925	-0.02
	0.92667	-0.004
	0.92833	0.014
	0.93	0.024
	0.93167	0.025
	0.93333	0.022
	0.935	0.014
	0.93667	-0.003
	0.93833	-0.016
	0.94	-0.025
	0.94167	-0.03
	0.94333	-0.024
	0.945	-0.006
	0.94667	0.013
	0.94833	0.027
	0.95	0.032
	0.95167	0.028
	0.95333	0.017
	0.955	0.005
	0.95667	-0.009
	0.95833	-0.014
	0.96	-0.016
	0.96167	-0.011
	0.96333	0.001
	0.965	0.02
	0.96667	0.032
	0.96833	0.032
	0.97	0.024
	0.97167	0.011
	0.97333	-0.003
	0.975	-0.013
	0.97667	-0.022
	0.97833	-0.026
	0.98	-0.019
	0.98167	-0.004
	0.98333	0.015
	0.985	0.025
	0.98667	0.027
	0.98833	0.024
	0.99	0.015
	0.99167	0.001
	0.99333	-0.01
	0.995	-0.022
	0.99667	-0.027
	0.99833	-0.023
	1	-0.004
	1.00167	0.016
	1.00333	0.025
	1.005	0.029
	1.00667	0.023
	1.00833	0.013
	1.01	0
	1.01167	-0.01
	1.01333	-0.018
	1.015	-0.02
	1.01667	-0.014
	1.01833	0.002
	1.02	0.023
	1.02167	0.035
	1.02333	0.038
	1.025	0.028
	1.02667	0.013
	1.02833	0.002
	1.03	-0.012
	1.03167	-0.018
	1.03333	-0.019
	1.035	-0.011
	1.03667	0.005
	1.03833	0.023
	1.04	0.032
	1.04167	0.029
	1.04333	0.021
	1.045	0.008
	1.04667	-0.007
	1.04833	-0.018
	1.05	-0.025
	1.05167	-0.024
	1.05333	-0.013
	1.055	0.007
	1.05667	0.027
	1.05833	0.037
	1.06	0.033
	1.06167	0.023
	1.06333	0.012
	1.065	-0.004
	1.06667	-0.016
	1.06833	-0.022
	1.07	-0.022
	1.07167	-0.014
	1.07333	0.006
	1.075	0.023
	1.07667	0.031
	1.07833	0.03
	1.08	0.024
	1.08167	0.013
	1.08333	0.002
	1.085	-0.01
	1.08667	-0.017
	1.08833	-0.022
	1.09	-0.009
	1.09167	0.013
	1.09333	0.031
	1.095	0.033
	1.09667	0.034
	1.09833	0.023
	1.1	0.01
	1.10167	-0.004
	1.10333	-0.015
	1.105	-0.025
	1.10667	-0.027
	1.10833	-0.013
	1.11	0.007
	1.11167	0.025
	1.11333	0.034
	1.115	0.033
	1.11667	0.021
	1.11833	0.008
	1.12	-0.002
	1.12167	-0.01
	1.12333	-0.016
	1.125	-0.013
	1.12667	0.001
	1.12833	0.023
	1.13	0.039
	1.13167	0.047
	1.13333	0.046
	1.135	0.034
	1.13667	0.019
	1.13833	0.004
	1.14	-0.011
	1.14167	-0.021
	1.14333	-0.017
	1.145	-0.002
	1.14667	0.018
	1.14833	0.032
	1.15	0.034
	1.15167	0.032
	1.15333	0.023
	1.155	0.01
	1.15667	-0.005
	1.15833	-0.018
	1.16	-0.027
	1.16167	-0.025
	1.16333	-0.009
	1.165	0.012
	1.16667	0.027
	1.16833	0.031
	1.17	0.028
	1.17167	0.02
	1.17333	0.007
	1.175	-0.008
	1.17667	-0.016
	1.17833	-0.019
	1.18	-0.013
	1.18167	0.008
	1.18333	0.027
	1.185	0.039
	1.18667	0.042
	1.18833	0.037
	1.19	0.028
	1.19167	0.016
	1.19333	0.003
	1.195	-0.006
	1.19667	-0.007
	1.19833	-0.002
	1.2	0.013
	1.20167	0.031
	1.20333	0.041
	1.205	0.044
	1.20667	0.038
	1.20833	0.023
	1.21	0.007
	1.21167	-0.005
	1.21333	-0.013
	1.215	-0.018
	1.21667	-0.016
	1.21833	0
	1.22	0.02
	1.22167	0.035
	1.22333	0.039
	1.225	0.038
	1.22667	0.026
	1.22833	0.012
	1.23	0.001
	1.23167	-0.009
	1.23333	-0.014
	1.235	-0.007
	1.23667	0.012
	1.23833	0.031
	1.24	0.042
	1.24167	0.045
	1.24333	0.039
	1.245	0.027
	1.24667	0.011
	1.24833	-0.003
	1.25	-0.012
	1.25167	-0.016
	1.25333	-0.011
	1.255	0.006
	1.25667	0.023
	1.25833	0.03
	1.26	0.029
	1.26167	0.023
	1.26333	0.01
	1.265	-0.003
	1.26667	-0.015
	1.26833	-0.021
	1.27	-0.022
	1.27167	-0.016
	1.27333	0.004
	1.275	0.022
	1.27667	0.03
	1.27833	0.031
	1.28	0.027
	1.28167	0.016
	1.28333	0.007
	1.285	-0.004
	1.28667	-0.013
	1.28833	-0.015
	1.29	-0.007
	1.29167	0.013
	1.29333	0.032
	1.295	0.042
	1.29667	0.043
	1.29833	0.035
	1.3	0.022
	1.30167	0.008
	1.30333	-0.006
	1.305	-0.014
	1.30667	-0.017
	1.30833	-0.007
	1.31	0.013
	1.31167	0.032
	1.31333	0.038
	1.315	0.036
	1.31667	0.026
	1.31833	0.014
	1.32	0
	1.32167	-0.009
	1.32333	-0.014
	1.325	-0.014
	1.32667	-0.002
	1.32833	0.018
	1.33	0.034
	1.33167	0.037
	1.33333	0.037
	1.335	0.028
	1.33667	0.015
	1.33833	0.002
	1.34	-0.008
	1.34167	-0.013
	1.34333	-0.014
	1.345	-0.003
	1.34667	0.018
	1.34833	0.038
	1.35	0.047
	1.35167	0.047
	1.35333	0.036
	1.355	0.021
	1.35667	0.005
	1.35833	-0.006
	1.36	-0.014
	1.36167	-0.017
	1.36333	-0.004
	1.365	0.016
	1.36667	0.036
	1.36833	0.045
	1.37	0.047
	1.37167	0.035
	1.37333	0.022
	1.375	0.009
	1.37667	-0.004
	1.37833	-0.017
	1.38	-0.021
	1.38167	-0.01
	1.38333	0.009
	1.385	0.026
	1.38667	0.034
	1.38833	0.029
	1.39	0.022
	1.39167	0.011
	1.39333	-0.001
	1.395	-0.013
	1.39667	-0.017
	1.39833	-0.012
	1.4	-0.001
	1.40167	0.014
	1.40333	0.03
	1.405	0.036
	1.40667	0.035
	1.40833	0.026
	1.41	0.012
	1.41167	-0.003
	1.41333	-0.013
	1.415	-0.018
	1.41667	-0.017
	1.41833	-0.005
	1.42	0.015
	1.42167	0.028
	1.42333	0.032
	1.425	0.028
	1.42667	0.015
	1.42833	0
	1.43	-0.012
	1.43167	-0.023
	1.43333	-0.03
	1.435	-0.027
	1.43667	-0.008
	1.43833	0.015
	1.44	0.03
	1.44167	0.037
	1.44333	0.036
	1.445	0.026
	1.44667	0.013
	1.44833	0
	1.45	-0.008
	1.45167	-0.009
	1.45333	-0.003
	1.455	0.012
	1.45667	0.032
	1.45833	0.04
	1.46	0.043
	1.46167	0.04
	1.46333	0.028
	1.465	0.014
	1.46667	-0.001
	1.46833	-0.012
	1.47	-0.021
	1.47167	-0.018
	1.47333	-0.002
	1.475	0.022
	1.47667	0.037
	1.47833	0.042
	1.48	0.037
	1.48167	0.027
	1.48333	0.014
	1.485	-0.001
	1.48667	-0.011
	1.48833	-0.018
	1.49	-0.014
	1.49167	0.006
	1.49333	0.028
	1.495	0.039
	1.49667	0.043
	1.49833	0.041
	1.5	0.03
	1.50167	0.015
	1.50333	-0.001
	1.505	-0.014
	1.50667	-0.019
	1.50833	-0.013
	1.51	0.004
	1.51167	0.028
	1.51333	0.041
	1.515	0.04
	1.51667	0.033
	1.51833	0.021
	1.52	0.005
	1.52167	-0.007
	1.52333	-0.013
	1.525	-0.014
	1.52667	-0.005
	1.52833	0.017
	1.53	0.04
	1.53167	0.047
	1.53333	0.045
	1.535	0.039
	1.53667	0.025
	1.53833	0.011
	1.54	-0.004
	1.54167	-0.013
	1.54333	-0.015
	1.545	-0.008
	1.54667	0.014
	1.54833	0.033
	1.55	0.045
	1.55167	0.046
	1.55333	0.039
	1.555	0.026
	1.55667	0.009
	1.55833	-0.003
	1.56	-0.009
	1.56167	-0.011
	1.56333	-0.002
	1.565	0.017
	1.56667	0.033
	1.56833	0.04
	1.57	0.039
	1.57167	0.034
	1.57333	0.02
	1.575	0.006
	1.57667	-0.004
	1.57833	-0.014
	1.58	-0.02
	1.58167	-0.009
	1.58333	0.015
	1.585	0.036
	1.58667	0.046
	1.58833	0.042
	1.59	0.033
	1.59167	0.021
	1.59333	0.004
	1.595	-0.008
	1.59667	-0.01
	1.59833	-0.009
	1.6	0.004
	1.60167	0.02
	1.60333	0.036
	1.605	0.041
	1.60667	0.041
	1.60833	0.033
	1.61	0.019
	1.61167	0.008
	1.61333	-0.001
	1.615	-0.005
	1.61667	-0.004
	1.61833	0.011
	1.62	0.033
	1.62167	0.049
	1.62333	0.055
	1.625	0.054
	1.62667	0.048
	1.62833	0.035
	1.63	0.02
	1.63167	0.009
	1.63333	-0.001
	1.635	-0.005
	1.63667	0.009
	1.63833	0.029
	1.64	0.045
	1.64167	0.05
	1.64333	0.049
	1.645	0.037
	1.64667	0.024
	1.64833	0.013
	1.65	0.003
	1.65167	-0.002
	1.65333	-0.002
	1.655	0.013
	1.65667	0.033
	1.65833	0.049
	1.66	0.054
	1.66167	0.055
	1.66333	0.047
	1.665	0.033
	1.66667	0.021
	1.66833	0.012
	1.67	0.007
	1.67167	0.006
	1.67333	0.02
	1.675	0.042
	1.67667	0.053
	1.67833	0.055
	1.68	0.051
	1.68167	0.042
	1.68333	0.026
	1.685	0.013
	1.68667	0.002
	1.68833	-0.003
	1.69	0
	1.69167	0.015
	1.69333	0.037
	1.695	0.047
	1.69667	0.049
	1.69833	0.044
	1.7	0.032
	1.70167	0.023
	1.70333	0.015
	1.705	0.006
	1.70667	0
	1.70833	0.002
	1.71	0.017
	1.71167	0.038
	1.71333	0.051
	1.715	0.058
	1.71667	0.056
	1.71833	0.044
	1.72	0.028
	1.72167	0.019
	1.72333	0.012
	1.725	0.007
	1.72667	0.009
	1.72833	0.026
	1.73	0.047
	1.73167	0.057
	1.73333	0.061
	1.735	0.056
	1.73667	0.045
	1.73833	0.03
	1.74	0.015
	1.74167	0.003
	1.74333	0
	1.745	0.006
	1.74667	0.025
	1.74833	0.046
	1.75	0.055
	1.75167	0.058
	1.75333	0.054
	1.755	0.04
	1.75667	0.025
	1.75833	0.011
	1.76	0.002
	1.76167	-0.002
	1.76333	0.006
	1.765	0.026
	1.76667	0.044
	1.76833	0.054
	1.77	0.058
	1.77167	0.053
	1.77333	0.04
	1.775	0.028
	1.77667	0.017
	1.77833	0.01
	1.78	0.006
	1.78167	0.013
	1.78333	0.034
	1.785	0.052
	1.78667	0.06
	1.78833	0.062
	1.79	0.058
	1.79167	0.047
	1.79333	0.03
	1.795	0.015
	1.79667	0.003
	1.79833	0
	1.8	0.008
	1.80167	0.03
	1.80333	0.052
	1.805	0.063
	1.80667	0.065
	1.80833	0.06
	1.81	0.046
	1.81167	0.032
	1.81333	0.021
	1.815	0.011
	1.81667	0.007
	1.81833	0.019
	1.82	0.038
	1.82167	0.054
	1.82333	0.062
	1.825	0.061
	1.82667	0.051
	1.82833	0.039
	1.83	0.025
	1.83167	0.013
	1.83333	0.006
	1.835	0.005
	1.83667	0.014
	1.83833	0.034
	1.84	0.054
	1.84167	0.063
	1.84333	0.062
	1.845	0.052
	1.84667	0.037
	1.84833	0.024
	1.85	0.012
	1.85167	0.005
	1.85333	0.003
	1.855	0.017
	1.85667	0.038
	1.85833	0.054
	1.86	0.057
	1.86167	0.05
	1.86333	0.038
	1.865	0.024
	1.86667	0.01
	1.86833	0
	1.87	-0.001
	1.87167	0
	1.87333	0.011
	1.875	0.031
	1.87667	0.047
	1.87833	0.056
	1.88	0.053
	1.88167	0.045
	1.88333	0.03
	1.885	0.02
	1.88667	0.008
	1.88833	0.003
	1.89	0.006
	1.89167	0.02
	1.89333	0.039
	1.895	0.054
	1.89667	0.056
	1.89833	0.053
	1.9	0.045
	1.90167	0.03
	1.90333	0.019
	1.905	0.008
	1.90667	-0.001
	1.90833	0
	1.91	0.016
	1.91167	0.035
	1.91333	0.048
	1.915	0.053
	1.91667	0.05
	1.91833	0.043
	1.92	0.03
	1.92167	0.014
	1.92333	0.006
	1.925	-0.001
	1.92667	-0.001
	1.92833	0.014
	1.93	0.036
	1.93167	0.051
	1.93333	0.058
	1.935	0.06
	1.93667	0.052
	1.93833	0.038
	1.94	0.023
	1.94167	0.01
	1.94333	0.005
	1.945	0.005
	1.94667	0.02
	1.94833	0.04
	1.95	0.053
	1.95167	0.057
	1.95333	0.054
	1.955	0.042
	1.95667	0.028
	1.95833	0.014
	1.96	0.002
	1.96167	-0.002
	1.96333	0
	1.965	0.017
	1.96667	0.038
	1.96833	0.051
	1.97	0.054
	1.97167	0.052
	1.97333	0.045
	1.975	0.034
	1.97667	0.021
	1.97833	0.01
	1.98	0.007
	1.98167	0.012
	1.98333	0.031
	1.985	0.051
	1.98667	0.061
	1.98833	0.063
	1.99	0.058
	1.99167	0.043
	1.99333	0.032
	1.995	0.022
	1.99667	0.012
	1.99833	0.007
	2	0.012
	2.00167	0.028
	2.00333	0.046
	2.005	0.058
	2.00667	0.061
	2.00833	0.057
	2.01	0.047
	2.01167	0.035
	2.01333	0.025
	2.015	0.013
	2.01667	0.011
	2.01833	0.014
	2.02	0.03
	2.02167	0.049
	2.02333	0.055
	2.025	0.054
	2.02667	0.047
	2.02833	0.035
	2.03	0.02
	2.03167	0.009
	2.03333	0.002
	2.035	0.001
	2.03667	0.009
	2.03833	0.03
	2.04	0.051
	2.04167	0.065
	2.04333	0.065
	2.045	0.055
	2.04667	0.04
	2.04833	0.028
	2.05	0.016
	2.05167	0.011
	2.05333	0.01
	2.055	0.017
	2.05667	0.037
	2.05833	0.057
	2.06	0.07
	2.06167	0.071
	2.06333	0.065
	2.065	0.054
	2.06667	0.04
	2.06833	0.023
	2.07	0.015
	2.07167	0.012
	2.07333	0.019
	2.075	0.036
	2.07667	0.054
	2.07833	0.061
	2.08	0.063
	2.08167	0.056
	2.08333	0.042
	2.085	0.028
	2.08667	0.016
	2.08833	0.007
	2.09	0.004
	2.09167	0.015
	2.09333	0.034
	2.095	0.052
	2.09667	0.062
	2.09833	0.063
	2.1	0.057
	2.10167	0.047
	2.10333	0.036
	2.105	0.022
	2.10667	0.013
	2.10833	0.011
	2.11	0.023
	2.11167	0.043
	2.11333	0.06
	2.115	0.068
	2.11667	0.068
	2.11833	0.064
	2.12	0.054
	2.12167	0.041
	2.12333	0.028
	2.125	0.022
	2.12667	0.019
	2.12833	0.03
	2.13	0.052
	2.13167	0.068
	2.13333	0.072
	2.135	0.07
	2.13667	0.06
	2.13833	0.046
	2.14	0.033
	2.14167	0.021
	2.14333	0.017
	2.145	0.015
	2.14667	0.024
	2.14833	0.042
	2.15	0.06
	2.15167	0.07
	2.15333	0.07
	2.155	0.063
	2.15667	0.051
	2.15833	0.039
	2.16	0.029
	2.16167	0.022
	2.16333	0.023
	2.165	0.035
	2.16667	0.056
	2.16833	0.07
	2.17	0.073
	2.17167	0.07
	2.17333	0.059
	2.175	0.05
	2.17667	0.037
	2.17833	0.029
	2.18	0.024
	2.18167	0.022
	2.18333	0.034
	2.185	0.054
	2.18667	0.067
	2.18833	0.074
	2.19	0.072
	2.19167	0.062
	2.19333	0.044
	2.195	0.032
	2.19667	0.025
	2.19833	0.017
	2.2	0.018
	2.20167	0.03
	2.20333	0.048
	2.205	0.061
	2.20667	0.063
	2.20833	0.061
	2.21	0.052
	2.21167	0.038
	2.21333	0.024
	2.215	0.014
	2.21667	0.007
	2.21833	0.008
	2.22	0.025
	2.22167	0.048
	2.22333	0.065
	2.225	0.071
	2.22667	0.067
	2.22833	0.057
	2.23	0.042
	2.23167	0.029
	2.23333	0.017
	2.235	0.011
	2.23667	0.012
	2.23833	0.03
	2.24	0.053
	2.24167	0.067
	2.24333	0.072
	2.245	0.065
	2.24667	0.055
	2.24833	0.043
	2.25	0.031
	2.25167	0.02
	2.25333	0.015
	2.255	0.019
	2.25667	0.04
	2.25833	0.061
	2.26	0.071
	2.26167	0.074
	2.26333	0.068
	2.265	0.055
	2.26667	0.042
	2.26833	0.028
	2.27	0.022
	2.27167	0.02
	2.27333	0.026
	2.275	0.044
	2.27667	0.065
	2.27833	0.074
	2.28	0.077
	2.28167	0.068
	2.28333	0.055
	2.285	0.044
	2.28667	0.032
	2.28833	0.021
	2.29	0.015
	2.29167	0.024
	2.29333	0.044
	2.295	0.059
	2.29667	0.072
	2.29833	0.074
	2.3	0.066
	2.30167	0.054
	2.30333	0.04
	2.305	0.027
	2.30667	0.021
	2.30833	0.016
	2.31	0.022
	2.31167	0.041
	2.31333	0.06
	2.315	0.068
	2.31667	0.071
	2.31833	0.066
	2.32	0.057
	2.32167	0.044
	2.32333	0.032
	2.325	0.023
	2.32667	0.023
	2.32833	0.035
	2.33	0.057
	2.33167	0.078
	2.33333	0.086
	2.335	0.085
	2.33667	0.079
	2.33833	0.065
	2.34	0.053
	2.34167	0.042
	2.34333	0.036
	2.345	0.035
	2.34667	0.043
	2.34833	0.061
	2.35	0.077
	2.35167	0.086
	2.35333	0.084
	2.355	0.075
	2.35667	0.063
	2.35833	0.05
	2.36	0.04
	2.36167	0.031
	2.36333	0.027
	2.365	0.04
	2.36667	0.063
	2.36833	0.081
	2.37	0.084
	2.37167	0.08
	2.37333	0.071
	2.375	0.057
	2.37667	0.042
	2.37833	0.036
	2.38	0.03
	2.38167	0.025
	2.38333	0.037
	2.385	0.062
	2.38667	0.081
	2.38833	0.087
	2.39	0.085
	2.39167	0.073
	2.39333	0.059
	2.395	0.043
	2.39667	0.033
	2.39833	0.026
	2.4	0.024
	2.40167	0.033
	2.40333	0.054
	2.405	0.071
	2.40667	0.077
	2.40833	0.074
	2.41	0.065
	2.41167	0.05
	2.41333	0.035
	2.415	0.025
	2.41667	0.019
	2.41833	0.017
	2.42	0.029
	2.42167	0.049
	2.42333	0.066
	2.425	0.071
	2.42667	0.069
	2.42833	0.06
	2.43	0.047
	2.43167	0.036
	2.43333	0.028
	2.435	0.02
	2.43667	0.018
	2.43833	0.033
	2.44	0.057
	2.44167	0.072
	2.44333	0.077
	2.445	0.073
	2.44667	0.064
	2.44833	0.051
	2.45	0.037
	2.45167	0.027
	2.45333	0.024
	2.455	0.026
	2.45667	0.041
	2.45833	0.061
	2.46	0.073
	2.46167	0.081
	2.46333	0.078
	2.465	0.064
	2.46667	0.051
	2.46833	0.038
	2.47	0.027
	2.47167	0.02
	2.47333	0.022
	2.475	0.036
	2.47667	0.057
	2.47833	0.073
	2.48	0.078
	2.48167	0.076
	2.48333	0.066
	2.485	0.053
	2.48667	0.044
	2.48833	0.035
	2.49	0.033
	2.49167	0.038
	2.49333	0.055
	2.495	0.073
	2.49667	0.086
	2.49833	0.087
	2.5	0.08
	2.50167	0.069
	2.50333	0.056
	2.505	0.047
	2.50667	0.037
	2.50833	0.031
	2.51	0.031
	2.51167	0.046
	2.51333	0.065
	2.515	0.078
	2.51667	0.081
	2.51833	0.075
	2.52	0.064
	2.52167	0.049
	2.52333	0.036
	2.525	0.026
	2.52667	0.02
	2.52833	0.023
	2.53	0.041
	2.53167	0.062
	2.53333	0.073
	2.535	0.074
	2.53667	0.072
	2.53833	0.062
	2.54	0.051
	2.54167	0.041
	2.54333	0.035
	2.545	0.034
	2.54667	0.04
	2.54833	0.056
	2.55	0.079
	2.55167	0.09
	2.55333	0.09
	2.555	0.084
	2.55667	0.072
	2.55833	0.058
	2.56	0.047
	2.56167	0.039
	2.56333	0.032
	2.565	0.038
	2.56667	0.057
	2.56833	0.073
	2.57	0.08
	2.57167	0.081
	2.57333	0.072
	2.575	0.064
	2.57667	0.054
	2.57833	0.041
	2.58	0.031
	2.58167	0.029
	2.58333	0.035
	2.585	0.055
	2.58667	0.073
	2.58833	0.082
	2.59	0.088
	2.59167	0.083
	2.59333	0.072
	2.595	0.054
	2.59667	0.041
	2.59833	0.032
	2.6	0.035
	2.60167	0.045
	2.60333	0.062
	2.605	0.082
	2.60667	0.092
	2.60833	0.093
	2.61	0.088
	2.61167	0.076
	2.61333	0.06
	2.615	0.05
	2.61667	0.042
	2.61833	0.04
	2.62	0.047
	2.62167	0.067
	2.62333	0.085
	2.625	0.093
	2.62667	0.093
	2.62833	0.08
	2.63	0.066
	2.63167	0.052
	2.63333	0.044
	2.635	0.032
	2.63667	0.03
	2.63833	0.04
	2.64	0.061
	2.64167	0.076
	2.64333	0.082
	2.645	0.082
	2.64667	0.074
	2.64833	0.062
	2.65	0.05
	2.65167	0.041
	2.65333	0.034
	2.655	0.036
	2.65667	0.046
	2.65833	0.065
	2.66	0.082
	2.66167	0.088
	2.66333	0.085
	2.665	0.075
	2.66667	0.059
	2.66833	0.043
	2.67	0.034
	2.67167	0.027
	2.67333	0.029
	2.675	0.041
	2.67667	0.064
	2.67833	0.081
	2.68	0.087
	2.68167	0.086
	2.68333	0.079
	2.685	0.067
	2.68667	0.049
	2.68833	0.035
	2.69	0.03
	2.69167	0.03
	2.69333	0.044
	2.695	0.066
	2.69667	0.082
	2.69833	0.089
	2.7	0.085
	2.70167	0.074
	2.70333	0.064
	2.705	0.053
	2.70667	0.043
	2.70833	0.037
	2.71	0.038
	2.71167	0.056
	2.71333	0.079
	2.715	0.095
	2.71667	0.1
	2.71833	0.095
	2.72	0.081
	2.72167	0.063
	2.72333	0.048
	2.725	0.037
	2.72667	0.032
	2.72833	0.034
	2.73	0.049
	2.73167	0.068
	2.73333	0.082
	2.735	0.085
	2.73667	0.083
	2.73833	0.077
	2.74	0.063
	2.74167	0.05
	2.74333	0.04
	2.745	0.036
	2.74667	0.038
	2.74833	0.056
	2.75	0.08
	2.75167	0.092
	2.75333	0.096
	2.755	0.09
	2.75667	0.077
	2.75833	0.062
	2.76	0.05
	2.76167	0.047
	2.76333	0.043
	2.765	0.048
	2.76667	0.064
	2.76833	0.084
	2.77	0.094
	2.77167	0.095
	2.77333	0.092
	2.775	0.081
	2.77667	0.069
	2.77833	0.058
	2.78	0.051
	2.78167	0.045
	2.78333	0.045
	2.785	0.059
	2.78667	0.078
	2.78833	0.088
	2.79	0.09
	2.79167	0.086
	2.79333	0.075
	2.795	0.06
	2.79667	0.048
	2.79833	0.043
	2.8	0.043
	2.80167	0.049
	2.80333	0.068
	2.805	0.088
	2.80667	0.101
	2.80833	0.104
	2.81	0.098
	2.81167	0.084
	2.81333	0.067
	2.815	0.055
	2.81667	0.047
	2.81833	0.043
	2.82	0.046
	2.82167	0.061
	2.82333	0.084
	2.825	0.094
	2.82667	0.101
	2.82833	0.095
	2.83	0.084
	2.83167	0.065
	2.83333	0.051
	2.835	0.042
	2.83667	0.039
	2.83833	0.044
	2.84	0.066
	2.84167	0.085
	2.84333	0.091
	2.845	0.091
	2.84667	0.087
	2.84833	0.073
	2.85	0.059
	2.85167	0.047
	2.85333	0.04
	2.855	0.038
	2.85667	0.046
	2.85833	0.065
	2.86	0.082
	2.86167	0.089
	2.86333	0.09
	2.865	0.083
	2.86667	0.069
	2.86833	0.055
	2.87	0.046
	2.87167	0.042
	2.87333	0.042
	2.875	0.051
	2.87667	0.068
	2.87833	0.087
	2.88	0.095
	2.88167	0.097
	2.88333	0.089
	2.885	0.075
	2.88667	0.059
	2.88833	0.044
	2.89	0.034
	2.89167	0.03
	2.89333	0.039
	2.895	0.061
	2.89667	0.077
	2.89833	0.086
	2.9	0.087
	2.90167	0.08
	2.90333	0.068
	2.905	0.055
	2.90667	0.043
	2.90833	0.035
	2.91	0.036
	2.91167	0.048
	2.91333	0.065
	2.915	0.087
	2.91667	0.092
	2.91833	0.088
	2.92	0.08
	2.92167	0.069
	2.92333	0.059
	2.925	0.048
	2.92667	0.044
	2.92833	0.046
	2.93	0.053
	2.93167	0.075
	2.93333	0.096
	2.935	0.101
	2.93667	0.1
	2.93833	0.091
	2.94	0.075
	2.94167	0.061
	2.94333	0.049
	2.945	0.045
	2.94667	0.048
	2.94833	0.061
	2.95	0.084
	2.95167	0.099
	2.95333	0.103
	2.955	0.102
	2.95667	0.091
	2.95833	0.079
	2.96	0.066
	2.96167	0.055
	2.96333	0.05
	2.965	0.052
	2.96667	0.065
	2.96833	0.085
	2.97	0.101
	2.97167	0.108
	2.97333	0.108
	2.975	0.1
	2.97667	0.087
	2.97833	0.074
	2.98	0.065
	2.98167	0.058
	2.98333	0.06
	2.985	0.076
	2.98667	0.098
	2.98833	0.109
	2.99	0.113
	2.99167	0.109
	2.99333	0.099
	2.995	0.086
	2.99667	0.07
	2.99833	0.059
	3	0.055
	3.00167	0.06
	3.00333	0.074
	3.005	0.091
	3.00667	0.104
	3.00833	0.108
	3.01	0.103
	3.01167	0.093
	3.01333	0.078
	3.015	0.065
	3.01667	0.055
	3.01833	0.05
	3.02	0.053
	3.02167	0.063
	3.02333	0.086
	3.025	0.099
	3.02667	0.101
	3.02833	0.098
	3.03	0.091
	3.03167	0.076
	3.03333	0.063
	3.035	0.053
	3.03667	0.05
	3.03833	0.053
	3.04	0.071
	3.04167	0.089
	3.04333	0.1
	3.045	0.1
	3.04667	0.095
	3.04833	0.085
	3.05	0.074
	3.05167	0.061
	3.05333	0.053
	3.055	0.05
	3.05667	0.055
	3.05833	0.073
	3.06	0.092
	3.06167	0.101
	3.06333	0.104
	3.065	0.099
	3.06667	0.087
	3.06833	0.073
	3.07	0.063
	3.07167	0.054
	3.07333	0.05
	3.075	0.053
	3.07667	0.066
	3.07833	0.087
	3.08	0.096
	3.08167	0.099
	3.08333	0.093
	3.085	0.085
	3.08667	0.075
	3.08833	0.066
	3.09	0.058
	3.09167	0.058
	3.09333	0.067
	3.095	0.086
	3.09667	0.103
	3.09833	0.111
	3.1	0.111
	3.10167	0.101
	3.10333	0.086
	3.105	0.073
	3.10667	0.061
	3.10833	0.05
	3.11	0.049
	3.11167	0.06
	3.11333	0.083
	3.115	0.102
	3.11667	0.109
	3.11833	0.106
	3.12	0.096
	3.12167	0.083
	3.12333	0.068
	3.125	0.055
	3.12667	0.046
	3.12833	0.045
	3.13	0.055
	3.13167	0.074
	3.13333	0.092
	3.135	0.1
	3.13667	0.101
	3.13833	0.096
	3.14	0.084
	3.14167	0.069
	3.14333	0.06
	3.145	0.055
	3.14667	0.055
	3.14833	0.066
	3.15	0.09
	3.15167	0.109
	3.15333	0.113
	3.155	0.109
	3.15667	0.099
	3.15833	0.089
	3.16	0.073
	3.16167	0.061
	3.16333	0.058
	3.165	0.058
	3.16667	0.071
	3.16833	0.091
	3.17	0.11
	3.17167	0.116
	3.17333	0.115
	3.175	0.107
	3.17667	0.094
	3.17833	0.077
	3.18	0.067
	3.18167	0.059
	3.18333	0.058
	3.185	0.071
	3.18667	0.093
	3.18833	0.113
	3.19	0.124
	3.19167	0.122
	3.19333	0.111
	3.195	0.1
	3.19667	0.085
	3.19833	0.073
	3.2	0.066
	3.20167	0.065
	3.20333	0.08
	3.205	0.104
	3.20667	0.121
	3.20833	0.126
	3.21	0.123
	3.21167	0.111
	3.21333	0.097
	3.215	0.083
	3.21667	0.073
	3.21833	0.064
	3.22	0.062
	3.22167	0.076
	3.22333	0.101
	3.225	0.114
	3.22667	0.117
	3.22833	0.111
	3.23	0.1
	3.23167	0.086
	3.23333	0.073
	3.235	0.062
	3.23667	0.056
	3.23833	0.058
	3.24	0.073
	3.24167	0.094
	3.24333	0.107
	3.245	0.113
	3.24667	0.11
	3.24833	0.1
	3.25	0.087
	3.25167	0.074
	3.25333	0.062
	3.255	0.056
	3.25667	0.058
	3.25833	0.075
	3.26	0.096
	3.26167	0.107
	3.26333	0.112
	3.265	0.112
	3.26667	0.105
	3.26833	0.09
	3.27	0.074
	3.27167	0.064
	3.27333	0.058
	3.275	0.06
	3.27667	0.073
	3.27833	0.09
	3.28	0.104
	3.28167	0.109
	3.28333	0.105
	3.285	0.093
	3.28667	0.08
	3.28833	0.069
	3.29	0.059
	3.29167	0.052
	3.29333	0.055
	3.295	0.073
	3.29667	0.095
	3.29833	0.107
	3.3	0.112
	3.30167	0.108
	3.30333	0.098
	3.305	0.084
	3.30667	0.073
	3.30833	0.068
	3.31	0.066
	3.31167	0.07
	3.31333	0.085
	3.315	0.106
	3.31667	0.117
	3.31833	0.121
	3.32	0.118
	3.32167	0.107
	3.32333	0.092
	3.325	0.079
[truncated: 8,205 more rows]

## Sheet: Figure 2c
Rheological behavior of PPZ and PEO.
Temperature	Complex viscosity	Temperature	Complex viscosity	Temperature	Complex viscosity
℃	pa·s	℃	pa·s	℃	pa·s
	PPZ		PEO-10w		PEO-60w
30.692	1111.72	68.26	13234.4	70.163	65900.9
30.838	1106.69	68.558	13099.8	70.423	66142.1
31.036	1098.63	69.044	12979.1	70.769	66310.8
31.33	1088.12	69.53	12863.6	71.187	66363.4
31.698	1074.93	70.081	12744.9	71.619	66383.6
32.146	1059.97	70.713	12625.4	72.175	66323.3
32.657	1043.82	71.341	12506.3	72.78	66268.4
33.22	1030.36	71.995	12390	73.42	66166.2
33.828	1019.62	72.645	12285.3	74.1	66049.7
34.413	1010.26	73.289	12182.3	74.771	65857.8
35.146	1000.73	73.912	12090.4	75.466	65603.6
35.827	991.577	74.517	11998.5	76.143	65387.3
36.508	983.181	75.106	11910.7	76.816	65165.6
37.198	973.814	75.668	11827.4	77.474	64982.4
37.794	965.836	76.162	11750.7	78.114	64741.4
38.519	957.496	76.699	11673.1	78.73	64533.8
39.098	948.982	77.217	11598.4	79.248	64318.4
39.696	941.536	77.722	11523	79.882	64043.4
40.287	934.294	78.221	11449.8	80.377	63838.6
40.864	927.579	78.718	11373.4	80.906	63617.6
41.412	921.224	79.194	11298.1	81.423	63429.8
41.947	915.452	79.686	11222.2	81.919	63207.1
42.452	909.705	80.123	11148.6	82.394	62989
42.96	904.365	80.656	11074.4	82.866	62827.2
43.436	899.115	81.162	11002.4	83.298	62594.8
43.915	893.791	81.608	10929.5	83.807	62416.2
44.335	888.54	82.103	10859.1	84.27	62215.8
44.803	883.355	82.605	10785.6	84.726	62034.3
45.262	878.028	83.109	10713.2	85.208	61819.5
45.717	873	83.605	10640.4	85.625	61609.6
46.194	867.299	84.12	10568.7	86.107	61409.4
46.659	861.943	84.626	10495.4	86.589	61158.5
47.138	856.704	85.145	10427.3	87.082	60929.6
47.628	851.529	85.663	10355.6	87.576	60682.2
48.108	845.929	86.179	10285.4	88.08	60451.1
48.598	840.554	86.702	10213.5	88.589	60197.5
49.105	835.327	87.213	10145.4	89.105	59959.6
49.616	829.234	87.723	10078.7	89.617	59760.4
50.13	824.887	88.199	10011.5	90.136	59525.4
50.59	818.923	88.765	9946.65	90.652	59280.8
51.11	813.755	89.227	9881.44	91.183	59033.4
51.634	808.636	89.715	9819.62	91.707	58778.8
52.141	803.229	90.231	9755.47	92.175	58519.6
52.672	797.892	90.744	9692.22	92.756	58263.7
53.183	792.781	91.249	9629.46	93.215	58005.4
53.706	787.855	91.755	9570.97	93.736	57727.2
54.216	782.485	92.26	9509.51	94.259	57462.9
54.744	777.573	92.769	9450.09	94.769	57192
55.2	772.765	93.281	9390.79	95.281	56896.9
55.783	767.822	93.786	9332.27	95.794	56623.5
56.305	763.083	94.288	9274.6	96.313	56356.4
56.763	758.542	94.808	9214.5	96.812	56048.7
57.335	753.747	95.322	9155.13	97.323	55796
57.783	749.337	95.83	9099.36	97.821	55476.5
58.299	744.281	96.337	9043.03	98.328	55189.4
58.808	739.929	96.808	8988.18	98.835	54933.2
59.327	735.254	97.315	8931.49	99.343	54584.7
59.831	730.534	97.824	8880.45	99.798	54250.8
60.328	726.365	98.326	8823.23	100.299	53946.6
60.833	721.374	98.84	8772.92	100.807	53642.7
61.348	717.251	99.338	8719.83	101.31	53301.2
61.84	712.814	99.847	8665.75	101.817	53016.7
62.357	708.409	100.361	8612.96	102.324	52711.3
62.809	704.237	100.873	8559.83	102.846	52405.8
63.378	699.923	101.392	8509.92	103.301	52126.1
63.833	695.755	101.901	8459.5	103.864	51842.5
64.343	691.641	102.35	8409.79	104.378	51555.8
64.85	687.676	102.855	8359.39	104.895	51292
65.351	683.565	103.359	8309.7	105.35	51013.5
65.857	679.157	103.874	8259.12	105.862	50740.5
66.367	675.105	104.397	8210.94	106.375	50452.3
66.872	671.029	104.903	8162.36	106.885	50169.2
67.389	666.989	105.408	8115.88	107.392	49873.3
67.901	662.966	105.92	8067.07	107.897	49567.3
68.414	658.836	106.423	8020.41	108.414	49283.9
68.871	655.351	106.933	7973.64	108.924	49001.6
69.381	651.182	107.445	7925.25	109.427	48738.6
69.885	647.148	107.902	7880.49	109.928	48481.4
70.408	643.188	108.468	7837.15	110.434	48229.4
70.911	639.586	108.924	7792.68	110.953	47999.3
71.422	635.795	109.433	7748.62	111.46	47780.3
71.944	632.156	109.956	7703.17	111.919	47524.5
72.449	628.321	110.475	7658.18	112.428	47335.7
72.965	624.76	110.931	7616.42	112.94	47074.3
73.467	621.026	111.495	7575.54	113.449	46811.3
73.974	617.015	111.995	7535.35	113.955	46588.9
74.48	613.675	112.445	7495.49	114.471	46343.7
74.94	609.943	112.998	7456.62	114.977	46129.5
75.449	606.379	113.507	7415.48	115.486	45905.3
75.966	602.82	114.011	7377.64	115.995	45670.2
76.462	599.29	114.477	7337.38	116.5	45476.5
76.983	595.894	114.975	7297.49	117.02	45264.5
77.495	592.385	115.484	7259.76	117.531	45066.3
77.999	588.829	116.001	7221.26	117.985	44873.6
78.516	585.693	116.503	7182.49	118.49	44662.6
79.021	582.146	117.017	7144.03	119.003	44470.7
79.531	578.841	117.533	7107.16	119.517	44294.6
79.993	575.509	118.047	7072.5	120.023	44070.6
80.554	572.01	118.561	7036.19	120.535	43910.8
81.059	568.636	119.067	7002	121.051	43723
81.565	565.543	119.574	6966.08	121.561	43545.2
82.077	562.057	120.088	6929.63	122.061	43374.5
82.526	558.797	120.599	6894.7	122.579	43199.1
83.044	555.576	121.047	6860.84	123.091	43029.6
83.549	552.424	121.602	6825.75	123.589	42868.3
84.065	548.956	122.07	6792.73	124.05	42696.2
84.58	545.994	122.572	6760.02	124.612	42529.7
85.079	542.642	123.09	6723.6	125.063	42381.7
85.595	539.621	123.592	6692.12	125.622	42236.8
86.11	536.612	124.05	6658.67	126.072	42088.2
86.613	533.423	124.627	6625.93	126.59	41937.5
87.129	530.082	125.131	6592.38	127.091	41793.9
87.585	527.357	125.644	6560.51	127.601	41656.5
88.135	524.15	126.155	6527.86	128.114	41485.2
88.646	520.801	126.655	6494.29	128.623	41337.7
89.164	517.864	127.174	6462.94	129.12	41183.6
89.671	514.773	127.627	6432	129.644	41034
90.123	511.824	128.178	6400.36	130.111	40915.6
90.634	508.912	128.647	6369.34	130.67	40756.4
91.141	505.965	129.164	6338.1	131.189	40612.7
91.661	502.997	129.671	6307.53	131.696	40449.9
92.164	499.862	130.17	6279.15	132.158	40347.9
92.68	496.971	130.689	6249.43	132.663	40201.6
93.183	493.883	131.194	6219.62	133.168	40075.9
93.643	491.208	131.71	6189.77	133.684	39943.1
94.197	488.125	132.21	6159.8	134.188	39825
94.707	485.335	132.709	6132.24	134.698	39670.4
95.172	482.425	133.229	6101.5	135.214	39547.7
95.683	479.136	133.688	6071.44	135.718	39436.4
96.189	476.283	134.254	6043.22	136.232	39278.5
96.707	473.429	134.758	6013.8	136.742	39145.4
97.216	470.531	135.209	5983.78	137.25	39035.7
97.716	467.686	135.717	5953.67	137.755	38906.2
98.233	464.809	136.237	5924	138.217	38796.7
98.739	462.067	136.743	5893.6	138.726	38672.9
99.249	459.081	137.267	5865.11	139.234	38542
99.717	456.514	137.768	5838.84	139.746	38445.8
100.258	453.351	138.281	5809.28	140.25	38321
100.775	450.512	138.78	5781.65	140.759	38203.7
101.235	447.417	139.292	5753.2	141.268	38081.4
101.749	444.595	139.809	5724.01	141.774	37979.1
102.26	441.608	140.314	5696.27	142.234	37861.1
102.766	438.781	140.828	5668.19	142.799	37736.7
103.28	435.738	141.286	5641.41	143.303	37625.4
103.784	432.776	141.788	5613.18	143.811	37520.8
104.284	429.97	142.295	5585.51	144.276	37423.2
104.8	426.791	142.808	5558.14	144.779	37295.6
105.317	424.042	143.335	5529.81	145.289	37189.7
105.822	421.072	143.842	5501.54	145.797	37099.5
106.331	418.098	144.352	5475.59	146.295	36983.1
106.831	415.246	144.858	5448.03	146.807	36826.3
107.297	412.289	145.358	5418.6	147.328	36792.1
107.805	409.333	145.867	5391.33	147.833	36680.3
108.326	405.901	146.366	5364.32	148.359	36562.4
108.828	403.125	146.815	5335.49	148.865	36481.6
109.341	400.035	147.327	5306.46	149.379	36379.1
109.847	396.841	147.836	5275.76	149.887	36266.5
110.361	393.926	148.357	5244.95	150.345	36183
110.873	390.552	148.873	5215.18	150.802	36119
111.373	387.584	149.381	5183.85
111.88	384.567	149.895	5154.55
112.394	381.389	150.397	5125.51
112.913	378.229	150.791	5107.45
113.374	375.169
113.873	371.901
114.395	368.612
114.901	365.198
115.456	362.074
115.909	358.663
116.431	355.244
116.934	352.046
117.452	348.563
117.966	345.251
118.47	341.852
118.965	338.601
119.477	335.054
119.986	331.591
120.473	328.464

## Sheet: Figure 2h
Self-extinguishing time (SET) histogram of LPE (GF-PPZ-16) and LE under two ignition modes.
	SET	standard deviation	SET	standard deviation
	LE		PLE
Arc ignition	101.05	3.95394	0	0
Butane ignition	186.562	14.5055	0	0
	Arc ignition
LE	m/g	Time/s	SET s/g	Mean	standard deviation
0.1mL	0.127	12.13	95.5118	101.05	3.95394
	0.127	13.1	103.15
	0.127	13.27	104.488
	Butane ignition
LE	m/g	Time/s	SET	Mean	standard deviation
0.1mL	0.127	26.04	205.039	186.562	14.5055
	0.127	21.54	169.606
	0.127	23.5	185.039

## Sheet: Figure 3a
FTIR spectra of LPEs.
Wavenumber		Wavenumber		Wavenumber		Wavenumber		Wavenumber		Wavenumber
cm-1		cm-1		cm-1		cm-1		cm-1		cm-1
	LITFSI		PPZ		PPZ-8		PPZ-16		PPZ-24		PPZ-40
400.163	90.3892	400.163	97.2338	400.163	61.3602	400.163	90.7508	400.163	92.934	400.163	84.1545
400.646	90.1388	400.646	97.0885	400.646	61.1965	400.646	90.6976	400.646	92.8351	400.646	84.0811
401.128	89.8806	401.128	96.9358	401.128	61.0117	401.128	90.6379	401.128	92.7145	401.128	83.9923
401.61	89.6382	401.61	96.7703	401.61	60.7695	401.61	90.564	401.61	92.5449	401.61	83.8602
402.092	89.4705	402.092	96.6167	402.092	60.5346	402.092	90.5013	402.092	92.3906	402.092	83.7281
402.574	89.3835	402.574	96.4781	402.574	60.3374	402.574	90.4631	402.574	92.2748	402.574	83.6091
403.056	89.3385	403.056	96.3445	403.056	60.1758	403.056	90.4462	403.056	92.1886	403.056	83.4884
403.538	89.2995	403.538	96.2163	403.538	60.0374	403.538	90.4378	403.538	92.107	403.538	83.3502
404.02	89.2735	404.02	96.1092	404.02	59.9096	404.02	90.4275	404.02	92.0151	404.02	83.2113
404.503	89.2718	404.503	96.0296	404.503	59.8157	404.503	90.4244	404.503	91.9324	404.503	83.0821
404.985	89.2856	404.985	95.9808	404.985	59.7534	404.985	90.4252	404.985	91.8536	404.985	82.968
405.467	89.3047	405.467	95.9628	405.467	59.7156	405.467	90.4262	405.467	91.7742	405.467	82.8717
405.949	89.3191	405.949	95.9724	405.949	59.6924	405.949	90.4246	405.949	91.6919	405.949	82.7937
406.431	89.3209	406.431	96.0037	406.431	59.6739	406.431	90.4192	406.431	91.6083	406.431	82.7342
406.913	89.305	406.913	96.0491	406.913	59.6533	406.913	90.4114	406.913	91.5292	406.913	82.6933
407.395	89.2684	407.395	96.0998	407.395	59.6275	407.395	90.4044	407.395	91.4634	407.395	82.6719
407.877	89.2099	407.877	96.1466	407.877	59.5974	407.877	90.4022	407.877	91.4196	407.877	82.6701
408.36	89.1285	408.36	96.1812	408.36	59.5664	408.36	90.4081	408.36	91.4046	408.36	82.6868
408.842	89.0231	408.842	96.1968	408.842	59.5386	408.842	90.4239	408.842	91.4201	408.842	82.7178
409.324	88.8932	409.324	96.1897	409.324	59.5176	409.324	90.4492	409.324	91.4622	409.324	82.7574
409.806	88.741	409.806	96.1598	409.806	59.5063	409.806	90.4815	409.806	91.5224	409.806	82.7995
410.288	88.5734	410.288	96.1111	410.288	59.5069	410.288	90.5179	410.288	91.5889	410.288	82.8392
410.77	88.4028	410.77	96.0505	410.77	59.521	410.77	90.5551	410.77	91.6496	410.77	82.8736
411.252	88.2448	411.252	95.9856	411.252	59.5488	411.252	90.591	411.252	91.694	411.252	82.9015
411.734	88.115	411.734	95.924	411.734	59.5889	411.734	90.6244	411.734	91.7146	411.734	82.9226
412.217	88.0251	412.217	95.8709	412.217	59.6375	412.217	90.6549	412.217	91.7081	412.217	82.9367
412.699	87.9808	412.699	95.8292	412.699	59.6896	412.699	90.6829	412.699	91.6755	412.699	82.9432
413.181	87.981	413.181	95.7989	413.181	59.7394	413.181	90.7095	413.181	91.6219	413.181	82.9418
413.663	88.0201	413.663	95.7782	413.663	59.7833	413.663	90.7366	413.663	91.5561	413.663	82.9331
414.145	88.0892	414.145	95.7641	414.145	59.8202	414.145	90.7667	414.145	91.4899	414.145	82.9189
414.627	88.1778	414.627	95.753	414.627	59.8536	414.627	90.8026	414.627	91.4363	414.627	82.9019
415.109	88.2751	415.109	95.7422	415.109	59.8907	415.109	90.8472	415.109	91.409	415.109	82.8861
415.591	88.3718	415.591	95.7315	415.591	59.9422	415.591	90.9024	415.591	91.4189	415.591	82.8753
416.074	88.4582	416.074	95.7241	416.074	60.0158	416.074	90.967	416.074	91.4701	416.074	82.8721
416.556	88.5232	416.556	95.7232	416.556	60.1109	416.556	91.0363	416.556	91.557	416.556	82.8745
417.038	88.555	417.038	95.73	417.038	60.2177	417.038	91.1033	417.038	91.6658	417.038	82.8766
417.52	88.5461	417.52	95.7439	417.52	60.3214	417.52	91.1608	417.52	91.7785	417.52	82.8708
418.002	88.4962	418.002	95.763	418.002	60.4076	418.002	91.2038	418.002	91.8784	418.002	82.8515
418.484	88.4125	418.484	95.785	418.484	60.4657	418.484	91.2296	418.484	91.9523	418.484	82.817
418.966	88.3077	418.966	95.8077	418.966	60.4896	418.966	91.2383	418.966	91.9923	418.966	82.7699
419.448	88.1968	419.448	95.8278	419.448	60.478	419.448	91.2315	419.448	91.9947	419.448	82.7161
419.931	88.0938	419.931	95.8408	419.931	60.4328	419.931	91.212	419.931	91.9597	419.931	82.6623
420.413	88.0089	420.413	95.8405	420.413	60.3587	420.413	91.1827	420.413	91.891	420.413	82.6143
420.895	87.9476	420.895	95.8201	420.895	60.2624	420.895	91.1462	420.895	91.7948	420.895	82.5756
421.377	87.9117	421.377	95.7735	421.377	60.1532	421.377	91.1049	421.377	91.6807	421.377	82.5464
421.859	87.9015	421.859	95.6991	421.859	60.0431	421.859	91.0611	421.859	91.5602	421.859	82.525
422.341	87.9175	422.341	95.6014	422.341	59.9447	422.341	91.0164	422.341	91.4445	422.341	82.5083
422.823	87.9581	422.823	95.4892	422.823	59.8656	422.823	90.9717	422.823	91.3417	422.823	82.4915
423.305	88.0173	423.305	95.3717	423.305	59.8065	423.305	90.9276	423.305	91.2554	423.305	82.468
423.788	88.0865	423.788	95.2567	423.788	59.7635	423.788	90.8853	423.788	91.1867	423.788	82.4313
424.27	88.1565	424.27	95.1498	424.27	59.7313	424.27	90.8472	424.27	91.1352	424.27	82.3773
424.752	88.2196	424.752	95.0553	424.752	59.7051	424.752	90.8159	424.752	91.1003	424.752	82.3056
425.234	88.2705	425.234	94.9758	425.234	59.6813	425.234	90.7936	425.234	91.0801	425.234	82.2194
425.716	88.3068	425.716	94.9127	425.716	59.6577	425.716	90.7812	425.716	91.0717	425.716	82.1254
426.198	88.3293	426.198	94.8653	426.198	59.6335	426.198	90.7777	426.198	91.071	426.198	82.0324
426.68	88.3408	426.68	94.8316	426.68	59.6092	426.68	90.7808	426.68	91.0733	426.68	81.9498
427.162	88.3451	427.162	94.8077	427.162	59.5859	427.162	90.7865	427.162	91.0736	427.162	81.8849
427.645	88.3458	427.645	94.7888	427.645	59.5645	427.645	90.7902	427.645	91.0668	427.645	81.8417
428.127	88.3445	428.127	94.7688	428.127	59.5445	428.127	90.7878	428.127	91.0491	428.127	81.8192
428.609	88.3422	428.609	94.7429	428.609	59.5242	428.609	90.7764	428.609	91.0182	428.609	81.8127
429.091	88.339	429.091	94.7074	429.091	59.5012	429.091	90.7553	429.091	90.9743	429.091	81.8145
429.573	88.3355	429.573	94.6615	429.573	59.4734	429.573	90.7265	429.573	90.9199	429.573	81.8172
430.055	88.3327	430.055	94.6064	430.055	59.4393	430.055	90.6942	430.055	90.8596	430.055	81.8142
430.537	88.3311	430.537	94.5455	430.537	59.399	430.537	90.6635	430.537	90.7993	430.537	81.8008
431.019	88.3303	431.019	94.483	431.019	59.3533	431.019	90.6395	431.019	90.7447	431.019	81.7743
431.502	88.3286	431.502	94.4231	431.502	59.3042	431.502	90.6262	431.502	90.7009	431.502	81.7332
431.984	88.3225	431.984	94.3695	431.984	59.2537	431.984	90.6256	431.984	90.671	431.984	81.6772
432.466	88.3079	432.466	94.3238	432.466	59.2038	432.466	90.6371	432.466	90.656	432.466	81.6067
432.948	88.2814	432.948	94.2864	432.948	59.1563	432.948	90.6576	432.948	90.6545	432.948	81.5233
433.43	88.2422	433.43	94.2555	433.43	59.1128	433.43	90.6817	433.43	90.6632	433.43	81.4306
433.912	88.193	433.912	94.2283	433.912	59.0745	433.912	90.7037	433.912	90.6774	433.912	81.3338
434.394	88.1395	434.394	94.2015	434.394	59.0425	434.394	90.718	434.394	90.6917	434.394	81.2396
434.876	88.0885	434.876	94.1716	434.876	59.0171	434.876	90.7208	434.876	90.7009	434.876	81.1549
435.359	88.0455	435.359	94.1358	435.359	58.9971	435.359	90.7102	435.359	90.7002	435.359	81.0849
435.841	88.0131	435.841	94.0921	435.841	58.98	435.841	90.6868	435.841	90.6857	435.841	81.0321
436.323	87.9914	436.323	94.0401	436.323	58.9625	436.323	90.653	436.323	90.6554	436.323	80.9964
436.805	87.9784	436.805	93.9813	436.805	58.9417	436.805	90.6129	436.805	90.6091	436.805	80.9753
437.287	87.9717	437.287	93.9193	437.287	58.916	437.287	90.5719	437.287	90.5489	437.287	80.9647
437.769	87.9689	437.769	93.8591	437.769	58.8856	437.769	90.5355	437.769	90.4792	437.769	80.96
438.251	87.9684	438.251	93.8061	438.251	58.8526	438.251	90.5082	438.251	90.406	438.251	80.9565
438.733	87.9693	438.733	93.7649	438.733	58.8202	438.733	90.4925	438.733	90.3359	438.733	80.9501
439.216	87.971	439.216	93.7378	439.216	58.7914	439.216	90.4874	439.216	90.2744	439.216	80.9371
439.698	87.9724	439.698	93.7235	439.698	58.7676	439.698	90.4887	439.698	90.225	439.698	80.9142
440.18	87.9724	440.18	93.7179	440.18	58.7479	440.18	90.4893	440.18	90.1883	440.18	80.8791
440.662	87.97	440.662	93.7148	440.662	58.7298	440.662	90.4814	440.662	90.1625	440.662	80.8305
441.144	87.9656	441.144	93.7079	441.144	58.71	441.144	90.4585	441.144	90.1442	441.144	80.7691
441.626	87.9603	441.626	93.6919	441.626	58.686	441.626	90.4172	441.626	90.1297	441.626	80.697
442.108	87.9561	442.108	93.6635	442.108	58.6566	442.108	90.3577	442.108	90.1157	442.108	80.618
442.59	87.9543	442.59	93.6214	442.59	58.6221	442.59	90.2841	442.59	90.0995	442.59	80.5366
443.072	87.9548	443.072	93.5656	443.072	58.5836	443.072	90.2033	443.072	90.079	443.072	80.4569
443.555	87.9561	443.555	93.4969	443.555	58.5422	443.555	90.1235	443.555	90.0522	443.555	80.3823
444.037	87.9548	444.037	93.417	444.037	58.4988	444.037	90.0526	444.037	90.0179	444.037	80.3148
444.519	87.9477	444.519	93.3278	444.519	58.4535	444.519	89.9969	444.519	89.9753	444.519	80.2553
445.001	87.9337	445.001	93.2321	445.001	58.4067	445.001	89.9597	445.001	89.9248	445.001	80.2039
445.483	87.914	445.483	93.1328	445.483	58.3589	445.483	89.9411	445.483	89.8682	445.483	80.1606
445.965	87.8919	445.965	93.033	445.965	58.3113	445.965	89.9374	445.965	89.8085	445.965	80.1253
446.447	87.8709	446.447	92.9353	446.447	58.2643	446.447	89.9428	446.447	89.7489	446.447	80.0969
446.93	87.8531	446.93	92.8413	446.93	58.218	446.93	89.95	446.93	89.6925	446.93	80.0731
447.412	87.8381	447.412	92.7515	447.412	58.1711	447.412	89.9515	447.412	89.6416	447.412	80.0502
447.894	87.8239	447.894	92.6661	447.894	58.1222	447.894	89.9413	447.894	89.5972	447.894	80.0234
448.376	87.8079	448.376	92.5849	448.376	58.0697	448.376	89.9157	448.376	89.5594	448.376	79.9879
448.858	87.788	448.858	92.5079	448.858	58.0133	448.858	89.8742	448.858	89.5275	448.858	79.94
449.34	87.7634	449.34	92.4354	449.34	57.9537	449.34	89.8195	449.34	89.4994	449.34	79.8777
449.822	87.7346	449.822	92.3682	449.822	57.8931	449.822	89.757	449.822	89.4725	449.822	79.8017
450.304	87.7032	450.304	92.307	450.304	57.8344	450.304	89.6936	450.304	89.4435	450.304	79.7152
450.786	87.6706	450.786	92.2522	450.786	57.7798	450.786	89.6359	450.786	89.4089	450.786	79.6228
451.269	87.6373	451.269	92.2034	451.269	57.7306	451.269	89.5885	451.269	89.3653	451.269	79.529
451.751	87.603	451.751	92.1599	451.751	57.6867	451.751	89.5536	451.751	89.3097	451.751	79.4381
452.233	87.5673	452.233	92.1211	452.233	57.6472	452.233	89.5304	452.233	89.2406	452.233	79.3532
452.715	87.5305	452.715	92.0864	452.715	57.6112	452.715	89.5158	452.715	89.1577	452.715	79.2763
453.197	87.4938	453.197	92.0557	453.197	57.5779	453.197	89.5055	453.197	89.0625	453.197	79.2085
453.679	87.4594	453.679	92.028	453.679	57.5473	453.679	89.494	453.679	88.9585	453.679	79.1502
454.161	87.4306	454.161	92.0016	454.161	57.5195	454.161	89.4762	454.161	88.8508	454.161	79.1005
454.644	87.4101	454.644	91.9726	454.644	57.4945	454.644	89.4479	454.644	88.7458	454.644	79.0571
455.126	87.3988	455.126	91.9357	455.126	57.4706	455.126	89.4069	455.126	88.6496	455.126	79.0161
455.608	87.3944	455.608	91.8852	455.608	57.4447	455.608	89.353	455.608	88.5666	455.608	78.972
456.09	87.3937	456.09	91.8169	456.09	57.4128	456.09	89.2882	456.09	88.4988	456.09	78.9192
456.572	87.394	456.572	91.7297	456.572	57.372	456.572	89.2164	456.572	88.4457	456.572	78.8534
457.054	87.3943	457.054	91.6261	457.054	57.3212	457.054	89.1421	457.054	88.405	457.054	78.7734
457.536	87.3954	457.536	91.5115	457.536	57.2615	457.536	89.07	457.536	88.3732	457.536	78.68
458.018	87.3985	458.018	91.3928	458.018	57.195	458.018	89.0036	458.018	88.3459	458.018	78.576
458.5	87.4035	458.5	91.2765	458.5	57.1248	458.5	88.9446	458.5	88.3177	458.5	78.4646
458.983	87.4091	458.983	91.1682	458.983	57.0529	458.983	88.8928	458.983	88.2825	458.983	78.349
459.465	87.4119	459.465	91.0707	459.465	56.9806	459.465	88.846	459.465	88.235	459.465	78.2315
459.947	87.4086	459.947	90.9846	459.947	56.9083	459.947	88.8005	459.947	88.1711	459.947	78.1139
460.429	87.3976	460.429	90.9081	460.429	56.8363	460.429	88.7528	460.429	88.0904	460.429	77.9984
460.911	87.3798	460.911	90.8379	460.911	56.7655	460.911	88.7006	460.911	87.9963	460.911	77.8873
461.393	87.3586	461.393	90.77	461.393	56.6973	461.393	88.6439	461.393	87.8954	461.393	77.7834
461.875	87.3373	461.875	90.7005	461.875	56.6327	461.875	88.5846	461.875	87.7961	461.875	77.6886
462.358	87.3184	462.358	90.6266	462.358	56.5722	462.358	88.526	462.358	87.706	462.358	77.6033
462.84	87.3032	462.84	90.5474	462.84	56.5156	462.84	88.4718	462.84	87.6303	462.84	77.5265
463.322	87.2922	463.322	90.4635	463.322	56.4621	463.322	88.4248	463.322	87.5714	463.322	77.4557
463.804	87.2856	463.804	90.377	463.804	56.4105	463.804	88.3863	463.804	87.5284	463.804	77.3876
464.286	87.283	464.286	90.2904	464.286	56.3594	464.286	88.3559	464.286	87.4976	464.286	77.3181
464.768	87.2837	464.768	90.2064	464.768	56.3072	464.768	88.3312	464.768	87.4728	464.768	77.2436
465.25	87.2871	465.25	90.1269	465.25	56.2524	465.25	88.3089	465.25	87.447	465.25	77.1613
465.732	87.2918	465.732	90.0526	465.732	56.1938	465.732	88.2853	465.732	87.413	465.732	77.0696
466.214	87.2956	466.214	89.9827	466.214	56.1302	466.214	88.2566	466.214	87.3651	466.214	76.9682
466.697	87.2958	466.697	89.9153	466.697	56.0602	466.697	88.2202	466.697	87.2994	466.697	76.8574
467.179	87.2893	467.179	89.8475	467.179	55.9827	467.179	88.1748	467.179	87.2148	467.179	76.7387
467.661	87.2742	467.661	89.7771	467.661	55.8967	467.661	88.1206	467.661	87.1128	467.661	76.6142
468.143	87.2499	468.143	89.7029	468.143	55.8023	468.143	88.0593	468.143	86.9976	468.143	76.4871
468.625	87.2177	468.625	89.625	468.625	55.7008	468.625	87.994	468.625	86.8752	468.625	76.3612
469.107	87.1806	469.107	89.5451	469.107	55.5951	469.107	87.9281	469.107	86.7526	469.107	76.2403
469.589	87.1423	469.589	89.4653	469.589	55.489	469.589	87.8649	469.589	86.6364	469.589	76.1275
470.072	87.1058	470.072	89.3868	470.072	55.3865	470.072	87.8065	470.072	86.5317	470.072	76.024
470.554	87.0721	470.554	89.3096	470.554	55.2904	470.554	87.7533	470.554	86.4406	470.554	75.9282
471.036	87.0397	471.036	89.2318	471.036	55.201	471.036	87.7037	471.036	86.3626	471.036	75.8364
471.518	87.0063	471.518	89.151	471.518	55.1174	471.518	87.6551	471.518	86.2947	471.518	75.744
472	86.9704	472	89.0653	472	55.0378	472	87.605	472	86.2336	472	75.6475
472.482	86.9322	472.482	88.9745	472.482	54.9615	472.482	87.5518	472.482	86.1763	472.482	75.5459
472.964	86.8935	472.964	88.8793	472.964	54.8878	472.964	87.495	472.964	86.1206	472.964	75.4401
473.446	86.8564	473.446	88.7816	473.446	54.8167	473.446	87.4352	473.446	86.0648	473.446	75.3328
473.928	86.822	473.928	88.6832	473.928	54.7473	473.928	87.3733	473.928	86.007	473.928	75.2267
474.411	86.7898	474.411	88.5856	474.411	54.6777	474.411	87.3103	474.411	85.945	474.411	75.1231
474.893	86.7579	474.893	88.4894	474.893	54.605	474.893	87.247	474.893	85.876	474.893	75.022
475.375	86.7239	475.375	88.3953	475.375	54.5266	475.375	87.1841	475.375	85.7978	475.375	74.9216
475.857	86.6869	475.857	88.304	475.857	54.4414	475.857	87.1226	475.857	85.7093	475.857	74.8201
476.339	86.6478	476.339	88.2166	476.339	54.3503	476.339	87.0639	476.339	85.611	476.339	74.7158
476.821	86.6089	476.821	88.1342	476.821	54.2565	476.821	87.0095	476.821	85.5053	476.821	74.6082
477.303	86.5726	477.303	88.0571	477.303	54.1634	477.303	86.9608	477.303	85.3952	477.303	74.4977
477.786	86.5405	477.786	87.9849	477.786	54.0745	477.786	86.9183	477.786	85.2843	477.786	74.3851
478.268	86.513	478.268	87.9166	478.268	53.9918	478.268	86.8821	478.268	85.1757	478.268	74.2719
478.75	86.4896	478.75	87.8506	478.75	53.9162	478.75	86.8511	478.75	85.0724	478.75	74.1598
479.232	86.4695	479.232	87.7855	479.232	53.8473	479.232	86.8242	479.232	84.9766	479.232	74.0507
479.714	86.4518	479.714	87.7202	479.714	53.7844	479.714	86.7997	479.714	84.8905	479.714	73.9463
480.196	86.4363	480.196	87.6544	480.196	53.7261	480.196	86.7764	480.196	84.8153	480.196	73.8482
480.678	86.4236	480.678	87.5882	480.678	53.6713	480.678	86.7532	480.678	84.752	480.678	73.7575
481.16	86.4142	481.16	87.5219	481.16	53.6186	481.16	86.7294	481.16	84.7004	481.16	73.6742
481.642	86.408	481.642	87.4551	481.642	53.5665	481.642	86.7041	481.642	84.6585	481.642	73.5966
482.125	86.404	482.125	87.3869	482.125	53.5127	482.125	86.676	482.125	84.6231	482.125	73.5216
482.607	86.3996	482.607	87.3159	482.607	53.4549	482.607	86.6435	482.607	84.5894	482.607	73.4451
483.089	86.3925	483.089	87.2408	483.089	53.3908	483.089	86.6051	483.089	84.5527	483.089	73.3632
483.571	86.3808	483.571	87.162	483.571	53.32	483.571	86.56	483.571	84.5093	483.571	73.274
484.053	86.3644	484.053	87.0809	484.053	53.2436	484.053	86.5085	484.053	84.4569	484.053	73.1776
484.535	86.3439	484.535	87.0004	484.535	53.1645	484.535	86.452	484.535	84.3954	484.535	73.0765
485.017	86.3205	485.017	86.9237	485.017	53.0862	485.017	86.3928	485.017	84.3259	485.017	72.9745
485.5	86.2945	485.5	86.8533	485.5	53.0119	485.5	86.3336	485.5	84.2508	485.5	72.8753
485.982	86.2654	485.982	86.7901	485.982	52.9432	485.982	86.277	485.982	84.1727	485.982	72.7815
486.464	86.2319	486.464	86.7341	486.464	52.8803	486.464	86.2252	486.464	84.0944	486.464	72.6943
486.946	86.1929	486.946	86.684	486.946	52.8219	486.946	86.1799	486.946	84.0184	486.946	72.6136
487.428	86.1485	487.428	86.6384	487.428	52.7662	487.428	86.142	487.428	83.9476	487.428	72.5388
487.91	86.1005	487.91	86.5963	487.91	52.7115	487.91	86.1121	487.91	83.8842	487.91	72.4694
488.392	86.0516	488.392	86.5565	488.392	52.6561	488.392	86.0896	488.392	83.8299	488.392	72.4048
488.874	86.005	488.874	86.5181	488.874	52.5989	488.874	86.0731	488.874	83.7849	488.874	72.3445
489.356	85.9626	489.356	86.4802	489.356	52.5383	489.356	86.0599	489.356	83.7479	489.356	72.287
489.839	85.9245	489.839	86.441	489.839	52.4727	489.839	86.0468	489.839	83.7159	489.839	72.2305
490.321	85.8894	490.321	86.3992	490.321	52.4005	490.321	86.0303	490.321	83.6849	490.321	72.1722
490.803	85.855	490.803	86.3538	490.803	52.3205	490.803	86.0078	490.803	83.6513	490.803	72.1098
491.285	85.8194	491.285	86.3049	491.285	52.2331	491.285	85.9776	491.285	83.6122	491.285	72.0419
491.767	85.7816	491.767	86.2537	491.767	52.1399	491.767	85.9401	491.767	83.5665	491.767	71.9685
492.249	85.7418	492.249	86.2022	492.249	52.0435	492.249	85.8966	492.249	83.5147	492.249	71.8906
492.731	85.7003	492.731	86.1525	492.731	51.947	492.731	85.849	492.731	83.4578	492.731	71.8099
493.214	85.6572	493.214	86.1059	493.214	51.8521	493.214	85.7991	493.214	83.3976	493.214	71.7275
493.696	85.6117	493.696	86.0625	493.696	51.7587	493.696	85.7476	493.696	83.3348	493.696	71.6434
494.178	85.5622	494.178	86.0218	494.178	51.6645	494.178	85.6939	494.178	83.2699	494.178	71.5567
494.66	85.5072	494.66	85.9826	494.66	51.5655	494.66	85.6363	494.66	83.2027	494.66	71.4658
495.142	85.4465	495.142	85.9447	495.142	51.4576	495.142	85.5727	495.142	83.1336	495.142	71.3694
495.624	85.3815	495.624	85.9083	495.624	51.3372	495.624	85.5011	495.624	83.0628	495.624	71.2672
496.106	85.3147	496.106	85.8747	496.106	51.2023	496.106	85.4202	496.106	82.9913	496.106	71.16
496.588	85.2491	496.588	85.845	496.588	51.0519	496.588	85.3298	496.588	82.9198	496.588	71.0488
497.07	85.1871	497.07	85.8201	497.07	50.886	497.07	85.2302	497.07	82.8486	497.07	70.9345
497.553	85.1301	497.553	85.8001	497.553	50.7045	497.553	85.1224	497.553	82.7768	497.553	70.817
498.035	85.0785	498.035	85.7848	498.035	50.507	498.035	85.0079	498.035	82.7027	498.035	70.6953
498.517	85.0315	498.517	85.7734	498.517	50.292	498.517	84.8878	498.517	82.6232	498.517	70.5673
498.999	84.9873	498.999	85.7648	498.999	50.0574	498.999	84.7632	498.999	82.5341	498.999	70.4301
499.481	84.9442	499.481	85.7579	499.481	49.8009	499.481	84.6349	499.481	82.4314	499.481	70.2815
499.963	84.9004	499.963	85.7516	499.963	49.5216	499.963	84.503	499.963	82.3115	499.963	70.1196
500.445	84.8541	500.445	85.7447	500.445	49.2199	500.445	84.3674	500.445	82.1722	500.445	69.9435
500.928	84.8031	500.928	85.7353	500.928	48.8973	500.928	84.2267	500.928	82.0123	500.928	69.7527
501.41	84.7449	501.41	85.7214	501.41	48.5554	501.41	84.0789	501.41	81.832	501.41	69.5468
501.892	84.6771	501.892	85.701	501.892	48.1956	501.892	83.9212	501.892	81.6327	501.892	69.3251
502.374	84.5983	502.374	85.6729	502.374	47.819	502.374	83.7508	502.374	81.4166	502.374	69.0878
502.856	84.5088	502.856	85.6371	502.856	47.4266	502.856	83.5656	502.856	81.1876	502.856	68.8353
503.338	84.4106	503.338	85.5951	503.338	47.0201	503.338	83.3645	503.338	80.9501	503.338	68.5698
503.82	84.3071	503.82	85.5494	503.82	46.6014	503.82	83.1485	503.82	80.7091	503.82	68.2942
504.302	84.2014	504.302	85.5024	504.302	46.1731	504.302	82.9202	504.302	80.4689	504.302	68.0124
504.784	84.0951	504.784	85.4559	504.784	45.7374	504.784	82.6835	504.784	80.2326	504.784	67.7278
505.267	83.9875	505.267	85.4102	505.267	45.2957	505.267	82.4429	505.267	80.0012	505.267	67.4429
505.749	83.8754	505.749	85.3649	505.749	44.8489	505.749	82.2027	505.749	79.7743	505.749	67.1592
506.231	83.7551	506.231	85.3189	506.231	44.3993	506.231	81.9672	506.231	79.5514	506.231	66.8784
506.713	83.6234	506.713	85.2722	506.713	43.9513	506.713	81.7407	506.713	79.3326	506.713	66.6029
507.195	83.479	507.195	85.2254	507.195	43.5127	507.195	81.5271	507.195	79.1198	507.195	66.3364
507.677	83.3217	507.677	85.1797	507.677	43.093	507.677	81.3297	507.677	78.9156	507.677	66.0831
508.159	83.1526	508.159	85.1364	508.159	42.7022	508.159	81.1501	508.159	78.7231	508.159	65.8468
508.642	82.9729	508.642	85.0959	508.642	42.3482	508.642	80.9882	508.642	78.5439	508.642	65.6292
509.124	82.7834	509.124	85.058	509.124	42.0351	509.124	80.8416	509.124	78.3784	509.124	65.4296
509.606	82.5846	509.606	85.0216	509.606	41.7631	509.606	80.7068	509.606	78.2255	509.606	65.2451
510.088	82.3774	510.088	84.9856	510.088	41.5294	510.088	80.5805	510.088	78.0836	510.088	65.0718
510.57	82.1645	510.57	84.9496	510.57	41.3302	510.57	80.4612	510.57	77.9521	510.57	64.9073
511.052	81.9504	511.052	84.9144	511.052	41.1631	511.052	80.3506	511.052	77.8326	511.052	64.7515
511.534	81.7416	511.534	84.8813	511.534	41.0277	511.534	80.2535	511.534	77.7289	511.534	64.6079
512.016	81.5462	512.016	84.8525	512.016	40.9253	512.016	80.1771	512.016	77.6469	512.016	64.483
512.499	81.3724	512.499	84.8295	512.499	40.8591	512.499	80.13	512.499	77.5935	512.499	64.3852
512.981	81.2281	512.981	84.8133	512.981	40.8327	512.981	80.1209	512.981	77.5764	512.981	64.3244
513.463	81.1199	513.463	84.8039	513.463	40.8511	513.463	80.1575	513.463	77.6031	513.463	64.3108
513.945	81.0525	513.945	84.8002	513.945	40.92	513.945	80.2463	513.945	77.6808	513.945	64.3542
514.427	81.029	514.427	84.8004	514.427	41.0466	514.427	80.3915	514.427	77.8154	514.427	64.4634
514.909	81.0501	514.909	84.8024	514.909	41.2388	514.909	80.595	514.909	78.011	514.909	64.6446
515.391	81.114	515.391	84.8039	515.391	41.5026	515.391	80.8556	515.391	78.2682	515.391	64.9002
515.873	81.2156	515.873	84.8024	515.873	41.8406	515.873	81.168	515.873	78.5831	515.873	65.2268
516.356	81.3466	516.356	84.7956	516.356	42.2496	516.356	81.5231	516.356	78.9469	516.356	65.6148
516.838	81.4961	516.838	84.7809	516.838	42.7205	516.838	81.9091	516.838	79.3465	516.838	66.0489
517.32	81.6522	517.32	84.7565	517.32	43.2398	517.32	82.3124	517.32	79.7664	517.32	66.5104
517.802	81.8044	517.802	84.7219	517.802	43.7913	517.802	82.7199	517.802	80.1909	517.802	66.9798
518.284	81.9453	518.284	84.6782	518.284	44.3593	518.284	83.1202	518.284	80.6062	518.284	67.4392
518.766	82.0721	518.766	84.6287	518.766	44.9291	518.766	83.5044	518.766	81.0015	518.766	67.8744
519.248	82.1859	519.248	84.5775	519.248	45.4887	519.248	83.8657	519.248	81.3695	519.248	68.2753
519.73	82.2906	519.73	84.5292	519.73	46.0277	519.73	84.1999	519.73	81.706	519.73	68.6362
520.212	82.3912	520.212	84.4872	520.212	46.5383	520.212	84.5042	520.212	82.0096	520.212	68.9546
520.695	82.4926	520.695	84.4536	520.695	47.0153	520.695	84.7777	520.695	82.2809	520.695	69.2312
521.177	82.5991	521.177	84.4289	521.177	47.4568	521.177	85.0205	521.177	82.522	521.177	69.4688
521.659	82.7146	521.659	84.4128	521.659	47.8644	521.659	85.2341	521.659	82.736	521.659	69.672
522.141	82.8423	522.141	84.4043	522.141	48.2422	522.141	85.4204	522.141	82.9261	522.141	69.8464
522.623	82.9848	522.623	84.4022	522.623	48.5955	522.623	85.5818	522.623	83.0951	522.623	69.9976
523.105	83.143	523.105	84.405	523.105	48.9293	523.105	85.7208	523.105	83.2451	523.105	70.1308
523.587	83.3158	523.587	84.4106	523.587	49.2466	523.587	85.8398	523.587	83.3773	523.587	70.2498
524.069	83.4992	524.069	84.4167	524.069	49.5487	524.069	85.9415	524.069	83.4924	524.069	70.357
524.552	83.6868	524.552	84.4206	524.552	49.8344	524.552	86.0287	524.552	83.5909	524.552	70.4532
525.034	83.8711	525.034	84.42	525.034	50.1017	525.034	86.1041	525.034	83.6732	525.034	70.5381
525.516	84.0447	525.516	84.4137	525.516	50.3484	525.516	86.1709	525.516	83.7407	525.516	70.6113
525.998	84.2018	525.998	84.4023	525.998	50.5728	525.998	86.2316	525.998	83.7955	525.998	70.6725
526.48	84.339	526.48	84.3877	526.48	50.7746	526.48	86.2887	526.48	83.8405	526.48	70.7223
526.962	84.4549	526.962	84.373	526.962	50.9545	526.962	86.344	526.962	83.8787	526.962	70.7618
527.444	84.5501	527.444	84.3618	527.444	51.1142	527.444	86.3984	527.444	83.9136	527.444	70.793
527.927	84.6266	527.927	84.3569	527.927	51.2557	527.927	86.4514	527.927	83.9474	527.927	70.8179
528.409	84.6867	528.409	84.3599	528.409	51.3813	528.409	86.502	528.409	83.982	528.409	70.8381
528.891	84.7332	528.891	84.371	528.891	51.4935	528.891	86.5484	528.891	84.018	528.891	70.8554
529.373	84.7693	529.373	84.3892	529.373	51.5949	529.373	86.5893	529.373	84.0559	529.373	70.8714
529.855	84.7979	529.855	84.4127	529.855	51.688	529.855	86.6239	529.855	84.0957	529.855	70.888
530.337	84.8216	530.337	84.4394	530.337	51.775	530.337	86.6526	530.337	84.1375	530.337	70.9068
530.819	84.8424	530.819	84.4671	530.819	51.8576	530.819	86.6761	530.819	84.1811	530.819	70.9293
531.301	84.8614	531.301	84.4934	531.301	51.9369	531.301	86.6962	531.301	84.2261	531.301	70.9562
531.783	84.8787	531.783	84.5161	531.783	52.0135	531.783	86.7142	531.783	84.2714	531.783	70.9872
532.266	84.8941	532.266	84.5338	532.266	52.0881	532.266	86.7318	532.266	84.3156	532.266	71.0214
532.748	84.9067	532.748	84.5456	532.748	52.1615	532.748	86.7504	532.748	84.3574	532.748	71.0574
533.23	84.9163	533.23	84.5522	533.23	52.2351	533.23	86.7712	533.23	84.3956	533.23	71.0939
533.712	84.923	533.712	84.5555	533.712	52.311	533.712	86.7954	533.712	84.4298	533.712	71.13
534.194	84.9279	534.194	84.5586	534.194	52.3914	534.194	86.8242	534.194	84.4603	534.194	71.1658
534.676	84.9324	534.676	84.5648	534.676	52.4781	534.676	86.8583	534.676	84.4882	534.676	71.2019
535.158	84.938	535.158	84.5769	535.158	52.5719	535.158	86.8978	535.158	84.5147	535.158	71.2388
535.64	84.9454	535.64	84.5959	535.64	52.6723	535.64	86.9421	535.64	84.5411	535.64	71.277
536.123	84.9546	536.123	84.6214	536.123	52.777	536.123	86.9899	536.123	84.5681	536.123	71.316
536.605	84.9649	536.605	84.6508	536.605	52.8828	536.605	87.0388	536.605	84.5962	536.605	71.3549
537.087	84.9754	537.087	84.681	537.087	52.9861	537.087	87.0864	537.087	84.6255	537.087	71.3925
537.569	84.9858	537.569	84.7084	537.569	53.0838	537.569	87.1302	537.569	84.6563	537.569	71.4281
538.051	84.9964	538.051	84.7302	538.051	53.1735	538.051	87.1681	538.051	84.6885	538.051	71.461
538.533	85.0078	538.533	84.7442	538.533	53.254	538.533	87.1985	538.533	84.7219	538.533	71.4911
539.015	85.0208	539.015	84.7496	539.015	53.3249	539.015	87.2204	539.015	84.7558	539.015	71.5182
539.497	85.0354	539.497	84.7463	539.497	53.3862	539.497	87.2337	539.497	84.789	539.497	71.5419
539.98	85.0507	539.98	84.7353	539.98	53.4383	539.98	87.2388	539.98	84.8195	539.98	71.5613
540.462	85.0652	540.462	84.7187	540.462	53.4818	540.462	87.2367	540.462	84.8454	540.462	71.5752
540.944	85.0775	540.944	84.6993	540.944	53.5182	540.944	87.2296	540.944	84.8649	540.944	71.5829
541.426	85.0864	541.426	84.681	541.426	53.5489	541.426	87.2196	541.426	84.8769	541.426	71.584
541.908	85.0915	541.908	84.6682	541.908	53.576	541.908	87.2096	541.908	84.8815	541.908	71.5789
542.39	85.0932	542.39	84.665	542.39	53.6011	542.39	87.2018	542.39	84.8794	542.39	71.5687
542.872	85.092	542.872	84.6742	542.872	53.6256	542.872	87.1979	542.872	84.8722	542.872	71.5549
543.354	85.088	543.354	84.6966	543.354	53.6493	543.354	87.1983	543.354	84.8613	543.354	71.5387
543.837	85.0807	543.837	84.7309	543.837	53.6708	543.837	87.2019	543.837	84.8482	543.837	71.5214
544.319	85.0689	544.319	84.7734	544.319	53.688	544.319	87.2063	544.319	84.8338	544.319	71.5033
544.801	85.0514	544.801	84.8194	544.801	53.6979	544.801	87.2085	544.801	84.8189	544.801	71.485
545.283	85.0272	545.283	84.864	545.283	53.6983	545.283	87.2051	545.283	84.8042	545.283	71.4667
545.765	84.9965	545.765	84.9033	545.765	53.6874	545.765	87.1934	545.765	84.7902	545.765	71.4494
546.247	84.96	546.247	84.9345	546.247	53.6648	546.247	87.1717	546.247	84.7774	546.247	71.4336
546.729	84.9193	546.729	84.9566	546.729	53.6312	546.729	87.1399	546.729	84.766	546.729	71.42
547.211	84.8755	547.211	84.9702	547.211	53.588	547.211	87.0994	547.211	84.7558	547.211	71.4084
547.694	84.8294	547.694	84.977	547.694	53.5371	547.694	87.0529	547.694	84.7463	547.694	71.3981
548.176	84.7812	548.176	84.9799	548.176	53.4811	548.176	87.0047	548.176	84.7362	548.176	71.3878
548.658	84.7311	548.658	84.9825	548.658	53.4227	548.658	86.9595	548.658	84.7249	548.658	71.376
549.14	84.6791	549.14	84.989	549.14	53.3652	549.14	86.9221	549.14	84.7115	549.14	71.3617
549.622	84.6263	549.622	85.0033	549.622	53.312	549.622	86.8966	549.622	84.6959	549.622	71.3449
550.104	84.5738	550.104	85.0283	550.104	53.2661	550.104	86.8854	550.104	84.6786	550.104	71.3261
550.586	84.5229	550.586	85.0649	550.586	53.2296	550.586	86.8885	550.586	84.6597	550.586	71.3062
551.068	84.4748	551.068	85.1119	551.068	53.2033	551.068	86.9035	551.068	84.6397	551.068	71.2857
551.551	84.4296	551.551	85.166	551.551	53.1861	551.551	86.9253	551.551	84.6184	551.551	71.2652
552.033	84.3872	552.033	85.2225	552.033	53.1755	552.033	86.9476	552.033	84.596	552.033	71.2446
552.515	84.3474	552.515	85.2768	552.515	53.168	552.515	86.9637	552.515	84.5725	552.515	71.2236
552.997	84.3104	552.997	85.325	552.997	53.1598	552.997	86.9679	552.997	84.5486	552.997	71.2024
553.479	84.2767	553.479	85.3649	553.479	53.1472	553.479	86.9562	553.479	84.5251	553.479	71.181
553.961	84.2472	553.961	85.3963	553.961	53.1271	553.961	86.9277	553.961	84.5029	553.961	71.1597
554.443	84.2225	554.443	85.4207	554.443	53.0973	554.443	86.8838	554.443	84.4827	554.443	71.1386
554.925	84.2024	554.925	85.4407	554.925	53.0557	554.925	86.8281	554.925	84.4644	554.925	71.1173
555.408	84.1857	555.408	85.4596	555.408	53.0013	555.408	86.7655	555.408	84.4471	555.408	71.0949
555.89	84.1705	555.89	85.4807	555.89	52.9336	555.89	86.7014	555.89	84.4292	555.89	71.07
556.372	84.1547	556.372	85.5075	556.372	52.8527	556.372	86.6407	556.372	84.4092	556.372	71.0415
556.854	84.1365	556.854	85.5426	556.854	52.7601	556.854	86.5873	556.854	84.3854	556.854	71.0086
557.336	84.115	557.336	85.5883	557.336	52.6578	557.336	86.543	557.336	84.3569	557.336	70.9714
557.818	84.0897	557.818	85.645	557.818	52.5482	557.818	86.5081	557.818	84.3233	557.818	70.9305
558.3	84.0607	558.3	85.7121	558.3	52.4339	558.3	86.4805	558.3	84.2847	558.3	70.8865
558.783	84.0279	558.783	85.787	558.783	52.3165	558.783	86.4564	558.783	84.2412	558.783	70.8397
559.264	83.9908	559.264	85.8663	559.264	52.1966	559.264	86.4309	559.264	84.1926	559.264	70.7898
559.747	83.9485	559.747	85.9461	559.747	52.0735	559.747	86.3987	559.747	84.1386	559.747	70.7355
560.229	83.9006	560.229	86.0232	560.229	51.9452	560.229	86.3548	560.229	84.0787	560.229	70.6752
560.711	83.8468	560.711	86.096	560.711	51.8093	560.711	86.2954	560.711	84.0119	560.711	70.6072
561.193	83.7879	561.193	86.1646	561.193	51.6627	561.193	86.2182	561.193	83.9368	561.193	70.5295
561.675	83.7254	561.675	86.2304	561.675	51.5017	561.675	86.122	561.675	83.8516	561.675	70.4398
562.157	83.6609	562.157	86.2959	562.157	51.3223	562.157	86.0061	562.157	83.7531	562.157	70.3349
562.639	83.5953	562.639	86.3638	562.639	51.119	562.639	85.8695	562.639	83.6365	562.639	70.2101
563.122	83.5289	563.122	86.4364	563.122	50.8849	563.122	85.7098	563.122	83.4951	563.122	70.0583
563.604	83.4608	563.604	86.5157	563.604	50.611	563.604	85.5224	563.604	83.32	563.604	69.8696
564.086	83.3897	564.086	86.6027	564.086	50.2861	564.086	85.3	564.086	83.1002	564.086	69.6317
564.568	83.3141	564.568	86.6982	564.568	49.8969	564.568	85.0326	564.568	82.8237	564.568	69.3304
565.05	83.2329	565.05	86.8023	565.05	49.4291	565.05	84.7091	565.05	82.4791	565.05	68.9515
565.532	83.1451	565.532	86.9141	565.532	48.8689	565.532	84.3189	565.532	82.0574	565.532	68.4838
566.014	83.0499	566.014	87.0319	566.014	48.2049	566.014	83.855	566.014	81.5549	566.014	67.9219
566.496	82.9458	566.496	87.1532	566.496	47.4306	566.496	83.3164	566.496	80.9753	566.496	67.2697
566.979	82.8308	566.979	87.2745	566.979	46.5466	566.979	82.7106	566.979	80.332	566.979	66.5422
567.461	82.7015	567.461	87.3927	567.461	45.5625	567.461	82.0551	567.461	79.6482	567.461	65.7673
567.943	82.5548	567.943	87.5052	567.943	44.4992	567.943	81.3779	567.943	78.9575	567.943	64.9844
568.425	82.3882	568.425	87.6107	568.425	43.3899	568.425	80.7161	568.425	78.3014	568.425	64.2425
568.907	82.2008	568.907	87.7094	568.907	42.279	568.907	80.1129	568.907	77.7255	568.907	63.595
569.389	81.994	569.389	87.8028	569.389	41.2186	569.389	79.6127	569.389	77.2745	569.389	63.0934
569.871	81.7715	569.871	87.8928	569.871	40.262	569.871	79.255	569.871	76.986	569.871	62.7807
570.353	81.5391	570.353	87.9819	570.353	39.4573	570.353	79.0696	570.353	76.8856	570.353	62.6853
570.836	81.3041	570.836	88.0719	570.836	38.8422	570.836	79.0723	570.836	76.9837	570.836	62.8183
571.318	81.0749	571.318	88.1648	571.318	38.4421	571.318	79.2636	571.318	77.2741	571.318	63.1718
571.8	80.8612	571.8	88.262	571.8	38.2694	571.8	79.6296	571.8	77.7362	571.8	63.7215
572.282	80.6732	572.282	88.3648	572.282	38.3245	572.282	80.1441	572.282	78.3372	572.282	64.4293
572.764	80.5206	572.764	88.4744	572.764	38.5976	572.764	80.7719	572.764	79.0365	572.764	65.2484
573.246	80.4118	573.246	88.5912	573.246	39.0683	573.246	81.4724	573.246	79.79	573.246	66.1277
573.728	80.3516	573.728	88.7149	573.728	39.7062	573.728	82.2035	573.728	80.5543	573.728	67.0173
574.21	80.3405	574.21	88.8446	574.21	40.4724	574.21	82.9258	574.21	81.2912	574.21	67.8731
574.692	80.3745	574.692	88.9787	574.692	41.3221	574.692	83.6066	574.692	81.9705	574.692	68.6613
575.175	80.4462	575.175	89.1156	575.175	42.21	575.175	84.2225	575.175	82.5733	575.175	69.3608
575.657	80.5472	575.657	89.2545	575.657	43.0951	575.657	84.7609	575.657	83.0912	575.657	69.9633
576.139	80.6696	576.139	89.3957	576.139	43.9447	576.139	85.2186	576.139	83.5254	576.139	70.4717
576.621	80.8084	576.621	89.5407	576.621	44.7355	576.621	85.6002	576.621	83.884	576.621	70.8966
577.103	80.9614	577.103	89.6923	577.103	45.4538	577.103	85.9151	577.103	84.1793	577.103	71.253
577.585	81.1282	577.585	89.8533	577.585	46.0942	577.585	86.1754	577.585	84.4251	577.585	71.5576
578.067	81.3096	578.067	90.0263	578.067	46.6582	578.067	86.3941	578.067	84.6353	578.067	71.8263
578.55	81.5052	578.55	90.2127	578.55	47.1526	578.55	86.5832	578.55	84.8224	578.55	72.0727
579.032	81.7131	579.032	90.4126	579.032	47.5881	579.032	86.753	579.032	84.9966	579.032	72.3079
579.514	81.9295	579.514	90.6248	579.514	47.9774	579.514	86.9115	579.514	85.1659	579.514	72.5396
579.996	82.1487	579.996	90.8474	579.996	48.3328	579.996	87.0641	579.996	85.336	579.996	72.773
580.478	82.3636	580.478	91.0781	580.478	48.6647	580.478	87.2137	580.478	85.5101	580.478	73.0106
580.96	82.5664	580.96	91.3143	580.96	48.9806	580.96	87.3613	580.96	85.689	580.96	73.2529
581.442	82.7489	581.442	91.554	581.442	49.2848	581.442	87.5066	581.442	85.8721	581.442	73.4989
581.924	82.904	581.924	91.7954	581.924	49.5796	581.924	87.6486	581.924	86.057	581.924	73.7465
582.407	83.0263	582.407	92.0378	582.407	49.8658	582.407	87.786	582.407	86.2402	582.407	73.9931
582.889	83.1131	582.889	92.2813	582.889	50.1434	582.889	87.918	582.889	86.4182	582.889	74.2363
583.371	83.1652	583.371	92.5268	583.371	50.4128	583.371	88.0439	583.371	86.5879	583.371	74.4744
583.853	83.1864	583.853	92.7757	583.853	50.6743	583.853	88.1639	583.853	86.7471	583.853	74.7065
584.335	83.183	584.335	93.0292	584.335	50.9282	584.335	88.2779	584.335	86.8947	584.335	74.9325
584.817	83.162	584.817	93.2875	584.817	51.1736	584.817	88.3859	584.817	87.0304	584.817	75.152
585.299	83.13	585.299	93.5492	585.299	51.4081	585.299	88.4874	585.299	87.1547	585.299	75.3642
585.781	83.0919	585.781	93.8119	585.781	51.6278	585.781	88.5813	585.781	87.2678	585.781	75.5676
586.264	83.0506	586.264	94.0724	586.264	51.8275	586.264	88.6661	586.264	87.3705	586.264	75.7599
586.746	83.0076	586.746	94.3274	586.746	52.0024	586.746	88.7407	586.746	87.4633	586.746	75.9388
587.228	82.963	587.228	94.5748	587.228	52.148	587.228	88.8038	587.228	87.5468	587.228	76.1024
587.71	82.9163	587.71	94.814	587.71	52.2617	587.71	88.8549	587.71	87.6215	587.71	76.2496
588.192	82.8669	588.192	95.0455	588.192	52.3419	588.192	88.8931	588.192	87.6878	588.192	76.3798
588.674	82.8136	588.674	95.2711	588.674	52.388	588.674	88.9178	588.674	87.7452	588.674	76.4929
589.156	82.7552	589.156	95.4928	589.156	52.4002	589.156	88.9277	589.156	87.7926	589.156	76.5887
589.638	82.69	589.638	95.7119	589.638	52.3782	589.638	88.921	589.638	87.8277	589.638	76.6663
590.12	82.6159	590.12	95.9292	590.12	52.3216	590.12	88.8957	590.12	87.8477	590.12	76.7239
590.603	82.531	590.603	96.1444	590.603	52.2297	590.603	88.8498	590.603	87.8492	590.603	76.7595
591.085	82.4343	591.085	96.3565	591.085	52.101	591.085	88.7816	591.085	87.8288	591.085	76.7702
591.567	82.326	591.567	96.5641	591.567	51.9339	591.567	88.6897	591.567	87.7831	591.567	76.7532
592.049	82.2078	592.049	96.7655	592.049	51.726	592.049	88.573	592.049	87.709	592.049	76.705
592.531	82.083	592.531	96.9587	592.531	51.4739	592.531	88.4301	592.531	87.6033	592.531	76.622
593.013	81.9558	593.013	97.1422	593.013	51.1732	593.013	88.2595	593.013	87.4627	593.013	76.4997
593.495	81.8305	593.495	97.3147	593.495	50.8187	593.495	88.059	593.495	87.2838	593.495	76.3334
593.977	81.7115	593.977	97.4759	593.977	50.405	593.977	87.8263	593.977	87.0637	593.977	76.1181
594.46	81.6028	594.46	97.6262	594.46	49.9277	594.46	87.5588	594.46	86.8	594.46	75.8496
594.942	81.5081	594.942	97.767	594.942	49.3846	594.942	87.255	594.942	86.492	594.942	75.5253
595.424	81.4315	595.424	97.9007	595.424	48.7765	595.424	86.9146	595.424	86.1411	595.424	75.1454
595.906	81.3768	595.906	98.0296	595.906	48.1081	595.906	86.5397	595.906	85.7518	595.906	74.7136
596.388	81.3475	596.388	98.1559	596.388	47.3886	596.388	86.1354	596.388	85.3313	596.388	74.2382
596.87	81.346	596.87	98.2811	596.87	46.6316	596.87	85.71	596.87	84.8908	596.87	73.7321
597.352	81.3728	597.352	98.4054	597.352	45.8546	597.352	85.2756	597.352	84.4442	597.352	73.2129
597.835	81.4264	597.835	98.5283	597.835	45.0783	597.835	84.8469	597.835	84.0075	597.835	72.7014
598.317	81.5029	598.317	98.6484	598.317	44.325	598.317	84.4402	598.317	83.5981	598.317	72.2202
598.799	81.5971	598.799	98.7641	598.799	43.617	598.799	84.0718	598.799	83.2326	598.799	71.7914
599.281	81.703	599.281	98.8736	599.281	42.9755	599.281	83.7564	599.281	82.9256	599.281	71.4347
599.763	81.8146	599.763	98.9751	599.763	42.419	599.763	83.5055	599.763	82.6887	599.763	71.1654
600.245	81.9263	600.245	99.0677	600.245	41.9618	600.245	83.3268	600.245	82.5288	600.245	70.9931
600.727	82.0328	600.727	99.1504	600.727	41.6136	600.727	83.2229	600.727	82.4481	600.727	70.9205
601.209	82.1289	601.209	99.2234	601.209	41.3781	601.209	83.1914	601.209	82.443	601.209	70.9433
601.692	82.2098	601.692	99.2871	601.692	41.2527	601.692	83.225	601.692	82.5055	601.692	71.0507
602.174	82.2709	602.174	99.3429	602.174	41.2286	602.174	83.3125	602.174	82.6229	602.174	71.2265
602.656	82.3092	602.656	99.3923	602.656	41.2921	602.656	83.44	602.656	82.7804	602.656	71.451
603.138	82.3232	603.138	99.4374	603.138	41.4256	603.138	83.5927	603.138	82.9623	603.138	71.7034
603.62	82.3138	603.62	99.48	603.62	41.6102	603.62	83.7567	603.62	83.1534	603.62	71.9639
604.102	82.2842	604.102	99.5218	604.102	41.8263	604.102	83.9197	604.102	83.3407	604.102	72.2154
604.584	82.2395	604.584	99.5635	604.584	42.0558	604.584	84.0721	604.584	83.5135	604.584	72.4441
605.066	82.186	605.066	99.6056	605.066	42.2819	605.066	84.2065	605.066	83.6631	605.066	72.6396
605.548	82.131	605.548	99.6477	605.548	42.4901	605.548	84.3173	605.548	83.7832	605.548	72.7946
606.031	82.0826	606.031	99.6888	606.031	42.6682	606.031	84.4006	606.031	83.8691	606.031	72.9043
606.513	82.0489	606.513	99.7275	606.513	42.807	606.513	84.4534	606.513	83.9178	606.513	72.966
606.995	82.0379	606.995	99.7621	606.995	42.9002	606.995	84.4732	606.995	83.9273	606.995	72.9788
607.477	82.0567	607.477	99.7907	607.477	42.9447	607.477	84.4583	607.477	83.8971	607.477	72.9427
607.959	82.1104	607.959	99.8118	607.959	42.9397	607.959	84.4075	607.959	83.827	607.959	72.8582
608.441	82.2018	608.441	99.8242	608.441	42.8866	608.441	84.3201	608.441	83.7176	608.441	72.7263
608.923	82.3301	608.923	99.8275	608.923	42.7876	608.923	84.1958	608.923	83.5692	608.923	72.5471
609.405	82.4919	609.405	99.8224	609.405	42.6455	609.405	84.0357	609.405	83.3823	609.405	72.3212
609.888	82.6813	609.888	99.8104	609.888	42.4641	609.888	83.8419	609.888	83.1579	609.888	72.0489
610.37	82.891	610.37	99.7942	610.37	42.2478	610.37	83.618	610.37	82.8974	610.37	71.7315
610.852	83.1136	610.852	99.7764	610.852	42.0021	610.852	83.3694	610.852	82.6033	610.852	71.3711
611.334	83.3425	611.334	99.7597	611.334	41.7336	611.334	83.1026	611.334	82.2798	611.334	70.9718
611.816	83.5722	611.816	99.7463	611.816	41.4494	611.816	82.8248	611.816	81.9322	611.816	70.5386
612.298	83.7983	612.298	99.7371	612.298	41.157	612.298	82.5433	612.298	81.5668	612.298	70.078
612.78	84.0172	612.78	99.7317	612.78	40.8627	612.78	82.2645	612.78	81.1909	612.78	69.597
613.263	84.2263	613.263	99.7288	613.263	40.5726	613.263	81.9938	613.263	80.8122	613.263	69.1036
613.745	84.4236	613.745	99.726	613.745	40.2915	613.745	81.7357	613.745	80.4389	613.745	68.6065
614.227	84.6079	614.227	99.7206	614.227	40.0244	614.227	81.4942	614.227	80.08	614.227	68.1159
614.709	84.7787	614.709	99.7101	614.709	39.7767	614.709	81.2736	614.709	79.7452	614.709	67.6442
615.191	84.9365	615.191	99.6924	615.191	39.5545	615.191	81.079	615.191	79.445	615.191	67.2058
615.673	85.0821	615.673	99.6667	615.673	39.3649	615.673	80.9161	615.673	79.1904	615.673	66.8169
616.155	85.2164	616.155	99.6331	616.155	39.2152	616.155	80.7917	616.155	78.9924	616.155	66.4947
616.637	85.34	616.637	99.5927	616.637	39.1126	616.637	80.7134	616.637	78.8611	616.637	66.2563
617.12	85.4528	617.12	99.5477	617.12	39.0637	617.12	80.6888	617.12	78.8055	617.12	66.1172
617.602	85.5546	617.602	99.5006	617.602	39.0747	617.602	80.7252	617.602	78.8331	617.602	66.0906
618.084	85.6456	618.084	99.4542	618.084	39.1513	618.084	80.8295	618.084	78.9493	618.084	66.1863
618.566	85.7262	618.566	99.4111	618.566	39.2985	618.566	81.0066	618.566	79.1572	618.566	66.4098
619.048	85.798	619.048	99.3731	619.048	39.5203	619.048	81.259	619.048	79.4567	619.048	66.761
619.53	85.8629	619.53	99.3415	619.53	39.819	619.53	81.5859	619.53	79.8442	619.53	67.234
620.012	85.9232	620.012	99.3162	620.012	40.1946	620.012	81.9826	620.012	80.3119	620.012	67.8167
620.494	85.9804	620.494	99.2965	620.494	40.6444	620.494	82.4405	620.494	80.8486	620.494	68.4918
620.976	86.0354	620.976	99.2808	620.976	41.1637	620.976	82.9482	620.976	81.4404	620.976	69.2383
621.459	86.0884	621.459	99.267	621.459	41.7459	621.459	83.4923	621.459	82.0718	621.459	70.0334
621.941	86.139	621.941	99.2527	621.941	42.384	621.941	84.0585	621.941	82.727	621.941	70.8548
622.423	86.1869	622.423	99.2357	622.423	43.0703	622.423	84.6329	622.423	83.3909	622.423	71.682
622.905	86.2316	622.905	99.2142	622.905	43.7969	622.905	85.2024	622.905	84.0499	622.905	72.4973
623.387	86.2732	623.387	99.1873	623.387	44.5548	623.387	85.7561	623.387	84.6919	623.387	73.286
623.869	86.3115	623.869	99.1547	623.869	45.3346	623.869	86.2852	623.869	85.3068	623.869	74.037
624.351	86.3468	624.351	99.1172	624.351	46.1258	624.351	86.7833	624.351	85.8865	624.351	74.7422
624.833	86.3789	624.833	99.0766	624.833	46.918	624.833	87.2473	624.833	86.4253	624.833	75.3962
625.316	86.408	625.316	99.0355	625.316	47.7012	625.316	87.6762	625.316	86.9197	625.316	75.9966
625.798	86.4346	625.798	98.9967	625.798	48.4667	625.798	88.0712	625.798	87.3684	625.798	76.5427
626.28	86.4597	626.28	98.9631	626.28	49.2073	626.28	88.4349	626.28	87.7716	626.28	77.0356
626.762	86.4847	626.762	98.9373	626.762	49.9179	626.762	88.7704	626.762	88.1316	626.762	77.4777
627.244	86.5111	627.244	98.9208	627.244	50.5945	627.244	89.0811	627.244	88.4517	627.244	77.8723
627.726	86.5399	627.726	98.9139	627.726	51.235	627.726	89.3695	627.726	88.7361	627.726	78.2235
628.208	86.5711	628.208	98.9157	628.208	51.8383	628.208	89.6377	628.208	88.9896	628.208	78.5358
628.691	86.6035	628.691	98.9237	628.691	52.4041	628.691	89.8867	628.691	89.2173	628.691	78.8141
629.173	86.6351	629.173	98.9351	629.173	52.933	629.173	90.1167	629.173	89.424	629.173	79.0633
629.655	86.6638	629.655	98.9463	629.655	53.4261	629.655	90.3274	629.655	89.6142	629.655	79.288
630.137	86.6876	630.137	98.954	630.137	53.8846	630.137	90.5185	630.137	89.7915	630.137	79.4924
630.619	86.7056	630.619	98.956	630.619	54.3102	630.619	90.6897	630.619	89.9586	630.619	79.6803
631.101	86.7178	631.101	98.9509	631.101	54.7049	631.101	90.8415	631.101	90.1174	631.101	79.8547
631.583	86.7248	631.583	98.9391	631.583	55.0707	631.583	90.9755	631.583	90.269	631.583	80.0186
632.065	86.7278	632.065	98.9223	632.065	55.4104	632.065	91.0939	632.065	90.4136	632.065	80.1742
632.548	86.7281	632.548	98.9031	632.548	55.7271	632.548	91.2	632.548	90.5511	632.548	80.3235
633.03	86.7268	633.03	98.8852	633.03	56.0239	633.03	91.2976	633.03	90.6812	633.03	80.4681
633.512	86.7249	633.512	98.872	633.512	56.3043	633.512	91.3907	633.512	90.8035	633.512	80.6087
633.994	86.7233	633.994	98.8662	633.994	56.5711	633.994	91.4828	633.994	90.9178	633.994	80.7459
634.476	86.7229	634.476	98.8697	634.476	56.8269	634.476	91.5767	634.476	91.0241	634.476	80.8794
634.958	86.7242	634.958	98.8827	634.958	57.073	634.958	91.6735	634.958	91.1225	634.958	81.0083
635.44	86.7275	635.44	98.904	635.44	57.3098	635.44	91.7734	635.44	91.2136	635.44	81.1311
635.922	86.7323	635.922	98.9312	635.922	57.5367	635.922	91.8746	635.922	91.2977	635.922	81.2462
636.404	86.7375	636.404	98.9609	636.404	57.7519	636.404	91.9744	636.404	91.3755	636.404	81.3521
636.887	86.7417	636.887	98.9897	636.887	57.9534	636.887	92.0691	636.887	91.4477	636.887	81.4473
637.369	86.7439	637.369	99.0141	637.369	58.1389	637.369	92.1551	637.369	91.5149	637.369	81.5314
637.851	86.7438	637.851	99.0317	637.851	58.3068	637.851	92.2289	637.851	91.578	637.851	81.6044
638.333	86.7418	638.333	99.0411	638.333	58.456	638.333	92.2884	638.333	91.6376	638.333	81.6671
638.815	86.7396	638.815	99.0421	638.815	58.586	638.815	92.3327	638.815	91.6939	638.815	81.7209
639.297	86.7391	639.297	99.036	639.297	58.6973	639.297	92.3626	639.297	91.747	639.297	81.7672
639.779	86.7421	639.779	99.0252	639.779	58.7905	639.779	92.3801	639.779	91.7962	639.779	81.8074
640.261	86.7502	640.261	99.0128	640.261	58.8666	640.261	92.3884	640.261	91.8403	640.261	81.8424
640.744	86.7641	640.744	99.0022	640.744	58.9266	640.744	92.3909	640.744	91.8779	640.744	81.8727
641.226	86.7843	641.226	98.9967	641.226	58.971	641.226	92.3908	641.226	91.9071	641.226	81.8978
641.708	86.8107	641.708	98.9988	641.708	59.0003	641.708	92.3906	641.708	91.9262	641.708	81.917
642.19	86.8428	642.19	99.0101	642.19	59.0142	642.19	92.3916	642.19	91.9335	642.19	81.9287
642.672	86.8798	642.672	99.0309	642.672	59.0121	642.672	92.3932	642.672	91.9281	642.672	81.9313
643.154	86.9198	643.154	99.06	643.154	58.9923	643.154	92.3935	643.154	91.9089	643.154	81.9225
643.636	86.9608	643.636	99.0951	643.636	58.9527	643.636	92.3891	643.636	91.8755	643.636	81.9
644.119	86.9998	644.119	99.1331	644.119	58.8899	644.119	92.3756	644.119	91.8275	644.119	81.8614
644.601	87.0339	644.601	99.1706	644.601	58.8003	644.601	92.3481	644.601	91.765	644.601	81.8043
645.083	87.0608	645.083	99.2041	645.083	58.68	645.083	92.3025	645.083	91.688	645.083	81.7269
645.565	87.0793	645.565	99.2311	645.565	58.5257	645.565	92.2354	645.565	91.5968	645.565	81.6277
646.047	87.0896	646.047	99.2498	646.047	58.335	646.047	92.1455	646.047	91.4923	646.047	81.5063
646.529	87.0934	646.529	99.2597	646.529	58.1073	646.529	92.0335	646.529	91.3753	646.529	81.3629
647.011	87.0931	647.011	99.2619	647.011	57.8436	647.011	91.9019	647.011	91.2472	647.011	81.1992
647.493	87.0917	647.493	99.2586	647.493	57.5464	647.493	91.7551	647.493	91.1094	647.493	81.0174
647.976	87.0916	647.976	99.2528	647.976	57.2197	647.976	91.5983	647.976	90.9636	647.976	80.821
648.458	87.0949	648.458	99.2483	648.458	56.8686	648.458	91.4373	648.458	90.8114	648.458	80.6141
648.94	87.103	648.94	99.2482	648.94	56.4993	648.94	91.2776	648.94	90.6552	648.94	80.402
649.422	87.1172	649.422	99.2552	649.422	56.1193	649.422	91.1242	649.422	90.4976	649.422	80.1904
649.904	87.138	649.904	99.2705	649.904	55.7368	649.904	90.9814	649.904	90.3418	649.904	79.9861
650.386	87.1658	650.386	99.2938	650.386	55.3609	650.386	90.8521	650.386	90.1919	650.386	79.7955
650.868	87.2001	650.868	99.3233	650.868	54.9999	650.868	90.7383	650.868	90.0518	650.868	79.6253
651.35	87.2399	651.35	99.3561	651.35	54.6619	651.35	90.6408	651.35	89.9259	651.35	79.4808
651.832	87.2832	651.832	99.3884	651.832	54.3532	651.832	90.5595	651.832	89.8182	651.832	79.3662
652.315	87.328	652.315	99.4166	652.315	54.0793	652.315	90.494	652.315	89.7328	652.315	79.2847
652.797	87.3729	652.797	99.4376	652.797	53.8448	652.797	90.4443	652.797	89.6732	652.797	79.2377
653.279	87.4174	653.279	99.4493	653.279	53.6538	653.279	90.4107	653.279	89.6426	653.279	79.226
653.761	87.4619	653.761	99.4514	653.761	53.5102	653.761	90.3946	653.761	89.6435	653.761	79.2489
654.243	87.5084	654.243	99.445	654.243	53.4174	654.243	90.3975	654.243	89.677	654.243	79.3051
654.725	87.5592	654.725	99.4327	654.725	53.3776	654.725	90.4214	654.725	89.743	654.725	79.3919
655.207	87.6167	655.207	99.418	655.207	53.3917	655.207	90.4678	655.207	89.8397	655.207	79.5063
655.689	87.6832	655.689	99.4048	655.689	53.4596	655.689	90.5374	655.689	89.9637	655.689	79.6446
656.172	87.76	656.172	99.3969	656.172	53.5801	656.172	90.6302	656.172	90.1105	656.172	79.8034
656.654	87.8479	656.654	99.3971	656.654	53.7515	656.654	90.7449	656.654	90.275	656.654	79.9794
657.136	87.9467	657.136	99.4067	657.136	53.9713	657.136	90.8793	657.136	90.4517	657.136	80.1695
657.618	88.0551	657.618	99.4257	657.618	54.2361	657.618	91.0297	657.618	90.6353	657.618	80.3708
658.1	88.1712	658.1	99.4524	658.1	54.5415	658.1	91.1918	658.1	90.8207	658.1	80.5805
658.582	88.292	658.582	99.484	658.582	54.882	658.582	91.3605	658.582	91.0037	658.582	80.7957
659.064	88.414	659.064	99.5172	659.064	55.2514	659.064	91.531	659.064	91.1811	659.064	81.0138
659.546	88.5335	659.546	99.5481	659.546	55.6436	659.546	91.6992	659.546	91.3512	659.546	81.2325
660.029	88.6471	660.029	99.5738	660.029	56.0531	660.029	91.8625	660.029	91.5137	660.029	81.4503
660.511	88.7523	660.511	99.5917	660.511	56.475	660.511	92.0196	660.511	91.6698	660.511	81.6662
660.993	88.8476	660.993	99.6006	660.993	56.9051	660.993	92.1704	660.993	91.8214	660.993	81.8792
661.475	88.933	661.475	99.6006	661.475	57.3389	661.475	92.3158	661.475	91.9703	661.475	82.0885
661.957	89.0088	661.957	99.5927	661.957	57.7712	661.957	92.4569	661.957	92.1184	661.957	82.2926
662.439	89.0759	662.439	99.5789	662.439	58.1963	662.439	92.5946	662.439	92.2662	662.439	82.4896
662.921	89.1353	662.921	99.562	662.921	58.6077	662.921	92.7294	662.921	92.4135	662.921	82.6775
663.403	89.1876	663.403	99.5451	663.403	58.9993	663.403	92.8611	663.403	92.5594	663.403	82.8538
663.886	89.2338	663.886	99.5317	663.886	59.3662	663.886	92.9888	663.886	92.7026	663.886	83.0172
664.368	89.2754	664.368	99.5253	664.368	59.7075	664.368	93.112	664.368	92.8427	664.368	83.1684
664.85	89.3158	664.85	99.5295	664.85	60.0293	664.85	93.231	664.85	92.9806	664.85	83.312
665.332	89.3598	665.332	99.5461	665.332	60.3449	665.332	93.3475	665.332	93.1189	665.332	83.4559
665.814	89.4122	665.814	99.574	665.814	60.6695	665.814	93.464	665.814	93.2599	665.814	83.6083
666.296	89.4754	666.296	99.6092	666.296	61.0131	666.296	93.5825	666.296	93.404	666.296	83.7738
666.778	89.5487	666.778	99.6465	666.778	61.3775	666.778	93.7034	666.778	93.5495	666.778	83.952
667.26	89.6286	667.26	99.6807	667.26	61.7584	667.26	93.8263	667.26	93.6933	667.26	84.139
667.743	89.7101	667.743	99.7076	667.743	62.1467	667.743	93.9497	667.743	93.8321	667.743	84.3288
668.225	89.788	668.225	99.7244	668.225	62.5313	668.225	94.0719	668.225	93.9624	668.225	84.5142
668.707	89.8575	668.707	99.7295	668.707	62.9001	668.707	94.1905	668.707	94.0811	668.707	84.6879
669.189	89.9153	669.189	99.7229	669.189	63.2412	669.189	94.3032	669.189	94.1857	669.189	84.8432
669.671	89.9593	669.671	99.7058	669.671	63.5442	669.671	94.4074	669.671	94.2748	669.671	84.9748
670.153	89.9894	670.153	99.6812	670.153	63.8018	670.153	94.5011	670.153	94.3486	670.153	85.0796
670.635	90.0073	670.635	99.6534	670.635	64.0122	670.635	94.583	670.635	94.4091	670.635	85.1581
671.117	90.0168	671.117	99.6276	671.117	64.1817	671.117	94.6534	671.117	94.4608	671.117	85.2156
671.6	90.023	671.6	99.6084	671.6	64.3239	671.6	94.7143	671.6	94.5097	671.6	85.2614
672.082	90.0314	672.082	99.5983	672.082	64.4558	672.082	94.7693	672.082	94.5619	672.082	85.3059
672.564	90.0459	672.564	99.5969	672.564	64.5891	672.564	94.8212	672.564	94.6206	672.564	85.3563
673.046	90.0678	673.046	99.6021	673.046	64.7275	673.046	94.8716	673.046	94.6864	673.046	85.4149
673.528	90.0965	673.528	99.6113	673.528	64.8688	673.528	94.9211	673.528	94.7574	673.528	85.4807
674.01	90.1307	674.01	99.622	674.01	65.0087	674.01	94.9695	674.01	94.8307	674.01	85.5509
674.492	90.1688	674.492	99.6322	674.492	65.1431	674.492	95.0167	674.492	94.9029	674.492	85.6227
674.975	90.2093	674.975	99.6401	674.975	65.2693	674.975	95.0625	674.975	94.9706	674.975	85.6929
675.457	90.2508	675.457	99.6445	675.457	65.3859	675.457	95.1068	675.457	95.0305	675.457	85.7591
675.939	90.2918	675.939	99.6447	675.939	65.4931	675.939	95.1493	675.939	95.0803	675.939	85.8191
676.421	90.3318	676.421	99.6408	676.421	65.592	676.421	95.1897	676.421	95.1188	676.421	85.8716
676.903	90.3704	676.903	99.6334	676.903	65.6844	676.903	95.2275	676.903	95.1457	676.903	85.9159
677.385	90.4078	677.385	99.6238	677.385	65.7719	677.385	95.2625	677.385	95.1624	677.385	85.952
677.867	90.4441	677.867	99.6132	677.867	65.856	677.867	95.2942	677.867	95.1712	677.867	85.9809
678.349	90.4792	678.349	99.6031	678.349	65.9374	678.349	95.3227	678.349	95.1753	678.349	86.0038
678.831	90.5129	678.831	99.595	678.831	66.0164	678.831	95.3485	678.831	95.1785	678.831	86.0227
679.314	90.5444	679.314	99.5897	679.314	66.0931	679.314	95.3723	679.314	95.1846	679.314	86.04
679.796	90.5733	679.796	99.5876	679.796	66.1673	679.796	95.3953	679.796	95.1967	679.796	86.0584
680.278	90.5996	680.278	99.5885	680.278	66.2387	680.278	95.4185	680.278	95.2174	680.278	86.0801
680.76	90.6238	680.76	99.5915	680.76	66.307	680.76	95.4432	680.76	95.2477	680.76	86.1071
681.242	90.6467	681.242	99.5955	681.242	66.372	681.242	95.4697	681.242	95.2875	681.242	86.1405
681.724	90.6695	681.724	99.5993	681.724	66.4333	681.724	95.498	681.724	95.3349	681.724	86.1803
682.206	90.6929	682.206	99.6017	682.206	66.491	682.206	95.5276	682.206	95.3871	682.206	86.2256
682.688	90.7173	682.688	99.602	682.688	66.5451	682.688	95.5573	682.688	95.4407	682.688	86.2749
683.17	90.7428	683.17	99.5999	683.17	66.596	683.17	95.5856	683.17	95.492	683.17	86.3257
683.653	90.7692	683.653	99.5954	683.653	66.6444	683.653	95.6109	683.653	95.5375	683.653	86.3755
684.135	90.7962	684.135	99.5887	684.135	66.6909	684.135	95.6321	684.135	95.5746	684.135	86.4218
684.617	90.8238	684.617	99.5803	684.617	66.7361	684.617	95.6484	684.617	95.6016	684.617	86.4622
685.099	90.8521	685.099	99.5707	685.099	66.7803	685.099	95.6598	685.099	95.6178	685.099	86.4949
685.581	90.8811	685.581	99.56	685.581	66.8237	685.581	95.6674	685.581	95.6242	685.581	86.5191
686.063	90.9106	686.063	99.5486	686.063	66.8663	686.063	95.6726	686.063	95.6222	686.063	86.5345
686.545	90.9404	686.545	99.5366	686.545	66.908	686.545	95.6776	686.545	95.6148	686.545	86.5423
687.028	90.97	687.028	99.5242	687.028	66.9488	687.028	95.6845	687.028	95.6049	687.028	86.5442
687.51	90.999	687.51	99.5113	687.51	66.9885	687.51	95.6949	687.51	95.596	687.51	86.5426
687.992	91.0272	687.992	99.4981	687.992	67.0271	687.992	95.7095	687.992	95.5911	687.992	86.5405
688.474	91.0548	688.474	99.4846	688.474	67.0643	688.474	95.7281	688.474	95.5927	688.474	86.5405
688.956	91.0821	688.956	99.4709	688.956	67.1001	688.956	95.7493	688.956	95.6023	688.956	86.5448
689.438	91.1093	689.438	99.4572	689.438	67.1342	689.438	95.771	689.438	95.6205	689.438	86.555
689.92	91.1365	689.92	99.4439	689.92	67.1668	689.92	95.7908	689.92	95.6467	689.92	86.5719
690.403	91.1636	690.403	99.4314	690.403	67.1977	690.403	95.8067	690.403	95.6793	690.403	86.5953
690.885	91.1902	690.885	99.4198	690.885	67.2273	690.885	95.8172	690.885	95.7161	690.885	86.6241
691.367	91.2164	691.367	99.4095	691.367	67.2557	691.367	95.822	691.367	95.7541	691.367	86.6568
691.849	91.2423	691.849	99.4003	691.849	67.2832	691.849	95.8218	691.849	95.7903	691.849	86.691
692.331	91.2685	692.331	99.3916	692.331	67.3098	692.331	95.8185	692.331	95.8219	692.331	86.7242
692.813	91.2956	692.813	99.3828	692.813	67.3356	692.813	95.8142	692.813	95.8466	692.813	86.7541
693.295	91.324	693.295	99.3731	693.295	67.3604	693.295	95.8115	693.295	95.8629	693.295	86.7784
693.777	91.3538	693.777	99.3618	693.777	67.384	693.777	95.8122	693.777	95.8701	693.777	86.7956
694.259	91.3845	694.259	99.3482	694.259	67.4066	694.259	95.8175	694.259	95.8687	694.259	86.8052
694.742	91.4152	694.742	99.332	694.742	67.428	694.742	95.8275	694.742	95.86	694.742	86.8073
695.224	91.445	695.224	99.3132	695.224	67.4486	695.224	95.841	695.224	95.8464	695.224	86.8033
695.706	91.4733	695.706	99.292	695.706	67.4685	695.706	95.8562	695.706	95.8304	695.706	86.7949
696.188	91.4999	696.188	99.2692	696.188	67.4881	696.188	95.8709	696.188	95.8151	696.188	86.7846
696.67	91.5251	696.67	99.2455	696.67	67.5078	696.67	95.8831	696.67	95.8033	696.67	86.7748
697.152	91.5494	697.152	99.2219	697.152	67.528	697.152	95.8912	697.152	95.7973	697.152	86.7679
697.634	91.5734	697.634	99.1994	697.634	67.5489	697.634	95.8948	697.634	95.7987	697.634	86.7658
698.116	91.5976	698.116	99.1787	698.116	67.5707	698.116	95.8946	698.116	95.8083	698.116	86.77
698.598	91.6221	698.598	99.1604	698.598	67.5934	698.598	95.892	698.598	95.8257	698.598	86.7808
699.081	91.6469	699.081	99.1443	699.081	67.6168	699.081	95.8892	699.081	95.8498	699.081	86.7979
699.563	91.672	699.563	99.1296	699.563	67.6402	699.563	95.8879	699.563	95.8782	699.563	86.82
700.045	91.6971	700.045	99.1151	700.045	67.663	700.045	95.89	700.045	95.9083	700.045	86.845
700.527	91.7223	700.527	99.0993	700.527	67.6843	700.527	95.896	700.527	95.9368	700.527	86.8704
701.009	91.7471	701.009	99.0806	701.009	67.7031	701.009	95.9058	701.009	95.9607	701.009	86.8934
701.491	91.7711	701.491	99.0577	701.491	67.7191	701.491	95.9181	701.491	95.9773	701.491	86.9114
701.973	91.7936	701.973	99.0297	701.973	67.7321	701.973	95.931	701.973	95.985	701.973	86.9224
702.456	91.8143	702.456	98.9965	702.456	67.7426	702.456	95.9422	702.456	95.9833	702.456	86.9252
702.938	91.8329	702.938	98.9587	702.938	67.7512	702.938	95.9496	702.938	95.9726	702.938	86.9195
703.42	91.8499	703.42	98.9178	703.42	67.7591	703.42	95.9516	703.42	95.9548	703.42	86.9062
703.902	91.8661	703.902	98.8754	703.902	67.7671	703.902	95.9477	703.902	95.9324	703.902	86.8867
704.384	91.8825	704.384	98.8336	704.384	67.7762	704.384	95.9384	704.384	95.9083	704.384	86.8633
704.866	91.9003	704.866	98.7945	704.866	67.7869	704.866	95.9254	704.866	95.8856	704.866	86.8382
705.348	91.9202	705.348	98.7597	705.348	67.7991	705.348	95.9111	705.348	95.8668	705.348	86.8141
705.83	91.9424	705.83	98.7304	705.83	67.8126	705.83	95.8984	705.83	95.8539	705.83	86.793
706.312	91.9664	706.312	98.7066	706.312	67.8265	706.312	95.8898	706.312	95.8479	706.312	86.7766
706.795	91.9916	706.795	98.6877	706.795	67.8401	706.795	95.8869	706.795	95.8487	706.795	86.7655
707.277	92.0171	707.277	98.6717	707.277	67.852	707.277	95.8901	707.277	95.8554	707.277	86.7597
707.759	92.0423	707.759	98.6563	707.759	67.8614	707.759	95.8986	707.759	95.8662	707.759	86.7582
708.241	92.0668	708.241	98.6386	708.241	67.8674	708.241	95.9099	708.241	95.8789	708.241	86.7595
708.723	92.0903	708.723	98.6161	708.723	67.8694	708.723	95.9209	708.723	95.891	708.723	86.7614
709.205	92.1128	709.205	98.5866	709.205	67.8676	709.205	95.9282	709.205	95.9003	709.205	86.7618
709.687	92.1341	709.687	98.549	709.687	67.8624	709.687	95.9287	709.687	95.9047	709.687	86.7589
710.17	92.1542	710.17	98.5034	710.17	67.8547	710.17	95.9206	710.17	95.903	710.17	86.7511
710.652	92.1733	710.652	98.451	710.652	67.8456	710.652	95.9035	710.652	95.8945	710.652	86.7375
711.134	92.1915	711.134	98.394	711.134	67.8365	711.134	95.8789	711.134	95.8794	711.134	86.7179
711.616	92.2094	711.616	98.335	711.616	67.8283	711.616	95.8496	711.616	95.8584	711.616	86.6925
712.098	92.2276	712.098	98.2769	712.098	67.8218	712.098	95.8194	712.098	95.8326	712.098	86.6619
712.58	92.2464	712.58	98.2223	712.58	67.8175	712.58	95.7927	712.58	95.8037	712.58	86.6271
713.062	92.2663	713.062	98.1728	713.062	67.8152	713.062	95.7729	713.062	95.7732	713.062	86.5893
713.544	92.2873	713.544	98.1293	713.544	67.8144	713.544	95.7627	713.544	95.7429	713.544	86.5495
714.027	92.309	714.027	98.0911	714.027	67.8143	714.027	95.7625	714.027	95.714	714.027	86.5087
714.509	92.3312	714.509	98.0565	714.509	67.8135	714.509	95.7709	714.509	95.6876	714.509	86.4677
714.991	92.3538	714.991	98.0226	714.991	67.8109	714.991	95.7846	714.991	95.6641	714.991	86.4269
715.473	92.3765	715.473	97.9866	715.473	67.8051	715.473	95.799	715.473	95.6434	715.473	86.3864
715.955	92.3993	715.955	97.9451	715.955	67.7951	715.955	95.8092	715.955	95.625	715.955	86.3461
716.437	92.4222	716.437	97.8957	716.437	67.7805	716.437	95.8104	716.437	95.6078	716.437	86.3058
716.919	92.4447	716.919	97.837	716.919	67.761	716.919	95.7997	716.919	95.5905	716.919	86.265
717.401	92.4664	717.401	97.7689	717.401	67.7373	717.401	95.776	717.401	95.5719	717.401	86.2238
717.884	92.4864	717.884	97.6925	717.884	67.7104	717.884	95.7408	717.884	95.5507	717.884	86.1822
718.366	92.5041	718.366	97.6105	718.366	67.6817	718.366	95.6976	718.366	95.526	718.366	86.1404
718.848	92.5192	718.848	97.5261	718.848	67.6529	718.848	95.6512	718.848	95.4976	718.848	86.0986
719.33	92.5318	719.33	97.4433	719.33	67.6253	719.33	95.6073	719.33	95.4657	719.33	86.0572
719.812	92.5423	719.812	97.3659	719.812	67.6004	719.812	95.5707	719.812	95.431	719.812	86.0164
720.294	92.5514	720.294	97.297	720.294	67.5787	720.294	95.5449	720.294	95.3948	720.294	85.9765
720.776	92.5597	720.776	97.239	720.776	67.5607	720.776	95.5315	720.776	95.3584	720.776	85.9373
721.258	92.5677	721.258	97.1926	721.258	67.5459	721.258	95.5298	721.258	95.3233	721.258	85.8986
721.74	92.5756	721.74	97.1575	721.74	67.5333	721.74	95.5369	721.74	95.2907	721.74	85.8602
722.223	92.5834	722.223	97.1313	722.223	67.5216	722.223	95.5481	722.223	95.2614	722.223	85.8218
722.705	92.5912	722.705	97.111	722.705	67.5091	722.705	95.5581	722.705	95.2357	722.705	85.7829
723.187	92.5991	723.187	97.0924	723.187	67.4939	723.187	95.5618	723.187	95.2134	723.187	85.7435
723.669	92.6074	723.669	97.0717	723.669	67.4745	723.669	95.5553	723.669	95.1938	723.669	85.7036
724.151	92.6161	724.151	97.0457	724.151	67.4499	724.151	95.5364	724.151	95.1761	724.151	85.6637
724.633	92.6252	724.633	97.0121	724.633	67.4197	724.633	95.5054	724.633	95.1589	724.633	85.6242
725.115	92.6343	725.115	96.9706	725.115	67.3843	725.115	95.4645	725.115	95.141	725.115	85.5858
725.597	92.6429	725.597	96.922	725.597	67.3444	725.597	95.4174	725.597	95.1214	725.597	85.5488
726.08	92.6505	726.08	96.8688	726.08	67.3011	726.08	95.3686	726.08	95.0989	726.08	85.5135
726.562	92.6566	726.562	96.8141	726.562	67.2554	726.562	95.3222	726.562	95.0727	726.562	85.4796
727.044	92.6609	727.044	96.7614	727.044	67.208	727.044	95.2815	727.044	95.0421	727.044	85.446
727.526	92.6633	727.526	96.7138	727.526	67.1591	727.526	95.248	727.526	95.0066	727.526	85.4115
728.008	92.6638	728.008	96.6733	728.008	67.1081	728.008	95.2216	728.008	94.9658	728.008	85.374
728.49	92.662	728.49	96.6407	728.49	67.0539	728.49	95.2002	728.49	94.9196	728.49	85.3309
728.972	92.6575	728.972	96.6149	728.972	66.9945	728.972	95.1803	728.972	94.8678	728.972	85.2798
729.455	92.6496	729.455	96.5936	729.455	66.9273	729.455	95.1573	729.455	94.8099	729.455	85.2177
729.937	92.6375	729.937	96.5729	729.937	66.8495	729.937	95.1265	729.937	94.7456	729.937	85.1418
730.419	92.6205	730.419	96.5486	730.419	66.7579	730.419	95.0834	730.419	94.6738	730.419	85.0494
730.901	92.5981	730.901	96.5165	730.901	66.6494	730.901	95.0246	730.901	94.5932	730.901	84.938
731.383	92.5696	731.383	96.4735	731.383	66.5209	731.383	94.9477	731.383	94.5017	731.383	84.8053
731.865	92.5347	731.865	96.4178	731.865	66.3695	731.865	94.8518	731.865	94.3968	731.865	84.6492
732.347	92.4927	732.347	96.3493	732.347	66.1926	732.347	94.7369	732.347	94.2751	732.347	84.4677
732.829	92.4429	732.829	96.2697	732.829	65.9873	732.829	94.6035	732.829	94.1332	732.829	84.2589
733.312	92.3841	733.312	96.1822	733.312	65.7505	733.312	94.4525	733.312	93.967	733.312	84.0209
733.794	92.3152	733.794	96.091	733.794	65.4787	733.794	94.2842	733.794	93.773	733.794	83.7519
734.276	92.2349	734.276	96.0003	734.276	65.1682	734.276	94.0988	734.276	93.5486	734.276	83.4509
734.758	92.1425	734.758	95.9143	734.758	64.8153	734.758	93.8961	734.758	93.2933	734.758	83.1185
735.24	92.0373	735.24	95.8359	735.24	64.4172	735.24	93.6767	735.24	93.0088	735.24	82.7574
735.722	91.9189	735.722	95.7666	735.722	63.9728	735.722	93.4422	735.722	92.7007	735.722	82.3739
736.204	91.7873	736.204	95.7063	736.204	63.4836	736.204	93.1959	736.204	92.3781	736.204	81.978
736.686	91.6426	736.686	95.6529	736.686	62.9548	736.686	92.9438	736.686	92.0536	736.686	81.5838
737.168	91.4853	737.168	95.6032	737.168	62.3954	737.168	92.6941	737.168	91.7422	737.168	81.2079
737.651	91.317	737.651	95.553	737.651	61.8187	737.651	92.4572	737.651	91.4607	737.651	80.8689
738.133	91.1399	738.133	95.4979	738.133	61.2426	738.133	92.2449	738.133	91.2253	738.133	80.5851
738.615	90.9584	738.615	95.4341	738.615	60.6882	738.615	92.0693	738.615	91.0505	738.615	80.3727
739.097	90.7784	739.097	95.359	739.097	60.1793	739.097	91.9417	739.097	90.9471	739.097	80.2436
739.579	90.6077	739.579	95.2718	739.579	59.7397	739.579	91.8705	739.579	90.9209	739.579	80.204
740.061	90.4558	740.061	95.1732	740.061	59.3911	740.061	91.861	740.061	90.9715	740.061	80.2532
740.543	90.3328	740.543	95.0657	740.543	59.1512	740.543	91.9136	740.543	91.0931	740.543	80.3839
741.025	90.2492	741.025	94.9527	741.025	59.0316	741.025	92.0245	741.025	91.2743	741.025	80.583
741.508	90.2149	741.508	94.8384	741.508	59.0369	741.508	92.186	741.508	91.5001	741.508	80.8333
741.99	90.2379	741.99	94.7269	741.99	59.1646	741.99	92.3872	741.99	91.7536	741.99	81.1154
742.472	90.3238	742.472	94.6214	742.472	59.4054	742.472	92.6156	742.472	92.0182	742.472	81.4107
742.954	90.474	742.954	94.5244	742.954	59.7442	742.954	92.8583	742.954	92.2786	742.954	81.7023
743.436	90.6857	743.436	94.4367	743.436	60.1614	743.436	93.1031	743.436	92.5227	743.436	81.9769
743.918	90.9512	743.918	94.3576	743.918	60.6345	743.918	93.3391	743.918	92.7421	743.918	82.225
744.4	91.2585	744.4	94.2847	744.4	61.1407	744.4	93.5579	744.4	92.9319	744.4	82.441
744.883	91.5928	744.883	94.2146	744.883	61.6584	744.883	93.7532	744.883	93.0907	744.883	82.6227
745.365	91.938	745.365	94.1433	745.365	62.1689	745.365	93.9214	745.365	93.2198	745.365	82.77
745.847	92.2787	745.847	94.0666	745.847	62.658	745.847	94.0607	745.847	93.3222	745.847	82.8846
746.329	92.6017	746.329	93.9811	746.329	63.1153	746.329	94.171	746.329	93.4014	746.329	82.9687
746.811	92.897	746.811	93.8847	746.811	63.5348	746.811	94.2537	746.811	93.4612	746.811	83.0243
747.293	93.1583	747.293	93.7769	747.293	63.9133	747.293	94.3111	747.293	93.5046	747.293	83.0537
747.775	93.3825	747.775	93.6591	747.775	64.2502	747.775	94.3467	747.775	93.5339	747.775	83.0589
748.257	93.5702	748.257	93.534	748.257	64.5465	748.257	94.3644	748.257	93.5505	748.257	83.0421
748.74	93.7238	748.74	93.4057	748.74	64.8045	748.74	94.3691	748.74	93.5553	748.74	83.0059
749.222	93.8478	749.222	93.2785	749.222	65.0268	749.222	94.3655	749.222	93.549	749.222	82.9534
749.704	93.9473	749.704	93.157	749.704	65.2167	749.704	94.3583	749.704	93.5319	749.704	82.8883
750.186	94.0277	750.186	93.0449	750.186	65.3769	750.186	94.3512	750.186	93.5048	750.186	82.8143
750.668	94.0936	750.668	92.9446	750.668	65.5103	750.668	94.3471	750.668	93.4689	750.668	82.7353
751.15	94.149	751.15	92.8571	751.15	65.6191	751.15	94.3472	751.15	93.4257	751.15	82.6553
751.632	94.197	751.632	92.7816	751.632	65.7056	751.632	94.3513	751.632	93.3773	751.632	82.5775
752.114	94.2395	752.114	92.7155	752.114	65.7718	752.114	94.3577	752.114	93.3259	752.114	82.5045
752.596	94.2777	752.596	92.6554	752.596	65.8194	752.596	94.3637	752.596	93.2737	752.596	82.4377
753.079	94.3125	753.079	92.597	753.079	65.8503	753.079	94.3657	753.079	93.2227	753.079	82.3771
753.561	94.3441	753.561	92.5365	753.561	65.8661	753.561	94.3602	753.561	93.1738	753.561	82.3211
754.043	94.3728	754.043	92.4712	754.043	65.8684	754.043	94.344	754.043	93.1266	754.043	82.2662
754.525	94.3988	754.525	92.3998	754.525	65.8585	754.525	94.3145	754.525	93.0794	754.525	82.2071
755.007	94.4222	755.007	92.3231	755.007	65.8374	755.007	94.2702	755.007	93.0286	755.007	82.1372
755.489	94.443	755.489	92.2434	755.489	65.8051	755.489	94.2105	755.489	92.9697	755.489	82.0493
755.971	94.4612	755.971	92.1646	755.971	65.761	755.971	94.1359	755.971	92.8972	755.971	81.9369
756.453	94.4766	756.453	92.0909	756.453	65.7033	756.453	94.0476	756.453	92.8067	756.453	81.7957
756.936	94.4892	756.936	92.0271	756.936	65.6291	756.936	93.9476	756.936	92.6955	756.936	81.6253
757.418	94.4994	757.418	91.9772	757.418	65.5348	757.418	93.8392	757.418	92.564	757.418	81.4304
757.9	94.5077	757.9	91.9442	757.9	65.4164	757.9	93.7264	757.9	92.4168	757.9	81.2212
758.382	94.5149	758.382	91.9297	758.382	65.2713	758.382	93.6142	758.382	92.2626	758.382	81.0131
758.864	94.5219	758.864	91.9338	758.864	65.0984	758.864	93.5088	758.864	92.1135	758.864	80.8246
759.346	94.5293	759.346	91.9547	759.346	64.8996	759.346	93.4167	759.346	91.9837	759.346	80.6757
759.828	94.5376	759.828	91.9896	759.828	64.6806	759.828	93.3446	759.828	91.8874	759.828	80.5841
760.311	94.5469	760.311	92.0346	760.311	64.4506	760.311	93.2983	760.311	91.8368	760.311	80.5635
760.793	94.557	760.793	92.0861	760.793	64.222	760.793	93.2823	760.793	91.8402	760.793	80.621
761.275	94.5673	761.275	92.1406	761.275	64.0098	761.275	93.2992	761.275	91.9013	761.275	80.7563
761.757	94.5772	761.757	92.1961	761.757	63.83	761.757	93.3495	761.757	92.018	761.757	80.9623
762.239	94.5858	762.239	92.2519	762.239	63.6978	762.239	93.4315	762.239	92.1838	762.239	81.2253
762.721	94.5921	762.721	92.3086	762.721	63.6261	762.721	93.5415	762.721	92.3879	762.721	81.5278
763.203	94.5948	763.203	92.3681	763.203	63.6238	763.203	93.6741	763.203	92.6172	763.203	81.8504
763.685	94.5925	763.685	92.433	763.685	63.6945	763.685	93.8231	763.685	92.8583	763.685	82.1745
764.168	94.5833	764.168	92.5062	764.168	63.8366	764.168	93.9819	764.168	93.0984	764.168	82.4846
764.65	94.5655	764.65	92.5902	764.65	64.0427	764.65	94.1441	764.65	93.3272	764.65	82.7698
765.132	94.5374	765.132	92.687	765.132	64.3015	765.132	94.3039	765.132	93.5375	765.132	83.024
765.614	94.4976	765.614	92.7973	765.614	64.5982	765.614	94.4561	765.614	93.725	765.614	83.2459
766.096	94.4455	766.096	92.9208	766.096	64.9164	766.096	94.5965	766.096	93.8879	766.096	83.4374
766.578	94.3816	766.578	93.0555	766.578	65.2401	766.578	94.7216	766.578	94.0265	766.578	83.6028
767.06	94.3079	767.06	93.1982	767.06	65.5542	767.06	94.8289	767.06	94.142	767.06	83.7468
767.542	94.2281	767.542	93.345	767.542	65.8467	767.542	94.9169	767.542	94.2367	767.542	83.8745
768.024	94.1477	768.024	93.4914	768.024	66.1089	768.024	94.9851	768.024	94.3131	768.024	83.99
768.507	94.0735	768.507	93.6333	768.507	66.3356	768.507	95.0343	768.507	94.3739	768.507	84.0966
768.989	94.0134	768.989	93.767	768.989	66.5249	768.989	95.0666	768.989	94.4221	768.989	84.1962
769.471	93.9749	769.471	93.8899	769.471	66.6778	769.471	95.0848	769.471	94.4605	769.471	84.2898
769.953	93.9641	769.953	94.0006	769.953	66.7968	769.953	95.0925	769.953	94.4918	769.953	84.3772
770.435	93.9845	770.435	94.0986	770.435	66.8855	770.435	95.0932	770.435	94.518	770.435	84.457
770.917	94.0363	770.917	94.1845	770.917	66.9478	770.917	95.0901	770.917	94.5406	770.917	84.5276
771.399	94.1159	771.399	94.2592	771.399	66.9871	771.399	95.0852	771.399	94.5601	771.399	84.5862
771.881	94.2165	771.881	94.324	771.881	67.0066	771.881	95.0793	771.881	94.576	771.881	84.6303
772.364	94.3296	772.364	94.38	772.364	67.0084	772.364	95.0718	772.364	94.5866	772.364	84.6571
772.846	94.4458	772.846	94.4278	772.846	66.994	772.846	95.0609	772.846	94.5898	772.846	84.6641
773.328	94.5566	773.328	94.4672	773.328	66.9638	773.328	95.0436	773.328	94.5825	773.328	84.6494
773.81	94.6553	773.81	94.4973	773.81	66.9181	773.81	95.0169	773.81	94.5618	773.81	84.6115
774.292	94.738	774.292	94.5163	774.292	66.8564	774.292	94.9781	774.292	94.5245	774.292	84.5497
774.774	94.8033	774.774	94.522	774.774	66.7783	774.774	94.9253	774.774	94.468	774.774	84.4637
775.256	94.8519	775.256	94.5118	775.256	66.6835	775.256	94.8574	775.256	94.3905	775.256	84.3537
775.739	94.8864	775.739	94.4833	775.739	66.5716	775.739	94.7748	775.739	94.2905	775.739	84.22
776.221	94.9102	776.221	94.4346	776.221	66.442	776.221	94.6786	776.221	94.1676	776.221	84.0629
776.703	94.9268	776.703	94.3641	776.703	66.2943	776.703	94.5702	776.703	94.0218	776.703	83.8824
777.185	94.9394	777.185	94.2715	777.185	66.1278	777.185	94.4511	777.185	93.854	777.185	83.6784
777.667	94.9502	777.667	94.1571	777.667	65.9417	777.667	94.3224	777.667	93.6654	777.667	83.4501
778.149	94.9603	778.149	94.0222	778.149	65.7351	778.149	94.1843	778.149	93.4574	778.149	83.1969
778.631	94.9701	778.631	93.8688	778.631	65.5069	778.631	94.0362	778.631	93.2317	778.631	82.9176
779.113	94.9791	779.113	93.699	779.113	65.2557	779.113	93.8761	779.113	92.9898	779.113	82.6113
779.596	94.9865	779.596	93.5151	779.596	64.9799	779.596	93.7018	779.596	92.7327	779.596	82.277
780.078	94.9915	780.078	93.3192	780.078	64.6776	780.078	93.5105	780.078	92.4608	780.078	81.914
780.56	94.9934	780.56	93.1129	780.56	64.3466	780.56	93.2998	780.56	92.1741	780.56	81.522
781.042	94.9923	781.042	92.8977	781.042	63.9847	781.042	93.0683	781.042	91.8725	781.042	81.1015
781.524	94.9882	781.524	92.6747	781.524	63.59	781.524	92.8161	781.524	91.5559	781.524	80.6545
782.006	94.9816	782.006	92.4449	782.006	63.1617	782.006	92.5453	782.006	91.2247	782.006	80.1842
782.488	94.9729	782.488	92.2091	782.488	62.6996	782.488	92.2598	782.488	90.8801	782.488	79.6956
782.97	94.9623	782.97	91.9681	782.97	62.2045	782.97	91.9647	782.97	90.5244	782.97	79.1952
783.452	94.9499	783.452	91.7222	783.452	61.6785	783.452	91.6662	783.452	90.161	783.452	78.6908
783.935	94.9357	783.935	91.4718	783.935	61.1245	783.935	91.3705	783.935	89.7949	783.935	78.1909
784.417	94.9193	784.417	91.2173	784.417	60.5467	784.417	91.0838	784.417	89.4321	784.417	77.7051
784.899	94.9004	784.899	90.9592	784.899	59.951	784.899	90.8111	784.899	89.0801	784.899	77.2429
785.381	94.8785	785.381	90.698	785.381	59.3445	785.381	90.5571	785.381	88.7471	785.381	76.8136
785.863	94.8527	785.863	90.4348	785.863	58.7362	785.863	90.3252	785.863	88.4414	785.863	76.4255
786.345	94.8221	786.345	90.1707	786.345	58.136	786.345	90.1178	786.345	88.1707	786.345	76.0849
786.827	94.7858	786.827	89.9065	786.827	57.5541	786.827	89.9365	786.827	87.9407	786.827	75.7953
787.309	94.7427	787.309	89.6431	787.309	57.0007	787.309	89.7822	787.309	87.7551	787.309	75.5573
787.792	94.6922	787.792	89.3814	787.792	56.4853	787.792	89.6551	787.792	87.6147	787.792	75.3688
788.274	94.6341	788.274	89.1222	788.274	56.0166	788.274	89.5556	788.274	87.5178	788.274	75.2248
788.756	94.5688	788.756	88.8664	788.756	55.602	788.756	89.4838	788.756	87.4604	788.756	75.1192
789.238	94.4968	789.238	88.6154	789.238	55.2482	789.238	89.4399	789.238	87.4369	789.238	75.0444
789.72	94.4193	789.72	88.3707	789.72	54.9601	789.72	89.4237	789.72	87.4402	789.72	74.9931
790.202	94.3368	790.202	88.1337	790.202	54.7411	790.202	89.4345	790.202	87.4629	790.202	74.958
790.684	94.2498	790.684	87.9055	790.684	54.5921	790.684	89.4703	790.684	87.4975	790.684	74.9326
791.167	94.1583	791.167	87.6864	791.167	54.5119	791.167	89.528	791.167	87.537	791.167	74.9114
791.649	94.0617	791.649	87.4763	791.649	54.4979	791.649	89.6034	791.649	87.5759	791.649	74.8902
792.131	93.9591	792.131	87.2743	792.131	54.5456	792.131	89.6914	792.131	87.6101	792.131	74.8664
792.613	93.8494	792.613	87.0793	792.613	54.6503	792.613	89.7868	792.613	87.6374	792.613	74.8388
793.095	93.7316	793.095	86.89	793.095	54.8062	793.095	89.8843	793.095	87.6571	793.095	74.8074
793.577	93.6052	793.577	86.7052	793.577	55.0077	793.577	89.9794	793.577	87.67	793.577	74.7728
794.059	93.4702	794.059	86.5238	794.059	55.2484	794.059	90.0687	794.059	87.6777	794.059	74.7359
794.541	93.3273	794.541	86.3451	794.541	55.5218	794.541	90.1501	794.541	87.6821	794.541	74.6974
795.023	93.1791	795.023	86.1685	795.023	55.8216	795.023	90.223	795.023	87.6851	795.023	74.6577
795.506	93.0295	795.506	85.9942	795.506	56.1417	795.506	90.2881	795.506	87.6885	795.506	74.6171
795.988	92.8848	795.988	85.8227	795.988	56.4765	795.988	90.3473	795.988	87.6936	795.988	74.5756
796.47	92.7532	796.47	85.6557	796.47	56.8212	796.47	90.4032	796.47	87.7014	796.47	74.5335
796.952	92.6443	796.952	85.4954	796.952	57.1714	796.952	90.4583	796.952	87.7124	796.952	74.4911
797.434	92.5682	797.434	85.3441	797.434	57.523	797.434	90.5147	797.434	87.7265	797.434	74.4488
797.916	92.5342	797.916	85.2043	797.916	57.8719	797.916	90.5735	797.916	87.7431	797.916	74.4073
798.398	92.5494	798.398	85.0774	798.398	58.2143	798.398	90.6344	798.398	87.7609	798.398	74.3669
798.88	92.6176	798.88	84.9643	798.88	58.5465	798.88	90.6964	798.88	87.7784	798.88	74.3278
799.362	92.7391	799.362	84.8646	799.362	58.8653	799.362	90.7572	799.362	87.7939	799.362	74.2903
799.845	92.9103	799.845	84.7773	799.845	59.1683	799.845	90.8144	799.845	87.8058	799.845	74.2545
800.327	93.1238	800.327	84.7008	800.327	59.4536	800.327	90.8661	800.327	87.8133	800.327	74.2209
800.809	93.3694	800.809	84.6334	800.809	59.7201	800.809	90.9104	800.809	87.8161	800.809	74.1903
801.291	93.6347	801.291	84.5731	801.291	59.9669	801.291	90.947	801.291	87.8148	801.291	74.1632
801.773	93.9068	801.773	84.5183	801.773	60.1939	801.773	90.9764	801.773	87.8103	801.773	74.1404
802.255	94.1732	802.255	84.4676	802.255	60.4012	802.255	90.9998	802.255	87.8044	802.255	74.1223
802.737	94.4237	802.737	84.4202	802.737	60.5895	802.737	91.0194	802.737	87.799	802.737	74.1094
803.22	94.6509	803.22	84.3762	803.22	60.7599	803.22	91.0376	803.22	87.7961	803.22	74.1021
803.702	94.8511	803.702	84.3368	803.702	60.9141	803.702	91.0566	803.702	87.798	803.702	74.101
804.184	95.0235	804.184	84.3042	804.184	61.0543	804.184	91.0785	804.184	87.8069	804.184	74.1071
804.666	95.1698	804.666	84.281	804.666	61.1826	804.666	91.1044	804.666	87.8243	804.666	74.1213
805.148	95.2934	805.148	84.2701	805.148	61.3013	805.148	91.1351	805.148	87.8512	805.148	74.1445
805.63	95.3979	805.63	84.2735	805.63	61.4122	805.63	91.17	805.63	87.8877	805.63	74.1771
806.112	95.4871	806.112	84.292	806.112	61.5167	806.112	91.2082	806.112	87.9328	806.112	74.2189
806.595	95.564	806.595	84.325	806.595	61.6157	806.595	91.2483	806.595	87.9847	806.595	74.2692
807.077	95.631	807.077	84.3706	807.077	61.7097	807.077	91.2888	807.077	88.0408	807.077	74.3266
807.559	95.6898	807.559	84.4257	807.559	61.7986	807.559	91.3283	807.559	88.0986	807.559	74.3898
808.041	95.7416	808.041	84.4869	808.041	61.882	808.041	91.3657	808.041	88.1555	808.041	74.4571
808.523	95.7872	808.523	84.5507	808.523	61.9595	808.523	91.4005	808.523	88.2095	808.523	74.5272
809.005	95.8272	809.005	84.6136	809.005	62.0303	809.005	91.4324	809.005	88.2591	809.005	74.5987
809.487	95.8621	809.487	84.6729	809.487	62.0937	809.487	91.4613	809.487	88.3034	809.487	74.6702
809.969	95.8923	809.969	84.7268	809.969	62.1493	809.969	91.4874	809.969	88.3419	809.969	74.7404
810.451	95.9183	810.451	84.7744	810.451	62.1968	810.451	91.5105	810.451	88.3747	810.451	74.8081
810.934	95.9407	810.934	84.8161	810.934	62.2365	810.934	91.5306	810.934	88.4027	810.934	74.8724
811.416	95.9602	811.416	84.8534	811.416	62.269	811.416	91.5478	811.416	88.4271	811.416	74.9328
811.898	95.9778	811.898	84.8888	811.898	62.2951	811.898	91.5623	811.898	88.4494	811.898	74.9894
812.38	95.9945	812.38	84.9251	812.38	62.3161	812.38	91.5743	812.38	88.4713	812.38	75.0422
812.862	96.011	812.862	84.9648	812.862	62.3329	812.862	91.5843	812.862	88.4943	812.862	75.0915
813.344	96.0277	813.344	85.0094	813.344	62.3463	813.344	91.593	813.344	88.5194	813.344	75.1375
813.826	96.0448	813.826	85.0591	813.826	62.3566	813.826	91.6008	813.826	88.5466	813.826	75.1799
814.308	96.0623	814.308	85.1124	814.308	62.3635	814.308	91.6081	814.308	88.5752	814.308	75.2181
814.79	96.0796	814.79	85.1667	814.79	62.3663	814.79	91.6149	814.79	88.6039	814.79	75.2516
815.273	96.0964	815.273	85.2184	815.273	62.3637	815.273	91.6207	815.273	88.6307	815.273	75.2795
815.755	96.1126	815.755	85.2638	815.755	62.3547	815.755	91.6246	815.755	88.6532	815.755	75.3015
816.237	96.1279	816.237	85.2993	816.237	62.3381	816.237	91.6254	816.237	88.6695	816.237	75.317
816.719	96.1424	816.719	85.3223	816.719	62.3132	816.719	91.6215	816.719	88.6774	816.719	75.3257
817.201	96.1559	817.201	85.3309	817.201	62.2796	817.201	91.6116	817.201	88.6757	817.201	75.3271
817.683	96.1685	817.683	85.3247	817.683	62.2376	817.683	91.5943	817.683	88.6632	817.683	75.3207
818.165	96.1802	818.165	85.3047	818.165	62.1879	818.165	91.5688	818.165	88.6398	818.165	75.3058
818.648	96.1912	818.648	85.273	818.648	62.1315	818.648	91.5353	818.648	88.606	818.648	75.2819
819.13	96.2017	819.13	85.2327	819.13	62.0698	819.13	91.4947	819.13	88.5632	819.13	75.2485
819.612	96.2123	819.612	85.1878	819.612	62.0045	819.612	91.4489	819.612	88.5134	819.612	75.2059
820.094	96.2234	820.094	85.1421	820.094	61.9372	820.094	91.4004	820.094	88.4587	820.094	75.1547
820.576	96.2353	820.576	85.0987	820.576	61.8693	820.576	91.3522	820.576	88.4015	820.576	75.0957
821.058	96.2482	821.058	85.0598	821.058	61.8017	821.058	91.3069	821.058	88.3439	821.058	75.03
821.54	96.262	821.54	85.0259	821.54	61.7348	821.54	91.2662	821.54	88.287	821.54	74.9586
822.023	96.2762	822.023	84.9956	822.023	61.6683	822.023	91.2309	822.023	88.2315	822.023	74.8824
822.505	96.2904	822.505	84.9667	822.505	61.6014	822.505	91.2004	822.505	88.177	822.505	74.8019
822.987	96.304	822.987	84.9359	822.987	61.5331	822.987	91.1728	822.987	88.1227	822.987	74.7176
823.469	96.3166	823.469	84.9001	823.469	61.4624	823.469	91.1454	823.469	88.0674	823.469	74.6298
823.951	96.3281	823.951	84.8564	823.951	61.3883	823.951	91.115	823.951	88.0096	823.951	74.5388
824.433	96.3383	824.433	84.803	824.433	61.3107	824.433	91.0785	824.433	87.948	824.433	74.4445
824.915	96.3473	824.915	84.7391	824.915	61.2295	824.915	91.0335	824.915	87.8815	824.915	74.3471
825.397	96.3551	825.397	84.6649	825.397	61.1455	825.397	90.9786	825.397	87.809	825.397	74.246
825.879	96.362	825.879	84.5818	825.879	61.0597	825.879	90.9141	825.879	87.73	825.879	74.1409
826.362	96.3684	826.362	84.4923	826.362	60.9735	826.362	90.8417	826.362	87.6444	826.362	74.0314
826.844	96.3751	826.844	84.3995	826.844	60.8886	826.844	90.7644	826.844	87.553	826.844	73.9172
827.326	96.3826	827.326	84.3071	827.326	60.8066	827.326	90.6864	827.326	87.4571	827.326	73.7987
827.808	96.3915	827.808	84.2186	827.808	60.7289	827.808	90.612	827.808	87.3587	827.808	73.6765
828.29	96.4023	828.29	84.1367	828.29	60.6565	828.29	90.5453	828.29	87.2602	828.29	73.5516
828.772	96.415	828.772	84.063	828.772	60.5896	828.772	90.489	828.772	87.1638	828.772	73.4252
829.254	96.4291	829.254	83.9975	829.254	60.5276	829.254	90.444	829.254	87.0714	829.254	73.2984
829.736	96.4439	829.736	83.9383	829.736	60.4691	829.736	90.4094	829.736	86.9843	829.736	73.172
830.218	96.4584	830.218	83.8826	830.218	60.4121	830.218	90.3821	830.218	86.9028	830.218	73.0466
830.701	96.4719	830.701	83.8267	830.701	60.3544	830.701	90.3581	830.701	86.8268	830.701	72.9226
831.183	96.4837	831.183	83.7667	831.183	60.2943	831.183	90.3325	831.183	86.7555	831.183	72.8003
831.665	96.4934	831.665	83.6996	831.665	60.2305	831.665	90.301	831.665	86.6876	831.665	72.68
832.147	96.5011	832.147	83.6229	832.147	60.1626	832.147	90.2603	832.147	86.6216	832.147	72.5616
832.629	96.5068	832.629	83.5355	832.629	60.091	832.629	90.2088	832.629	86.5559	832.629	72.4448
833.111	96.5108	833.111	83.4373	833.111	60.017	833.111	90.1471	833.111	86.4887	833.111	72.3289
833.593	96.5136	833.593	83.3293	833.593	59.9426	833.593	90.0775	833.593	86.4187	833.593	72.2127
834.076	96.5157	834.076	83.2135	834.076	59.8702	834.076	90.0039	834.076	86.3447	834.076	72.0953
834.558	96.5178	834.558	83.0925	834.558	59.8026	834.558	89.9313	834.558	86.2667	834.558	71.976
835.04	96.5207	835.04	82.9695	835.04	59.7428	835.04	89.8647	835.04	86.1851	835.04	71.8548
835.522	96.525	835.522	82.8477	835.522	59.6936	835.522	89.8089	835.522	86.1016	835.522	71.7323
836.004	96.5312	836.004	82.7294	836.004	59.6574	836.004	89.767	836.004	86.0183	836.004	71.6098
836.486	96.5392	836.486	82.6159	836.486	59.6359	836.486	89.7404	836.486	85.9376	836.486	71.4886
836.968	96.549	836.968	82.5068	836.968	59.63	836.968	89.7286	836.968	85.8617	836.968	71.3703
837.45	96.5598	837.45	82.4006	837.45	59.6395	837.45	89.729	837.45	85.7926	837.45	71.2559
837.933	96.5711	837.933	82.2943	837.933	59.6639	837.933	89.7377	837.933	85.7317	837.933	71.1464
838.415	96.5823	838.415	82.1848	838.415	59.7017	838.415	89.7505	838.415	85.6797	838.415	71.0424
838.897	96.5927	838.897	82.069	838.897	59.7514	838.897	89.7632	838.897	85.6369	838.897	70.9443
839.379	96.6023	839.379	81.9445	839.379	59.8116	839.379	89.7729	839.379	85.6029	839.379	70.8523
839.861	96.6109	839.861	81.8101	839.861	59.8805	839.861	89.7778	839.861	85.5765	839.861	70.7661
840.343	96.6183	840.343	81.6653	840.343	59.9565	840.343	89.7778	840.343	85.556	840.343	70.6851
840.825	96.6245	840.825	81.511	840.825	60.0378	840.825	89.7741	840.825	85.5391	840.825	70.6076
841.307	96.6294	841.307	81.3488	841.307	60.1228	841.307	89.7689	841.307	85.5229	841.307	70.5316
841.79	96.6331	841.79	81.1809	841.79	60.2097	841.79	89.7649	841.79	85.5047	841.79	70.455
842.272	96.6356	842.272	81.0102	842.272	60.2969	842.272	89.7645	842.272	85.4821	842.272	70.3753
842.754	96.6371	842.754	80.8401	842.754	60.3826	842.754	89.7696	842.754	85.4535	842.754	70.2909
843.236	96.638	843.236	80.6736	843.236	60.4652	843.236	89.7807	843.236	85.4179	843.236	70.2007
843.718	96.6387	843.718	80.5135	843.718	60.5427	843.718	89.7971	843.718	85.3752	843.718	70.1042
844.2	96.6395	844.2	80.3614	844.2	60.6131	844.2	89.8164	844.2	85.3258	844.2	70.0012
844.682	96.641	844.682	80.2175	844.682	60.6744	844.682	89.8354	844.682	85.2707	844.682	69.8922
845.164	96.6433	845.164	80.081	845.164	60.7244	845.164	89.85	845.164	85.2109	845.164	69.7777
845.646	96.6467	845.646	79.95	845.646	60.7615	845.646	89.8564	845.646	85.1477	845.646	69.6587
846.129	96.6516	846.129	79.8224	846.129	60.7847	846.129	89.8516	846.129	85.0827	846.129	69.5366
846.611	96.6579	846.611	79.6966	846.611	60.7937	846.611	89.834	846.611	85.0175	846.611	69.4134
847.093	96.6657	847.093	79.5718	847.093	60.7891	847.093	89.8039	847.093	84.9541	847.093	69.2916
847.575	96.6745	847.575	79.4484	847.575	60.7724	847.575	89.7634	847.575	84.8943	847.575	69.1737
848.057	96.6838	848.057	79.3273	848.057	60.7455	848.057	89.7157	848.057	84.8393	848.057	69.0624
848.539	96.6925	848.539	79.2109	848.539	60.7109	848.539	89.6652	848.539	84.7901	848.539	68.9599
849.021	96.6998	849.021	79.1018	849.021	60.6709	849.021	89.6164	849.021	84.7469	849.021	68.8679
849.504	96.7052	849.504	79.0032	849.504	60.6278	849.504	89.5733	849.504	84.71	849.504	68.788
849.986	96.7082	849.986	78.9191	849.986	60.5836	849.986	89.5394	849.986	84.6791	849.986	68.7216
850.468	96.7091	850.468	78.8533	850.468	60.54	850.468	89.5169	850.468	84.6545	850.468	68.6705
850.95	96.7087	850.95	78.8098	850.95	60.498	850.95	89.5064	850.95	84.6367	850.95	68.6363
851.432	96.7078	851.432	78.7918	851.432	60.4585	851.432	89.5079	851.432	84.6267	851.432	68.621
851.914	96.7073	851.914	78.801	851.914	60.4214	851.914	89.5197	851.914	84.6257	851.914	68.6262
852.396	96.7081	852.396	78.838	852.396	60.3866	852.396	89.5398	852.396	84.635	852.396	68.6529
852.878	96.7106	852.878	78.9016	852.878	60.3533	852.878	89.5659	852.878	84.6563	852.878	68.7021
853.361	96.715	853.361	78.9899	853.361	60.3208	853.361	89.596	853.361	84.6912	853.361	68.7744
853.843	96.7214	853.843	79.1001	853.843	60.2885	853.843	89.6285	853.843	84.7413	853.843	68.8706
854.325	96.7293	854.325	79.2297	854.325	60.2559	854.325	89.6633	854.325	84.8084	854.325	68.9913
854.807	96.7383	854.807	79.3761	854.807	60.2233	854.807	89.7006	854.807	84.8939	854.807	69.1373
855.289	96.7479	855.289	79.537	855.289	60.1909	855.289	89.7416	855.289	84.9985	855.289	69.3089
855.771	96.7574	855.771	79.7105	855.771	60.1594	855.771	89.7878	855.771	85.1221	855.771	69.5055
856.253	96.766	856.253	79.8945	856.253	60.1294	856.253	89.8405	856.253	85.2635	856.253	69.7256
856.735	96.7729	856.735	80.0875	856.735	60.1013	856.735	89.9007	856.735	85.4207	856.735	69.9669
857.217	96.7775	857.217	80.2883	857.217	60.0755	857.217	89.969	857.217	85.5908	857.217	70.2264
857.7	96.7795	857.7	80.4963	857.7	60.0518	857.7	90.0452	857.7	85.771	857.7	70.5011
858.182	96.7789	858.182	80.7113	858.182	60.03	858.182	90.1288	858.182	85.9582	858.182	70.7877
858.664	96.7759	858.664	80.9332	858.664	60.0095	858.664	90.2185	858.664	86.1496	858.664	71.0832
859.146	96.771	859.146	81.1617	859.146	59.9895	859.146	90.3127	859.146	86.3427	859.146	71.3846
859.628	96.7648	859.628	81.3959	859.628	59.9691	859.628	90.4094	859.628	86.5353	859.628	71.6889
860.11	96.758	860.11	81.6341	860.11	59.9471	860.11	90.5066	860.11	86.7257	860.11	71.9933
860.592	96.7511	860.592	81.8742	860.592	59.9226	860.592	90.6023	860.592	86.9125	860.592	72.2955
861.074	96.7447	861.074	82.1137	861.074	59.8951	861.074	90.6949	861.074	87.0951	861.074	72.5938
861.557	96.7394	861.557	82.3508	861.557	59.8646	861.557	90.7834	861.557	87.2735	861.557	72.8874
862.039	96.7353	862.039	82.5838	862.039	59.8321	862.039	90.8674	862.039	87.4483	862.039	73.1764
862.521	96.7329	862.521	82.8115	862.521	59.7993	862.521	90.9474	862.521	87.6207	862.521	73.4613
863.003	96.7319	863.003	83.0335	863.003	59.7687	863.003	91.0243	863.003	87.7918	863.003	73.7429
863.485	96.7321	863.485	83.2493	863.485	59.7434	863.485	91.0995	863.485	87.9627	863.485	74.022
863.967	96.7327	863.967	83.4589	863.967	59.7265	863.967	91.1748	863.967	88.1341	863.967	74.2989
864.449	96.7332	864.449	83.6622	864.449	59.7209	864.449	91.2518	864.449	88.3064	864.449	74.5738
864.932	96.7329	864.932	83.8595	864.932	59.7297	864.932	91.3323	864.932	88.4798	864.932	74.8466
865.414	96.7313	865.414	84.0515	865.414	59.7553	865.414	91.4177	865.414	88.6542	865.414	75.1172
865.896	96.7285	865.896	84.2388	865.896	59.8001	865.896	91.5091	865.896	88.8294	865.896	75.3854
866.378	96.7247	866.378	84.4219	866.378	59.8661	866.378	91.607	866.378	89.005	866.378	75.6509
866.86	96.7202	866.86	84.6013	866.86	59.9546	866.86	91.7115	866.86	89.1804	866.86	75.9132
867.342	96.7157	867.342	84.7768	867.342	60.0665	867.342	91.822	867.342	89.3547	867.342	76.1715
867.824	96.7115	867.824	84.9479	867.824	60.2021	867.824	91.9376	867.824	89.5272	867.824	76.4249
868.306	96.708	868.306	85.1136	868.306	60.3606	868.306	92.057	868.306	89.6969	868.306	76.6725
868.788	96.7055	868.788	85.2729	868.788	60.5413	868.788	92.1789	868.788	89.8632	868.788	76.9135
869.271	96.7041	869.271	85.4252	869.271	60.7425	869.271	92.302	869.271	90.026	869.271	77.1476
869.753	96.7041	869.753	85.5699	869.753	60.9624	869.753	92.4255	869.753	90.1853	869.753	77.3748
870.235	96.7057	870.235	85.7069	870.235	61.1987	870.235	92.5488	870.235	90.3413	870.235	77.5956
870.717	96.709	870.717	85.8362	870.717	61.4485	870.717	92.6716	870.717	90.4945	870.717	77.8101
871.199	96.7141	871.199	85.958	871.199	61.7088	871.199	92.7935	871.199	90.6453	871.199	78.0189
871.681	96.7209	871.681	86.0725	871.681	61.9759	871.681	92.9144	871.681	90.7939	871.681	78.2221
872.163	96.7292	872.163	86.1799	872.163	62.2461	872.163	93.0339	872.163	90.9403	872.163	78.42
872.645	96.7389	872.645	86.2807	872.645	62.5161	872.645	93.1517	872.645	91.0843	872.645	78.6127
873.128	96.7497	873.128	86.3754	873.128	62.7826	873.128	93.2671	873.128	91.2256	873.128	78.8
873.61	96.7616	873.61	86.4648	873.61	63.043	873.61	93.3792	873.61	91.3638	873.61	78.9821
874.092	96.7745	874.092	86.5501	874.092	63.2951	874.092	93.4871	874.092	91.4984	874.092	79.1587
874.574	96.7883	874.574	86.6324	874.574	63.5374	874.574	93.5898	874.574	91.6286	874.574	79.3292
875.056	96.8029	875.056	86.7129	875.056	63.7687	875.056	93.6863	875.056	91.7536	875.056	79.493
875.538	96.8179	875.538	86.7926	875.538	63.9886	875.538	93.776	875.538	91.8725	875.538	79.6493
876.02	96.8331	876.02	86.8725	876.02	64.1969	876.02	93.8586	876.02	91.9843	876.02	79.7974
876.503	96.8484	876.503	86.9537	876.503	64.3941	876.503	93.9344	876.503	92.0885	876.503	79.9366
876.985	96.8638	876.985	87.037	876.985	64.5807	876.985	94.0039	876.985	92.1847	876.985	80.0669
877.467	96.8792	877.467	87.1231	877.467	64.7575	877.467	94.0681	877.467	92.2727	877.467	80.1886
877.949	96.8947	877.949	87.2126	877.949	64.925	877.949	94.1281	877.949	92.353	877.949	80.3021
878.431	96.9104	878.431	87.3056	878.431	65.0837	878.431	94.185	878.431	92.4262	878.431	80.4087
878.913	96.9261	878.913	87.4013	878.913	65.2334	878.913	94.2397	878.913	92.4933	878.913	80.5092
879.395	96.9413	879.395	87.4988	879.395	65.3739	879.395	94.2928	879.395	92.5554	879.395	80.605
879.877	96.9553	879.877	87.5965	879.877	65.5049	879.877	94.3443	879.877	92.6137	879.877	80.6972
880.36	96.9677	880.36	87.6929	880.36	65.6259	880.36	94.3939	880.36	92.6695	880.36	80.787
880.842	96.9778	880.842	87.7867	880.842	65.7367	880.842	94.4407	880.842	92.7239	880.842	80.8755
881.324	96.9856	881.324	87.8769	881.324	65.8371	881.324	94.4839	881.324	92.7778	881.324	80.9633
881.806	96.991	881.806	87.9632	881.806	65.9274	881.806	94.5222	881.806	92.8316	881.806	81.0506
882.288	96.9945	882.288	88.0459	882.288	66.0082	882.288	94.5551	882.288	92.8853	882.288	81.1374
882.77	96.9964	882.77	88.1255	882.77	66.0803	882.77	94.5821	882.77	92.9386	882.77	81.2229
883.252	96.9974	883.252	88.2028	883.252	66.145	883.252	94.6035	883.252	92.9905	883.252	81.306
883.734	96.998	883.734	88.2787	883.734	66.2037	883.734	94.6201	883.734	93.04	883.734	81.3851
884.216	96.9987	884.216	88.3538	884.216	66.2576	884.216	94.6331	884.216	93.0857	884.216	81.4588
884.699	97	884.699	88.4285	884.699	66.3078	884.699	94.6442	884.699	93.1267	884.699	81.5258
885.181	97.0022	885.181	88.5029	885.181	66.3552	885.181	94.655	885.181	93.1619	885.181	81.5849
885.663	97.0054	885.663	88.5767	885.663	66.4	885.663	94.6667	885.663	93.191	885.663	81.6357
886.145	97.0097	886.145	88.6488	886.145	66.4422	886.145	94.6803	886.145	93.2138	886.145	81.6779
886.627	97.0146	886.627	88.7179	886.627	66.4812	886.627	94.6958	886.627	93.2305	886.627	81.7121
887.109	97.0198	887.109	88.782	887.109	66.5164	887.109	94.7126	887.109	93.2418	887.109	81.7387
887.591	97.0246	887.591	88.8394	887.591	66.5471	887.591	94.7292	887.591	93.2485	887.591	81.7588
888.073	97.0286	888.073	88.8885	888.073	66.5723	888.073	94.744	888.073	93.2514	888.073	81.7735
888.556	97.0316	888.556	88.9281	888.556	66.5917	888.556	94.7548	888.556	93.2516	888.556	81.7839
889.038	97.0335	889.038	88.9582	889.038	66.605	889.038	94.76	889.038	93.2499	889.038	81.791
889.52	97.0348	889.52	88.9793	889.52	66.6124	889.52	94.7584	889.52	93.2471	889.52	81.7955
890.002	97.0358	890.002	88.993	890.002	66.6145	890.002	94.7498	890.002	93.2434	890.002	81.7979
890.484	97.0369	890.484	89.0011	890.484	66.6126	890.484	94.7347	890.484	93.2392	890.484	81.7984
890.966	97.0383	890.966	89.0057	890.966	66.6077	890.966	94.7149	890.966	93.2344	890.966	81.797
891.448	97.0401	891.448	89.0088	891.448	66.6012	891.448	94.6923	891.448	93.2285	891.448	81.7934
891.931	97.0423	891.931	89.0119	891.931	66.5941	891.931	94.6693	891.931	93.221	891.931	81.7871
892.413	97.0447	892.413	89.0158	892.413	66.5872	892.413	94.6479	892.413	93.2111	892.413	81.7774
892.895	97.0472	892.895	89.0208	892.895	66.5805	892.895	94.6298	892.895	93.198	892.895	81.7637
893.377	97.0495	893.377	89.026	893.377	66.5739	893.377	94.6155	893.377	93.1811	893.377	81.745
893.859	97.0517	893.859	89.0303	893.859	66.5665	893.859	94.6045	893.859	93.1598	893.859	81.7207
894.341	97.0534	894.341	89.0315	894.341	66.5575	894.341	94.5957	894.341	93.1336	894.341	81.69
894.823	97.0546	894.823	89.0274	894.823	66.5456	894.823	94.5869	894.823	93.1023	894.823	81.6522
895.305	97.0551	895.305	89.0159	895.305	66.5298	895.305	94.5757	895.305	93.0661	895.305	81.6068
895.788	97.055	895.788	88.9953	895.788	66.5093	895.788	94.5597	895.788	93.025	895.788	81.5539
896.27	97.0545	896.27	88.9647	896.27	66.4836	896.27	94.537	896.27	92.9798	896.27	81.4936
896.752	97.0539	896.752	88.9245	896.752	66.4526	896.752	94.5065	896.752	92.9309	896.752	81.4267
897.234	97.0537	897.234	88.8758	897.234	66.4167	897.234	94.4681	897.234	92.879	897.234	81.3543
897.716	97.0541	897.716	88.8207	897.716	66.3768	897.716	94.423	897.716	92.8251	897.716	81.2778
898.198	97.0555	898.198	88.7617	898.198	66.3341	898.198	94.373	898.198	92.7698	898.198	81.1984
898.68	97.0578	898.68	88.7013	898.68	66.2898	898.68	94.3208	898.68	92.7134	898.68	81.1173
899.162	97.0609	899.162	88.6416	899.162	66.245	899.162	94.2691	899.162	92.6562	899.162	81.0353
899.644	97.0647	899.644	88.5837	899.644	66.2003	899.644	94.2201	899.644	92.5979	899.644	80.9527
900.127	97.0688	900.127	88.5282	900.127	66.156	900.127	94.1754	900.127	92.5383	900.127	80.8693
900.609	97.0729	900.609	88.4743	900.609	66.1114	900.609	94.1354	900.609	92.4767	900.609	80.7845
901.091	97.0768	901.091	88.4206	901.091	66.0657	901.091	94.0995	901.091	92.4124	901.091	80.6972
901.573	97.0802	901.573	88.3651	901.573	66.0175	901.573	94.0661	901.573	92.3448	901.573	80.6063
902.055	97.0829	902.055	88.3053	902.055	65.9655	902.055	94.0326	902.055	92.2735	902.055	80.5104
902.537	97.0844	902.537	88.2387	902.537	65.9083	902.537	93.9964	902.537	92.1978	902.537	80.4083
903.019	97.0847	903.019	88.1632	903.019	65.8449	903.019	93.9547	903.019	92.1176	903.019	80.2987
903.501	97.0837	903.501	88.0775	903.501	65.7746	903.501	93.9054	903.501	92.0325	903.501	80.1807
903.984	97.0816	903.984	87.9814	903.984	65.6975	903.984	93.8472	903.984	91.9426	903.984	80.054
904.466	97.0788	904.466	87.8761	904.466	65.6139	904.466	93.78	904.466	91.8479	904.466	79.9186
904.948	97.076	904.948	87.7637	904.948	65.525	904.948	93.7051	904.948	91.7488	904.948	79.7752
905.43	97.0736	905.43	87.6471	905.43	65.432	905.43	93.6245	905.43	91.6457	905.43	79.6251
905.912	97.0722	905.912	87.5295	905.912	65.3365	905.912	93.5412	905.912	91.5393	905.912	79.4698
906.394	97.0719	906.394	87.4134	906.394	65.2398	906.394	93.4581	906.394	91.43	906.394	79.311
906.876	97.0728	906.876	87.3009	906.876	65.1428	906.876	93.378	906.876	91.3185	906.876	79.1502
907.359	97.0746	907.359	87.1927	907.359	65.0455	907.359	93.3025	907.359	91.2052	907.359	78.9887
907.841	97.0772	907.841	87.0884	907.841	64.9475	907.841	93.2322	907.841	91.0905	907.841	78.8273
908.323	97.0802	908.323	86.9869	908.323	64.8475	908.323	93.1666	908.323	90.9746	908.323	78.6665
908.805	97.0834	908.805	86.8862	908.805	64.7442	908.805	93.1037	908.805	90.8579	908.805	78.5063
909.287	97.0865	909.287	86.7839	909.287	64.6358	909.287	93.0409	909.287	90.7405	909.287	78.3463
909.769	97.0891	909.769	86.678	909.769	64.5209	909.769	92.9754	909.769	90.6224	909.769	78.1858
910.251	97.091	910.251	86.5664	910.251	64.3986	910.251	92.9042	910.251	90.5034	910.251	78.0239
910.733	97.0919	910.733	86.448	910.733	64.2683	910.733	92.8252	910.733	90.383	910.733	77.8595
911.216	97.0917	911.216	86.3226	911.216	64.1301	911.216	92.7372	911.216	90.2609	911.216	77.6916
911.698	97.0903	911.698	86.1911	911.698	63.9848	911.698	92.6403	911.698	90.1365	911.698	77.5194
912.18	97.0881	912.18	86.0556	912.18	63.8336	912.18	92.5358	912.18	90.0097	912.18	77.3426
912.662	97.0855	912.662	85.919	912.662	63.6782	912.662	92.4265	912.662	89.8807	912.662	77.1614
913.144	97.0831	913.144	85.7845	913.144	63.5204	913.144	92.3157	913.144	89.75	913.144	76.9767
913.626	97.0814	913.626	85.6553	913.626	63.3623	913.626	92.2071	913.626	89.6183	913.626	76.7896
914.108	97.081	914.108	85.5336	914.108	63.2051	914.108	92.1037	914.108	89.4865	914.108	76.6014
914.59	97.082	914.59	85.4206	914.59	63.05	914.59	92.0078	914.59	89.3553	914.59	76.4138
915.072	97.0847	915.072	85.3163	915.072	62.8973	915.072	91.9203	915.072	89.2256	915.072	76.2282
915.555	97.089	915.555	85.2194	915.555	62.7469	915.555	91.8406	915.555	89.0978	915.555	76.046
916.037	97.0946	916.037	85.1282	916.037	62.5983	916.037	91.7671	916.037	88.9727	916.037	75.8687
916.519	97.1009	916.519	85.04	916.519	62.451	916.519	91.6972	916.519	88.8506	916.519	75.6973
917.001	97.1075	917.001	84.9526	917.001	62.3045	917.001	91.628	917.001	88.7321	917.001	75.5329
917.483	97.1134	917.483	84.8634	917.483	62.1587	917.483	91.5567	917.483	88.6173	917.483	75.3758
917.965	97.1178	917.965	84.7709	917.965	62.0135	917.965	91.481	917.965	88.5063	917.965	75.2258
918.447	97.12	918.447	84.6737	918.447	61.8696	918.447	91.3998	918.447	88.3988	918.447	75.0819
918.929	97.1196	918.929	84.5716	918.929	61.7278	918.929	91.3128	918.929	88.2945	918.929	74.9428
919.412	97.1163	919.412	84.4655	919.412	61.5895	919.412	91.2214	919.412	88.1927	919.412	74.8069
919.894	97.1108	919.894	84.3568	919.894	61.4563	919.894	91.1277	919.894	88.0929	919.894	74.6728
920.376	97.1037	920.376	84.2479	920.376	61.3301	920.376	91.0349	920.376	87.9947	920.376	74.5391
920.858	97.096	920.858	84.1409	920.858	61.2128	920.858	90.9462	920.858	87.8978	920.858	74.4052
921.34	97.0888	921.34	84.0379	921.34	61.106	921.34	90.8646	921.34	87.8019	921.34	74.2703
921.822	97.083	921.822	83.9398	921.822	61.0104	921.822	90.7922	921.822	87.7068	921.822	74.1344
922.304	97.0792	922.304	83.8469	922.304	60.9263	922.304	90.7298	922.304	87.6123	922.304	73.9972
922.786	97.0778	922.786	83.7581	922.786	60.8527	922.786	90.6768	922.786	87.5181	922.786	73.8589
923.269	97.0789	923.269	83.6718	923.269	60.7884	923.269	90.6314	923.269	87.4242	923.269	73.7198
923.751	97.0823	923.751	83.586	923.751	60.7315	923.751	90.5906	923.751	87.3306	923.751	73.5802
924.233	97.0875	924.233	83.4984	924.233	60.6797	924.233	90.5512	924.233	87.2375	924.233	73.4408
924.715	97.0937	924.715	83.407	924.715	60.6313	924.715	90.5099	924.715	87.145	924.715	73.3019
925.197	97.0999	925.197	83.3101	925.197	60.5843	925.197	90.4638	925.197	87.0532	925.197	73.1637
925.679	97.1052	925.679	83.2063	925.679	60.5374	925.679	90.4111	925.679	86.9618	925.679	73.0259
926.161	97.1085	926.161	83.0948	926.161	60.4894	926.161	90.3509	926.161	86.8704	926.161	72.8876
926.643	97.1092	926.643	82.9755	926.643	60.4398	926.643	90.2837	926.643	86.7782	926.643	72.7478
927.125	97.107	927.125	82.8491	927.125	60.3883	927.125	90.2111	927.125	86.6846	927.125	72.6052
927.608	97.1021	927.608	82.7171	927.608	60.3349	927.608	90.1353	927.608	86.5887	927.608	72.4587
928.09	97.0952	928.09	82.5813	928.09	60.28	928.09	90.0591	928.09	86.4899	928.09	72.3074
928.572	97.0871	928.572	82.4438	928.572	60.2237	928.572	89.9848	928.572	86.3877	928.572	72.1505
929.054	97.0788	929.054	82.3065	929.054	60.1661	929.054	89.914	929.054	86.2816	929.054	71.9874
929.536	97.0712	929.536	82.1701	929.536	60.1067	929.536	89.8472	929.536	86.1708	929.536	71.8177
930.018	97.0649	930.018	82.0351	930.018	60.0448	930.018	89.7836	930.018	86.0547	930.018	71.6409
930.5	97.0605	930.5	81.9005	930.5	59.9789	930.5	89.7212	930.5	85.9326	930.5	71.4565
930.983	97.0579	930.983	81.7653	930.983	59.9075	930.983	89.657	930.983	85.8039	930.983	71.2644
931.465	97.0572	931.465	81.6277	931.465	59.829	931.465	89.5879	931.465	85.6686	931.465	71.0647
931.947	97.0581	931.947	81.4862	931.947	59.7418	931.947	89.5109	931.947	85.5267	931.947	70.8578
932.429	97.0602	932.429	81.3393	932.429	59.6446	932.429	89.4237	932.429	85.3786	932.429	70.6442
932.911	97.0628	932.911	81.1858	932.911	59.5364	932.911	89.325	932.911	85.2246	932.911	70.424
933.393	97.0654	933.393	81.0247	933.393	59.4162	933.393	89.2145	933.393	85.0651	933.393	70.1973
933.875	97.0673	933.875	80.8551	933.875	59.2837	933.875	89.0929	933.875	84.9001	933.875	69.9635
934.357	97.0679	934.357	80.6767	934.357	59.1387	934.357	88.9618	934.357	84.7296	934.357	69.7219
934.84	97.067	934.84	80.4898	934.84	58.9814	934.84	88.8234	934.84	84.5533	934.84	69.4715
935.322	97.0644	935.322	80.2952	935.322	58.8125	935.322	88.68	935.322	84.371	935.322	69.2116
935.804	97.0604	935.804	80.0942	935.804	58.6331	935.804	88.534	935.804	84.1826	935.804	68.9416
936.286	97.0551	936.286	79.8882	936.286	58.4443	936.286	88.3872	936.286	83.988	936.286	68.6616
936.768	97.049	936.768	79.6785	936.768	58.2475	936.768	88.2403	936.768	83.7873	936.768	68.3717
937.25	97.0424	937.25	79.4661	937.25	58.0436	937.25	88.0936	937.25	83.5801	937.25	68.072
937.732	97.0356	937.732	79.2512	937.732	57.8333	937.732	87.9459	937.732	83.3665	937.732	67.7627
938.214	97.029	938.214	79.0337	938.214	57.6167	938.214	87.7957	938.214	83.146	938.214	67.4444
938.697	97.023	938.697	78.8132	938.697	57.3937	938.697	87.6412	938.697	82.9188	938.697	67.1176
939.179	97.018	939.179	78.5893	939.179	57.1642	939.179	87.4807	939.179	82.6851	939.179	66.7834
939.661	97.0144	939.661	78.3619	939.661	56.928	939.661	87.3132	939.661	82.4461	939.661	66.4436
940.143	97.0122	940.143	78.131	940.143	56.6852	940.143	87.1387	940.143	82.2028	940.143	66.1
940.625	97.0113	940.625	77.8967	940.625	56.436	940.625	86.958	940.625	81.9569	940.625	65.7547
941.107	97.0114	941.107	77.6589	941.107	56.1806	941.107	86.7725	941.107	81.7098	941.107	65.4094
941.589	97.0118	941.589	77.4176	941.589	55.9195	941.589	86.584	941.589	81.4631	941.589	65.0654
942.071	97.0121	942.071	77.1724	942.071	55.6529	942.071	86.3947	942.071	81.218	942.071	64.7237
942.554	97.0115	942.554	76.9233	942.554	55.3815	942.554	86.2069	942.554	80.9755	942.554	64.385
943.036	97.0098	943.036	76.6706	943.036	55.1063	943.036	86.0224	943.036	80.737	943.036	64.0501
943.518	97.007	943.518	76.4147	943.518	54.8286	943.518	85.843	943.518	80.5036	943.518	63.7202
944	97.0032	944	76.1566	944	54.5502	944	85.6696	944	80.2763	944	63.3964
944.482	96.9985	944.482	75.8967	944.482	54.2728	944.482	85.5028	944.482	80.0559	944.482	63.0795
944.964	96.9934	944.964	75.6354	944.964	53.9982	944.964	85.3421	944.964	79.8427	944.964	62.7702
945.446	96.988	945.446	75.3725	945.446	53.7278	945.446	85.1868	945.446	79.6365	945.446	62.4684
945.928	96.9827	945.928	75.1075	945.928	53.463	945.928	85.0358	945.928	79.4367	945.928	62.1739
946.411	96.9778	946.411	74.84	946.411	53.205	946.411	84.8881	946.411	79.2427	946.411	61.8862
946.893	96.9735	946.893	74.5699	946.893	52.9552	946.893	84.7434	946.893	79.0542	946.893	61.6051
947.375	96.9701	947.375	74.2973	947.375	52.7148	947.375	84.6017	947.375	78.8708	947.375	61.3306
947.857	96.9677	947.857	74.0226	947.857	52.4854	947.857	84.4639	947.857	78.6925	947.857	61.0626
948.339	96.9664	948.339	73.7458	948.339	52.268	948.339	84.3308	948.339	78.5191	948.339	60.8008
948.821	96.9658	948.821	73.4669	948.821	52.0631	948.821	84.2033	948.821	78.3501	948.821	60.5442
949.303	96.9657	949.303	73.1851	949.303	51.8706	949.303	84.082	949.303	78.1848	949.303	60.2914
949.785	96.9659	949.785	72.8996	949.785	51.6898	949.785	83.9669	949.785	78.022	949.785	60.0401
950.268	96.9658	950.268	72.6093	950.268	51.5198	950.268	83.8576	950.268	77.8604	950.268	59.7882
950.75	96.9654	950.75	72.3138	950.75	51.3592	950.75	83.753	950.75	77.6988	950.75	59.5337
951.232	96.9646	951.232	72.013	951.232	51.2066	951.232	83.6517	951.232	77.5362	951.232	59.2747
951.714	96.9632	951.714	71.7073	951.714	51.0604	951.714	83.5518	951.714	77.3713	951.714	59.01
952.196	96.9613	952.196	71.3971	952.196	50.9189	952.196	83.4509	952.196	77.2029	952.196	58.738
952.678	96.959	952.678	71.083	952.678	50.7797	952.678	83.3464	952.678	77.0294	952.678	58.4571
953.16	96.9563	953.16	70.7653	953.16	50.6403	953.16	83.2353	953.16	76.8489	953.16	58.1656
953.643	96.9534	953.643	70.4441	953.643	50.4979	953.643	83.1152	953.643	76.6594	953.643	57.8616
954.125	96.9504	954.125	70.12	954.125	50.3501	954.125	82.984	954.125	76.4593	954.125	57.5441
954.607	96.9476	954.607	69.7936	954.607	50.1948	954.607	82.8405	954.607	76.2473	954.607	57.2123
955.089	96.9454	955.089	69.4661	955.089	50.0304	955.089	82.6846	955.089	76.0228	955.089	56.8665
955.571	96.9438	955.571	69.1388	955.571	49.8557	955.571	82.5166	955.571	75.7858	955.571	56.5075
956.053	96.943	956.053	68.8126	956.053	49.67	956.053	82.3376	956.053	75.5366	956.053	56.1366
956.535	96.9427	956.535	68.4877	956.535	49.4724	956.535	82.149	956.535	75.2756	956.535	55.7546
957.017	96.9426	957.017	68.1638	957.017	49.2622	957.017	81.9519	957.017	75.0034	957.017	55.3623
957.5	96.9423	957.5	67.8401	957.5	49.0388	957.5	81.7475	957.5	74.7206	957.5	54.9605
957.982	96.9417	957.982	67.516	957.982	48.8019	957.982	81.5365	957.982	74.4282	957.982	54.55
958.464	96.9404	958.464	67.1913	958.464	48.5517	958.464	81.32	958.464	74.1279	958.464	54.132
958.946	96.9384	958.946	66.8667	958.946	48.2891	958.946	81.0986	958.946	73.8217	958.946	53.7087
959.428	96.9357	959.428	66.5433	959.428	48.0156	959.428	80.873	959.428	73.5118	959.428	53.2825
959.91	96.9324	959.91	66.2228	959.91	47.7328	959.91	80.6436	959.91	73.2007	959.91	52.8559
960.392	96.9286	960.392	65.9068	960.392	47.4425	960.392	80.4109	960.392	72.8903	960.392	52.4313
960.874	96.9241	960.874	65.5967	960.874	47.1462	960.874	80.1749	960.874	72.582	960.874	52.0102
961.356	96.9193	961.356	65.2939	961.356	46.8456	961.356	79.936	961.356	72.2768	961.356	51.5938
961.839	96.9142	961.839	64.9999	961.839	46.5421	961.839	79.6948	961.839	71.9753	961.839	51.1834
962.321	96.909	962.321	64.7167	962.321	46.2375	962.321	79.4526	962.321	71.6784	962.321	50.7802
962.803	96.9042	962.803	64.4464	962.803	45.9338	962.803	79.2112	962.803	71.3871	962.803	50.386
963.285	96.9001	963.285	64.191	963.285	45.6328	963.285	78.9728	963.285	71.1024	963.285	50.0023
963.767	96.8967	963.767	63.9519	963.767	45.3361	963.767	78.7393	963.767	70.8252	963.767	49.6308
964.249	96.8943	964.249	63.7293	964.249	45.0447	964.249	78.5124	964.249	70.5559	964.249	49.2722
964.731	96.8925	964.731	63.5226	964.731	44.7589	964.731	78.293	964.731	70.2948	964.731	48.9265
965.213	96.8913	965.213	63.3307	965.213	44.4783	965.213	78.0813	965.213	70.0417	965.213	48.5934
965.696	96.8902	965.696	63.1523	965.696	44.2029	965.696	77.8772	965.696	69.7967	965.696	48.2726
966.178	96.8892	966.178	62.9867	966.178	43.9326	966.178	77.6805	966.178	69.5604	966.178	47.9646
966.66	96.8879	966.66	62.8338	966.66	43.6678	966.66	77.4909	966.66	69.3336	966.66	47.6702
967.142	96.8862	967.142	62.6944	967.142	43.4096	967.142	77.3084	967.142	69.1177	967.142	47.3909
967.624	96.8838	967.624	62.569	967.624	43.1591	967.624	77.133	967.624	68.914	967.624	47.1279
968.106	96.8807	968.106	62.4586	968.106	42.9175	968.106	76.9649	968.106	68.7232	968.106	46.8821
968.588	96.8766	968.588	62.3636	968.588	42.6856	968.588	76.8041	968.588	68.5459	968.588	46.6536
969.07	96.8716	969.07	62.2847	969.07	42.4646	969.07	76.6513	969.07	68.3821	969.07	46.4424
969.553	96.8658	969.553	62.2229	969.553	42.2556	969.553	76.5075	969.553	68.2322	969.553	46.2485
970.035	96.8596	970.035	62.1795	970.035	42.0602	970.035	76.3744	970.035	68.0966	970.035	46.0724
970.517	96.8535	970.517	62.1559	970.517	41.8802	970.517	76.2542	970.517	67.9762	970.517	45.9153
970.999	96.8479	970.999	62.1536	970.999	41.7176	970.999	76.1491	970.999	67.872	970.999	45.7787
971.481	96.8432	971.481	62.1727	971.481	41.5739	971.481	76.0609	971.481	67.7847	971.481	45.6637
971.963	96.8397	971.963	62.2128	971.963	41.4498	971.963	75.9907	971.963	67.7147	971.963	45.571
972.445	96.8373	972.445	62.2722	972.445	41.3454	972.445	75.9385	972.445	67.6619	972.445	45.5006
972.927	96.8357	972.927	62.349	972.927	41.2606	972.927	75.904	972.927	67.626	972.927	45.4522
973.409	96.8345	973.409	62.4416	973.409	41.195	973.409	75.8863	973.409	67.607	973.409	45.4259
973.892	96.8333	973.892	62.5488	973.892	41.1487	973.892	75.8847	973.892	67.6053	973.892	45.4223
974.374	96.8316	974.374	62.6705	974.374	41.1225	974.374	75.8987	974.374	67.6218	974.374	45.4424
974.856	96.829	974.856	62.8069	974.856	41.117	974.856	75.9282	974.856	67.6578	974.856	45.4877
975.338	96.8252	975.338	62.9582	975.338	41.1333	975.338	75.9732	975.338	67.7141	975.338	45.5592
975.82	96.8199	975.82	63.1249	975.82	41.172	975.82	76.0341	975.82	67.7914	975.82	45.657
976.302	96.8131	976.302	63.307	976.302	41.2334	976.302	76.1113	976.302	67.8899	976.302	45.7812
976.784	96.8048	976.784	63.5049	976.784	41.3181	976.784	76.2057	976.784	68.0095	976.784	45.9312
977.266	96.7955	977.266	63.7194	977.266	41.4265	977.266	76.3186	977.266	68.1506	977.266	46.1071
977.749	96.7855	977.749	63.9515	977.749	41.5595	977.749	76.4517	977.749	68.3136	977.749	46.3095
978.231	96.7755	978.231	64.2024	978.231	41.7182	978.231	76.6067	978.231	68.4992	978.231	46.5393
978.713	96.7658	978.713	64.4728	978.713	41.903	978.713	76.7845	978.713	68.7082	978.713	46.7976
979.195	96.7568	979.195	64.7622	979.195	42.1141	979.195	76.9853	979.195	68.9407	979.195	47.0849
979.677	96.7485	979.677	65.0695	979.677	42.3505	979.677	77.2082	979.677	69.1963	979.677	47.401
980.159	96.7408	980.159	65.3924	980.159	42.6107	980.159	77.4512	980.159	69.474	980.159	47.745
980.641	96.7332	980.641	65.7284	980.641	42.893	980.641	77.7118	980.641	69.7726	980.641	48.1157
981.124	96.7257	981.124	66.0754	981.124	43.1956	981.124	77.9876	981.124	70.091	981.124	48.5124
981.606	96.718	981.606	66.4319	981.606	43.5175	981.606	78.2763	981.606	70.4282	981.606	48.9346
982.088	96.7099	982.088	66.7971	982.088	43.8576	982.088	78.5763	982.088	70.7839	982.088	49.3822
982.57	96.7015	982.57	67.1711	982.57	44.2154	982.57	78.8865	982.57	71.1574	982.57	49.8552
983.052	96.6928	983.052	67.5539	983.052	44.5902	983.052	79.2064	983.052	71.5478	983.052	50.3528
983.534	96.6839	983.534	67.9458	983.534	44.9811	983.534	79.5356	983.534	71.954	983.534	50.8739
984.016	96.6747	984.016	68.3472	984.016	45.3873	984.016	79.8742	984.016	72.3746	984.016	51.4169
984.498	96.6653	984.498	68.7588	984.498	45.8081	984.498	80.2225	984.498	72.8084	984.498	51.9805
984.981	96.6558	984.981	69.1816	984.981	46.2433	984.981	80.5813	984.981	73.2543	984.981	52.5637
985.463	96.6463	985.463	69.6165	985.463	46.6926	985.463	80.951	985.463	73.712	985.463	53.1662
985.945	96.6371	985.945	70.0642	985.945	47.1561	985.945	81.3316	985.945	74.1811	985.945	53.7879
986.427	96.6281	986.427	70.5247	986.427	47.633	986.427	81.7225	986.427	74.6612	986.427	54.4286
986.909	96.6195	986.909	70.9965	986.909	48.1223	986.909	82.1219	986.909	75.1515	986.909	55.0874
987.391	96.6112	987.391	71.4772	987.391	48.622	987.391	82.5274	987.391	75.6506	987.391	55.7625
987.873	96.603	987.873	71.9636	987.873	49.1297	987.873	82.9357	987.873	76.157	987.873	56.4518
988.355	96.5947	988.355	72.4519	988.355	49.6431	988.355	83.3437	988.355	76.6688	988.355	57.153
988.837	96.5861	988.837	72.939	988.837	50.16	988.837	83.7485	988.837	77.1845	988.837	57.8639
989.32	96.577	989.32	73.4221	989.32	50.6788	989.32	84.1478	989.32	77.7027	989.32	58.5828
989.802	96.5676	989.802	73.8991	989.802	51.1981	989.802	84.54	989.802	78.222	989.802	59.3078
990.284	96.5579	990.284	74.3682	990.284	51.7165	990.284	84.9242	990.284	78.7408	990.284	60.0367
990.766	96.5477	990.766	74.8282	990.766	52.2327	990.766	85.2999	990.766	79.2573	990.766	60.7666
991.248	96.5372	991.248	75.278	991.248	52.7452	991.248	85.667	991.248	79.7689	991.248	61.4941
991.73	96.5263	991.73	75.7168	991.73	53.2524	991.73	86.0257	991.73	80.2732	991.73	62.2154
992.212	96.5148	992.212	76.1441	992.212	53.7529	992.212	86.3763	992.212	80.7678	992.212	62.9268
992.694	96.5028	992.694	76.5598	992.694	54.2452	992.694	86.719	992.694	81.2506	992.694	63.6248
993.177	96.4904	993.177	76.9641	993.177	54.728	993.177	87.0536	993.177	81.7198	993.177	64.3067
993.659	96.4775	993.659	77.3565	993.659	55.1993	993.659	87.3795	993.659	82.1737	993.659	64.9698
994.141	96.4644	994.141	77.7364	994.141	55.657	994.141	87.6951	994.141	82.6109	994.141	65.6113
994.623	96.4511	994.623	78.1021	994.623	56.0983	994.623	87.9982	994.623	83.0296	994.623	66.2285
995.105	96.4376	995.105	78.4511	995.105	56.5203	995.105	88.286	995.105	83.428	995.105	66.8186
995.587	96.4238	995.587	78.7808	995.587	56.9198	995.587	88.5556	995.587	83.8046	995.587	67.3788
996.069	96.4097	996.069	79.0885	996.069	57.2941	996.069	88.8042	996.069	84.1577	996.069	67.907
996.552	96.3954	996.552	79.3722	996.552	57.6413	996.552	89.0298	996.552	84.4865	996.552	68.4017
997.034	96.3811	997.034	79.6305	997.034	57.9598	997.034	89.2313	997.034	84.79	997.034	68.8619
997.516	96.3669	997.516	79.8634	997.516	58.2489	997.516	89.4081	997.516	85.0678	997.516	69.2873
997.998	96.353	997.998	80.0715	997.998	58.5083	997.998	89.5611	997.998	85.3197	997.998	69.6774
998.48	96.3395	998.48	80.256	998.48	58.7383	998.48	89.6914	998.48	85.5453	998.48	70.0321
998.962	96.3262	998.962	80.4187	998.962	58.9392	998.962	89.8008	998.962	85.7445	998.962	70.351
999.444	96.3127	999.444	80.5615	999.444	59.1116	999.444	89.8913	999.444	85.9172	999.444	70.634
999.926	96.2986	999.926	80.6863	999.926	59.2559	999.926	89.9648	999.926	86.0635	999.926	70.881
1000.41	96.2836	1000.41	80.7949	1000.41	59.3727	1000.41	90.0229	1000.41	86.1837	1000.41	71.0922
1000.89	96.2673	1000.89	80.8887	1000.89	59.4622	1000.89	90.0667	1000.89	86.2784	1000.89	71.2682
1001.37	96.2498	1001.37	80.9684	1001.37	59.5245	1001.37	90.0968	1001.37	86.3486	1001.37	71.4096
1001.86	96.231	1001.86	81.034	1001.86	59.5594	1001.86	90.1131	1001.86	86.395	1001.86	71.5174
1002.34	96.2112	1002.34	81.0847	1002.34	59.5665	1002.34	90.1148	1002.34	86.4185	1002.34	71.5922
1002.82	96.1905	1002.82	81.119	1002.82	59.5452	1002.82	90.1008	1002.82	86.4198	1002.82	71.6346
1003.3	96.1693	1003.3	81.1349	1003.3	59.4949	1003.3	90.0697	1003.3	86.3993	1003.3	71.6451
1003.78	96.1475	1003.78	81.1304	1003.78	59.415	1003.78	90.0199	1003.78	86.3572	1003.78	71.6241
1004.27	96.1256	1004.27	81.1039	1004.27	59.3051	1004.27	89.9501	1004.27	86.2934	1004.27	71.5718
1004.75	96.1036	1004.75	81.0545	1004.75	59.1648	1004.75	89.8597	1004.75	86.2081	1004.75	71.4887
1005.23	96.0819	1005.23	80.9821	1005.23	58.9941	1005.23	89.7484	1005.23	86.1009	1005.23	71.3751
1005.71	96.0605	1005.71	80.8874	1005.71	58.7933	1005.71	89.6167	1005.71	85.9717	1005.71	71.2314
1006.19	96.0396	1006.19	80.7716	1006.19	58.5624	1006.19	89.4655	1006.19	85.8202	1006.19	71.0575
1006.68	96.019	1006.68	80.6358	1006.68	58.3017	1006.68	89.2962	1006.68	85.6458	1006.68	70.8531
1007.16	95.9987	1007.16	80.4812	1007.16	58.0107	1007.16	89.1099	1007.16	85.4481	1007.16	70.6176
1007.64	95.9784	1007.64	80.3087	1007.64	57.689	1007.64	88.9075	1007.64	85.2262	1007.64	70.3501
1008.12	95.9579	1008.12	80.1188	1008.12	57.3357	1008.12	88.6897	1008.12	84.9796	1008.12	70.0495
1008.61	95.9372	1008.61	79.9117	1008.61	56.95	1008.61	88.4565	1008.61	84.7078	1008.61	69.7151
1009.09	95.9163	1009.09	79.6875	1009.09	56.5313	1009.09	88.2076	1009.09	84.4107	1009.09	69.3465
1009.57	95.895	1009.57	79.4455	1009.57	56.0794	1009.57	87.942	1009.57	84.0887	1009.57	68.9437
1010.05	95.8733	1010.05	79.1851	1010.05	55.5949	1010.05	87.6585	1010.05	83.7421	1010.05	68.5071
1010.53	95.851	1010.53	78.9049	1010.53	55.0787	1010.53	87.3559	1010.53	83.3715	1010.53	68.037
1011.01	95.8277	1011.01	78.6035	1011.01	54.5323	1011.01	87.0327	1011.01	82.9778	1011.01	67.5343
1011.5	95.8031	1011.5	78.2794	1011.5	53.958	1011.5	86.688	1011.5	82.5615	1011.5	66.9994
1011.98	95.777	1011.98	77.9316	1011.98	53.3589	1011.98	86.3215	1011.98	82.1235	1011.98	66.4335
1012.46	95.7495	1012.46	77.5596	1012.46	52.7392	1012.46	85.9343	1012.46	81.6652	1012.46	65.8381
1012.94	95.7206	1012.94	77.1642	1012.94	52.1047	1012.94	85.5288	1012.94	81.1883	1012.94	65.2158
1013.43	95.6906	1013.43	76.7467	1013.43	51.4621	1013.43	85.1089	1013.43	80.6955	1013.43	64.5696
1013.91	95.6598	1013.91	76.3093	1013.91	50.8193	1013.91	84.6795	1013.91	80.1895	1013.91	63.9032
1014.39	95.6285	1014.39	75.8541	1014.39	50.1842	1014.39	84.246	1014.39	79.6734	1014.39	63.2206
1014.87	95.5968	1014.87	75.383	1014.87	49.5641	1014.87	83.8135	1014.87	79.15	1014.87	62.5252
1015.35	95.565	1015.35	74.8978	1015.35	48.9658	1015.35	83.3867	1015.35	78.6222	1015.35	61.8205
1015.84	95.5332	1015.84	74.4	1015.84	48.395	1015.84	82.9692	1015.84	78.0925	1015.84	61.1096
1016.32	95.5016	1016.32	73.8913	1016.32	47.8563	1016.32	82.5636	1016.32	77.5636	1016.32	60.3957
1016.8	95.4705	1016.8	73.3733	1016.8	47.3534	1016.8	82.1715	1016.8	77.0384	1016.8	59.6823
1017.28	95.4399	1017.28	72.8481	1017.28	46.8883	1017.28	81.7931	1017.28	76.5194	1017.28	58.973
1017.76	95.4098	1017.76	72.3174	1017.76	46.4618	1017.76	81.4279	1017.76	76.0088	1017.76	58.271
1018.25	95.3797	1018.25	71.7828	1018.25	46.0723	1018.25	81.0741	1018.25	75.5081	1018.25	57.5789
1018.73	95.3494	1018.73	71.2456	1018.73	45.7166	1018.73	80.7293	1018.73	75.0178	1018.73	56.8981
1019.21	95.3184	1019.21	70.7067	1019.21	45.3901	1019.21	80.3909	1019.21	74.5375	1019.21	56.2292
1019.69	95.2863	1019.69	70.1673	1019.69	45.0873	1019.69	80.0568	1019.69	74.0664	1019.69	55.5722
1020.18	95.2532	1020.18	69.6292	1020.18	44.8027	1020.18	79.7256	1020.18	73.6037	1020.18	54.9271
1020.66	95.219	1020.66	69.0949	1020.66	44.5312	1020.66	79.3972	1020.66	73.1487	1020.66	54.2941
1021.14	95.1841	1021.14	68.5673	1021.14	44.2686	1021.14	79.0724	1021.14	72.7014	1021.14	53.674
1021.62	95.1486	1021.62	68.0495	1021.62	44.0108	1021.62	78.7523	1021.62	72.2616	1021.62	53.0675
1022.1	95.1128	1022.1	67.5438	1022.1	43.7545	1022.1	78.4382	1022.1	71.8295	1022.1	52.475
1022.59	95.0767	1022.59	67.052	1022.59	43.4968	1022.59	78.1308	1022.59	71.4048	1022.59	51.8965
1023.07	95.0401	1023.07	66.5751	1023.07	43.2349	1023.07	77.83	1023.07	70.9873	1023.07	51.3317
1023.55	95.003	1023.55	66.1138	1023.55	42.9671	1023.55	77.5353	1023.55	70.5769	1023.55	50.7806
1024.03	94.9652	1024.03	65.6687	1024.03	42.6921	1024.03	77.2455	1024.03	70.1741	1024.03	50.2435
1024.52	94.9265	1024.52	65.2408	1024.52	42.4095	1024.52	76.9594	1024.52	69.7798	1024.52	49.7214
1025	94.8869	1025	64.8313	1025	42.1195	1025	76.6754	1025	69.3949	1025	49.2158
1025.48	94.8465	1025.48	64.4408	1025.48	41.8221	1025.48	76.3919	1025.48	69.0203	1025.48	48.728
1025.96	94.805	1025.96	64.0695	1025.96	41.5169	1025.96	76.1073	1025.96	68.6562	1025.96	48.2584
1026.44	94.7625	1026.44	63.717	1026.44	41.2032	1026.44	75.82	1026.44	68.3022	1026.44	47.8066
1026.92	94.7189	1026.92	63.3822	1026.92	40.8799	1026.92	75.5288	1026.92	67.9571	1026.92	47.3713
1027.41	94.6743	1027.41	63.0642	1027.41	40.5458	1027.41	75.2334	1027.41	67.6196	1027.41	46.951
1027.89	94.629	1027.89	62.7624	1027.89	40.2004	1027.89	74.9343	1027.89	67.2887	1027.89	46.5443
1028.37	94.5832	1028.37	62.4766	1028.37	39.8439	1028.37	74.6329	1028.37	66.9637	1028.37	46.1502
1028.85	94.5371	1028.85	62.2068	1028.85	39.4767	1028.85	74.3309	1028.85	66.644	1028.85	45.7681
1029.34	94.4908	1029.34	61.9524	1029.34	39.0999	1029.34	74.03	1029.34	66.3294	1029.34	45.3971
1029.82	94.444	1029.82	61.7125	1029.82	38.7145	1029.82	73.7311	1029.82	66.0191	1029.82	45.0358
1030.3	94.3964	1030.3	61.4851	1030.3	38.321	1030.3	73.4342	1030.3	65.712	1030.3	44.6826
1030.78	94.3475	1030.78	61.268	1030.78	37.9203	1030.78	73.1384	1030.78	65.4071	1030.78	44.3352
1031.26	94.2968	1031.26	61.0591	1031.26	37.5131	1031.26	72.8427	1031.26	65.1035	1031.26	43.9921
1031.75	94.2439	1031.75	60.8567	1031.75	37.1011	1031.75	72.5461	1031.75	64.8012	1031.75	43.6526
1032.23	94.1887	1032.23	60.6601	1032.23	36.6865	1032.23	72.2481	1032.23	64.5006	1032.23	43.317
1032.71	94.1311	1032.71	60.4685	1032.71	36.2722	1032.71	71.9491	1032.71	64.2032	1032.71	42.9862
1033.19	94.0712	1033.19	60.2815	1033.19	35.8607	1033.19	71.6499	1033.19	63.9102	1033.19	42.6616
1033.67	94.0087	1033.67	60.0982	1033.67	35.4544	1033.67	71.3516	1033.67	63.6227	1033.67	42.3438
1034.16	93.9436	1034.16	59.9171	1034.16	35.0545	1034.16	71.0557	1034.16	63.3411	1034.16	42.033
1034.64	93.8757	1034.64	59.7371	1034.64	34.6618	1034.64	70.7636	1034.64	63.0656	1034.64	41.7288
1035.12	93.8049	1035.12	59.5572	1035.12	34.2767	1035.12	70.4773	1035.12	62.7964	1035.12	41.431
1035.6	93.731	1035.6	59.3774	1035.6	33.8997	1035.6	70.1985	1035.6	62.5339	1035.6	41.1398
1036.09	93.6543	1036.09	59.1987	1036.09	33.5317	1036.09	69.9292	1036.09	62.2786	1036.09	40.856
1036.57	93.5747	1036.57	59.0225	1036.57	33.1738	1036.57	69.6708	1036.57	62.0316	1036.57	40.5807
1037.05	93.4923	1037.05	58.8501	1037.05	32.8267	1037.05	69.4235	1037.05	61.7931	1037.05	40.3147
1037.53	93.4067	1037.53	58.6827	1037.53	32.4902	1037.53	69.1864	1037.53	61.5628	1037.53	40.0579
1038.01	93.3177	1038.01	58.5205	1038.01	32.1636	1038.01	68.9574	1038.01	61.3395	1038.01	39.8093
1038.5	93.225	1038.5	58.3635	1038.5	31.8452	1038.5	68.7333	1038.5	61.1216	1038.5	39.5673
1038.98	93.1281	1038.98	58.2118	1038.98	31.5332	1038.98	68.5112	1038.98	60.9073	1038.98	39.3304
1039.46	93.0273	1039.46	58.0658	1039.46	31.2262	1039.46	68.2884	1039.46	60.6953	1039.46	39.0973
1039.94	92.9227	1039.94	57.9265	1039.94	30.9231	1039.94	68.0633	1039.94	60.4849	1039.94	38.8678
1040.42	92.815	1040.42	57.7945	1040.42	30.6228	1040.42	67.8347	1040.42	60.2756	1040.42	38.6418
1040.91	92.7047	1040.91	57.6702	1040.91	30.324	1040.91	67.602	1040.91	60.0666	1040.91	38.4192
1041.39	92.5928	1041.39	57.5532	1041.39	30.0246	1041.39	67.3645	1041.39	59.8569	1041.39	38.1993
1041.87	92.4797	1041.87	57.4421	1041.87	29.7216	1041.87	67.1212	1041.87	59.6447	1041.87	37.9805
1042.35	92.3664	1042.35	57.335	1042.35	29.4113	1042.35	66.8706	1042.35	59.4279	1042.35	37.7609
1042.84	92.2536	1042.84	57.2305	1042.84	29.0905	1042.84	66.6113	1042.84	59.2045	1042.84	37.5389
1043.32	92.1422	1043.32	57.1275	1043.32	28.7564	1043.32	66.3418	1043.32	58.973	1043.32	37.3135
1043.8	92.0333	1043.8	57.0257	1043.8	28.4073	1043.8	66.0609	1043.8	58.7328	1043.8	37.0844
1044.28	91.9282	1044.28	56.9251	1044.28	28.0426	1044.28	65.7671	1044.28	58.4833	1044.28	36.852
1044.76	91.8278	1044.76	56.8254	1044.76	27.6619	1044.76	65.459	1044.76	58.2243	1044.76	36.6164
1045.25	91.733	1045.25	56.7261	1045.25	27.265	1045.25	65.1343	1045.25	57.9549	1045.25	36.3768
1045.73	91.6441	1045.73	56.626	1045.73	26.8514	1045.73	64.7909	1045.73	57.674	1045.73	36.1319
1046.21	91.5615	1046.21	56.524	1046.21	26.4205	1046.21	64.4268	1046.21	57.3802	1046.21	35.88
1046.69	91.4855	1046.69	56.4196	1046.69	25.9721	1046.69	64.0407	1046.69	57.0722	1046.69	35.6195
1047.17	91.4161	1047.17	56.3131	1047.17	25.5069	1047.17	63.6326	1047.17	56.75	1047.17	35.3496
1047.66	91.3534	1047.66	56.2056	1047.66	25.027	1047.66	63.2043	1047.66	56.414	1047.66	35.0709
1048.14	91.2974	1048.14	56.0986	1048.14	24.535	1048.14	62.7582	1048.14	56.0657	1048.14	34.7844
1048.62	91.2477	1048.62	55.9933	1048.62	24.034	1048.62	62.2975	1048.62	55.7064	1048.62	34.4914
1049.1	91.2036	1049.1	55.8902	1049.1	23.5264	1049.1	61.8249	1049.1	55.3375	1049.1	34.1927
1049.59	91.1641	1049.59	55.7891	1049.59	23.0139	1049.59	61.3428	1049.59	54.9598	1049.59	33.8889
1050.07	91.1283	1050.07	55.6894	1050.07	22.4977	1050.07	60.8529	1050.07	54.5742	1050.07	33.58
1050.55	91.0955	1050.55	55.5906	1050.55	21.9786	1050.55	60.3573	1050.55	54.1821	1050.55	33.2668
1051.03	91.0651	1051.03	55.4928	1051.03	21.4586	1051.03	59.8586	1051.03	53.786	1051.03	32.9513
1051.51	91.0373	1051.51	55.3968	1051.51	20.9407	1051.51	59.3604	1051.51	53.3894	1051.51	32.6365
1052	91.012	1052	55.3037	1052	20.4287	1052	58.8675	1052	52.9971	1052	32.3267
1052.48	90.9895	1052.48	55.2144	1052.48	19.9267	1052.48	58.3847	1052.48	52.614	1052.48	32.0258
1052.96	90.9698	1052.96	55.1294	1052.96	19.4382	1052.96	57.9171	1052.96	52.2446	1052.96	31.7375
1053.44	90.9529	1053.44	55.0487	1053.44	18.9657	1053.44	57.4694	1053.44	51.8931	1053.44	31.4643
1053.92	90.9386	1053.92	54.972	1053.92	18.5108	1053.92	57.0462	1053.92	51.5626	1053.92	31.2081
1054.41	90.9267	1054.41	54.8998	1054.41	18.0754	1054.41	56.6522	1054.41	51.2566	1054.41	30.9709
1054.89	90.9174	1054.89	54.8332	1054.89	17.6616	1054.89	56.2926	1054.89	50.9787	1054.89	30.755
1055.37	90.9109	1055.37	54.774	1055.37	17.2729	1055.37	55.9729	1055.37	50.7328	1055.37	30.5633
1055.85	90.9075	1055.85	54.7243	1055.85	16.913	1055.85	55.6982	1055.85	50.5227	1055.85	30.3988
1056.34	90.9074	1056.34	54.6853	1056.34	16.5854	1056.34	55.4725	1056.34	50.3514	1056.34	30.2638
1056.82	90.9106	1056.82	54.6577	1056.82	16.2927	1056.82	55.2982	1056.82	50.2207	1056.82	30.1593
1057.3	90.9169	1057.3	54.6407	1057.3	16.0359	1057.3	55.1758	1057.3	50.131	1057.3	30.0852
1057.78	90.9263	1057.78	54.6332	1057.78	15.8154	1057.78	55.105	1057.78	50.082	1057.78	30.0406
1058.26	90.9386	1058.26	54.6338	1058.26	15.6315	1058.26	55.0847	1058.26	50.0733	1058.26	30.025
1058.75	90.954	1058.75	54.6418	1058.75	15.4855	1058.75	55.1147	1058.75	50.1051	1058.75	30.039
1059.23	90.9725	1059.23	54.6567	1059.23	15.3796	1059.23	55.1947	1059.23	50.1781	1059.23	30.0836
1059.71	90.9945	1059.71	54.6783	1059.71	15.316	1059.71	55.3247	1059.71	50.2929	1059.71	30.1605
1060.19	91.0202	1060.19	54.7062	1060.19	15.2965	1060.19	55.5041	1060.19	50.4496	1060.19	30.2704
1060.67	91.0494	1060.67	54.7392	1060.67	15.3216	1060.67	55.7311	1060.67	50.6468	1060.67	30.4131
1061.16	91.082	1061.16	54.7761	1061.16	15.3905	1061.16	56.0034	1061.16	50.8823	1061.16	30.5867
1061.64	91.1179	1061.64	54.8157	1061.64	15.502	1061.64	56.3178	1061.64	51.1529	1061.64	30.7889
1062.12	91.1572	1062.12	54.8575	1062.12	15.6548	1062.12	56.6714	1062.12	51.4552	1062.12	31.0171
1062.6	91.1999	1062.6	54.902	1062.6	15.8482	1062.6	57.0616	1062.6	51.7861	1062.6	31.2693
1063.09	91.2465	1063.09	54.9506	1063.09	16.0821	1063.09	57.4854	1063.09	52.1427	1063.09	31.5436
1063.57	91.2974	1063.57	55.0045	1063.57	16.3558	1063.57	57.9392	1063.57	52.5215	1063.57	31.8377
1064.05	91.3528	1064.05	55.0645	1064.05	16.6671	1064.05	58.4182	1064.05	52.9184	1064.05	32.1486
1064.53	91.4127	1064.53	55.1303	1064.53	17.0125	1064.53	58.9161	1064.53	53.3278	1064.53	32.4716
1065.01	91.4772	1065.01	55.2005	1065.01	17.3869	1065.01	59.4255	1065.01	53.7439	1065.01	32.8016
1065.49	91.5462	1065.49	55.2732	1065.49	17.785	1065.49	59.939	1065.49	54.1608	1065.49	33.1333
1065.98	91.6204	1065.98	55.3468	1065.98	18.2022	1065.98	60.4499	1065.98	54.5733	1065.98	33.4622
1066.46	91.7006	1066.46	55.42	1066.46	18.6347	1066.46	60.9523	1066.46	54.9776	1066.46	33.7853
1066.94	91.7884	1066.94	55.4925	1066.94	19.0792	1066.94	61.4417	1066.94	55.3707	1066.94	34.1008
1067.42	91.8855	1067.42	55.5645	1067.42	19.5326	1067.42	61.9141	1067.42	55.7506	1067.42	34.4075
1067.91	91.9936	1067.91	55.6361	1067.91	19.991	1067.91	62.3661	1067.91	56.1152	1067.91	34.7043
1068.39	92.1146	1068.39	55.7072	1068.39	20.4498	1068.39	62.7948	1068.39	56.4627	1068.39	34.99
1068.87	92.2495	1068.87	55.7778	1068.87	20.9042	1068.87	63.1977	1068.87	56.7909	1068.87	35.2627
1069.35	92.3993	1069.35	55.8478	1069.35	21.3499	1069.35	63.5736	1069.35	57.0984	1069.35	35.5214
1069.83	92.5643	1069.83	55.9181	1069.83	21.7839	1069.83	63.9223	1069.83	57.3848	1069.83	35.7657
1070.32	92.7441	1070.32	55.9906	1070.32	22.2042	1070.32	64.2449	1070.32	57.6506	1070.32	35.9965
1070.8	92.9375	1070.8	56.0674	1070.8	22.6097	1070.8	64.5432	1070.8	57.8972	1070.8	36.2154
1071.28	93.1422	1071.28	56.151	1071.28	22.9993	1071.28	64.8192	1071.28	58.1264	1071.28	36.4242
1071.76	93.3551	1071.76	56.2428	1071.76	23.3712	1071.76	65.0742	1071.76	58.3396	1071.76	36.6241
1072.24	93.572	1072.24	56.3433	1072.24	23.7231	1072.24	65.3089	1072.24	58.5377	1072.24	36.8156
1072.73	93.7885	1072.73	56.4516	1072.73	24.052	1072.73	65.523	1072.73	58.7208	1072.73	36.9979
1073.21	94.0002	1073.21	56.5663	1073.21	24.3557	1073.21	65.7161	1073.21	58.8888	1073.21	37.1702
1073.69	94.2031	1073.69	56.6859	1073.69	24.6325	1073.69	65.8876	1073.69	59.0419	1073.69	37.3317
1074.17	94.3938	1074.17	56.809	1074.17	24.8818	1074.17	66.0374	1074.17	59.1804	1074.17	37.4825
1074.66	94.5697	1074.66	56.9351	1074.66	25.1039	1074.66	66.1656	1074.66	59.3054	1074.66	37.6228
1075.14	94.729	1075.14	57.0635	1075.14	25.2995	1075.14	66.2728	1075.14	59.4175	1075.14	37.7534
1075.62	94.8707	1075.62	57.1935	1075.62	25.469	1075.62	66.3589	1075.62	59.5173	1075.62	37.8743
1076.1	94.9941	1076.1	57.3237	1076.1	25.6124	1076.1	66.424	1076.1	59.6042	1076.1	37.9847
1076.58	95.0997	1076.58	57.4527	1076.58	25.7294	1076.58	66.4676	1076.58	59.6772	1076.58	38.0833
1077.07	95.1882	1077.07	57.5793	1077.07	25.82	1077.07	66.4898	1077.07	59.735	1077.07	38.1686
1077.55	95.2613	1077.55	57.7028	1077.55	25.8849	1077.55	66.4912	1077.55	59.7766	1077.55	38.2399
1078.03	95.3207	1078.03	57.8235	1078.03	25.926	1078.03	66.4732	1078.03	59.8017	1078.03	38.2969
1078.51	95.3685	1078.51	57.9423	1078.51	25.9457	1078.51	66.438	1078.51	59.8106	1078.51	38.3407
1078.99	95.4069	1078.99	58.06	1078.99	25.9471	1078.99	66.3881	1078.99	59.8042	1078.99	38.3722
1079.48	95.4376	1079.48	58.1768	1079.48	25.9325	1079.48	66.3256	1079.48	59.7833	1079.48	38.3923
1079.96	95.4622	1079.96	58.2917	1079.96	25.904	1079.96	66.2522	1079.96	59.7484	1079.96	38.4009
1080.44	95.4819	1080.44	58.4031	1080.44	25.8626	1080.44	66.1687	1080.44	59.6998	1080.44	38.3974
1080.92	95.4974	1080.92	58.5085	1080.92	25.8093	1080.92	66.0755	1080.92	59.6375	1080.92	38.3806
1081.41	95.5095	1081.41	58.6058	1081.41	25.7455	1081.41	65.973	1081.41	59.562	1081.41	38.3501
1081.89	95.5188	1081.89	58.6936	1081.89	25.6733	1081.89	65.8619	1081.89	59.4745	1081.89	38.3061
1082.37	95.5259	1082.37	58.7711	1082.37	25.5959	1082.37	65.7437	1082.37	59.377	1082.37	38.2497
1082.85	95.5313	1082.85	58.8377	1082.85	25.5167	1082.85	65.6198	1082.85	59.2713	1082.85	38.1826
1083.33	95.5354	1083.33	58.8931	1083.33	25.4393	1083.33	65.492	1083.33	59.1596	1083.33	38.1063
1083.82	95.5385	1083.82	58.9364	1083.82	25.3663	1083.82	65.3619	1083.82	59.0431	1083.82	38.0216
1084.3	95.5408	1084.3	58.967	1084.3	25.3001	1084.3	65.2309	1084.3	58.9224	1084.3	37.9289
1084.78	95.5422	1084.78	58.9843	1084.78	25.2426	1084.78	65.1005	1084.78	58.798	1084.78	37.8282
1085.26	95.5428	1085.26	58.9885	1085.26	25.1959	1085.26	64.973	1085.26	58.6703	1085.26	37.7199
1085.74	95.5426	1085.74	58.9807	1085.74	25.1627	1085.74	64.8514	1085.74	58.5405	1085.74	37.605
1086.23	95.5417	1086.23	58.9626	1086.23	25.146	1086.23	64.7389	1086.23	58.4105	1086.23	37.4858
1086.71	95.5401	1086.71	58.9357	1086.71	25.1488	1086.71	64.6391	1086.71	58.2824	1086.71	37.3644
1087.19	95.5378	1087.19	58.9014	1087.19	25.1729	1087.19	64.5544	1087.19	58.1579	1087.19	37.243
1087.67	95.5348	1087.67	58.8598	1087.67	25.2188	1087.67	64.4863	1087.67	58.0383	1087.67	37.1227
1088.15	95.5312	1088.15	58.8102	1088.15	25.2859	1088.15	64.4347	1088.15	57.9241	1088.15	37.004
1088.64	95.5269	1088.64	58.7515	1088.64	25.3729	1088.64	64.3989	1088.64	57.8156	1088.64	36.8867
1089.12	95.5221	1089.12	58.6827	1089.12	25.4785	1089.12	64.3775	1089.12	57.7128	1089.12	36.7707
1089.6	95.5172	1089.6	58.6032	1089.6	25.6021	1089.6	64.3693	1089.6	57.6167	1089.6	36.6568
1090.08	95.5124	1090.08	58.5134	1090.08	25.7432	1090.08	64.3734	1090.08	57.5286	1090.08	36.5461
1090.57	95.5077	1090.57	58.414	1090.57	25.9017	1090.57	64.3891	1090.57	57.4497	1090.57	36.4401
1091.05	95.5031	1091.05	58.3059	1091.05	26.0767	1091.05	64.4156	1091.05	57.381	1091.05	36.3397
1091.53	95.4981	1091.53	58.1895	1091.53	26.2664	1091.53	64.4517	1091.53	57.3222	1091.53	36.2448
1092.01	95.4921	1092.01	58.0652	1092.01	26.4685	1092.01	64.496	1092.01	57.2725	1092.01	36.1546
1092.49	95.4842	1092.49	57.9331	1092.49	26.6804	1092.49	64.5474	1092.49	57.23	1092.49	36.0672
1092.98	95.474	1092.98	57.7938	1092.98	26.8998	1092.98	64.6053	1092.98	57.1933	1092.98	35.9816
1093.46	95.4609	1093.46	57.6485	1093.46	27.1251	1093.46	64.6694	1093.46	57.161	1093.46	35.8971
1093.94	95.4449	1093.94	57.4989	1093.94	27.3554	1093.94	64.7401	1093.94	57.1325	1093.94	35.8138
1094.42	95.426	1094.42	57.3467	1094.42	27.5894	1094.42	64.8175	1094.42	57.1074	1094.42	35.7325
1094.9	95.4046	1094.9	57.1931	1094.9	27.8252	1094.9	64.901	1094.9	57.0852	1094.9	35.6534
1095.39	95.3808	1095.39	57.0383	1095.39	28.0602	1095.39	64.9892	1095.39	57.0648	1095.39	35.5763
1095.87	95.355	1095.87	56.8816	1095.87	28.2914	1095.87	65.0796	1095.87	57.0451	1095.87	35.5002
1096.35	95.3273	1096.35	56.7218	1096.35	28.5157	1096.35	65.1697	1096.35	57.0247	1096.35	35.4241
1096.83	95.2981	1096.83	56.5581	1096.83	28.731	1096.83	65.2574	1096.83	57.0031	1096.83	35.3474
1097.32	95.2675	1097.32	56.3901	1097.32	28.9363	1097.32	65.3414	1097.32	56.9808	1097.32	35.2707
1097.8	95.2359	1097.8	56.2185	1097.8	29.1314	1097.8	65.4213	1097.8	56.9591	1097.8	35.1955
1098.28	95.2035	1098.28	56.0445	1098.28	29.3165	1098.28	65.4976	1098.28	56.9401	1098.28	35.1238
1098.76	95.1703	1098.76	55.8691	1098.76	29.4919	1098.76	65.5709	1098.76	56.9254	1098.76	35.0571
1099.24	95.1364	1099.24	55.6931	1099.24	29.6572	1099.24	65.642	1099.24	56.916	1099.24	34.9963
1099.73	95.1016	1099.73	55.5168	1099.73	29.8118	1099.73	65.7114	1099.73	56.9121	1099.73	34.9413
1100.21	95.0658	1100.21	55.3404	1100.21	29.9547	1100.21	65.7796	1100.21	56.9138	1100.21	34.8916
1100.69	95.029	1100.69	55.1643	1100.69	30.0857	1100.69	65.8475	1100.69	56.9205	1100.69	34.8469
1101.17	94.9911	1101.17	54.99	1101.17	30.2046	1101.17	65.916	1101.17	56.9327	1101.17	34.8073
1101.65	94.9524	1101.65	54.8192	1101.65	30.3117	1101.65	65.986	1101.65	56.9504	1101.65	34.7739
1102.14	94.9131	1102.14	54.654	1102.14	30.4071	1102.14	66.0581	1102.14	56.9742	1102.14	34.7478
1102.62	94.8733	1102.62	54.4962	1102.62	30.49	1102.62	66.1315	1102.62	57.0037	1102.62	34.7294
1103.1	94.8331	1103.1	54.3466	1103.1	30.5589	1103.1	66.2046	1103.1	57.0377	1103.1	34.7183
1103.58	94.7925	1103.58	54.205	1103.58	30.6116	1103.58	66.2749	1103.58	57.0744	1103.58	34.7131
1104.07	94.7514	1104.07	54.071	1104.07	30.6457	1104.07	66.3392	1104.07	57.1117	1104.07	34.7119
1104.55	94.7097	1104.55	53.9444	1104.55	30.6593	1104.55	66.3952	1104.55	57.1477	1104.55	34.7132
1105.03	94.6675	1105.03	53.8257	1105.03	30.6519	1105.03	66.441	1105.03	57.1816	1105.03	34.7165
1105.51	94.6251	1105.51	53.7161	1105.51	30.6237	1105.51	66.4759	1105.51	57.2132	1105.51	34.7219
1105.99	94.5825	1105.99	53.6172	1105.99	30.5761	1105.99	66.5001	1105.99	57.243	1105.99	34.7304
1106.48	94.5398	1106.48	53.5303	1106.48	30.5109	1106.48	66.5143	1106.48	57.2715	1106.48	34.7424
1106.96	94.497	1106.96	53.4559	1106.96	30.4299	1106.96	66.5195	1106.96	57.2991	1106.96	34.7582
1107.44	94.4539	1107.44	53.3942	1107.44	30.3353	1107.44	66.5169	1107.44	57.3257	1107.44	34.7773
1107.92	94.4103	1107.92	53.3449	1107.92	30.2291	1107.92	66.508	1107.92	57.3516	1107.92	34.7992
1108.4	94.3659	1108.4	53.3081	1108.4	30.1145	1108.4	66.4951	1108.4	57.3774	1108.4	34.824
1108.89	94.3207	1108.89	53.2847	1108.89	29.995	1108.89	66.481	1108.89	57.4047	1108.89	34.8529
1109.37	94.2747	1109.37	53.2758	1109.37	29.875	1109.37	66.4691	1109.37	57.4357	1109.37	34.8878
1109.85	94.2281	1109.85	53.283	1109.85	29.759	1109.85	66.4626	1109.85	57.4731	1109.85	34.931
1110.33	94.1809	1110.33	53.3069	1110.33	29.6507	1110.33	66.464	1110.33	57.5189	1110.33	34.9843
1110.82	94.1329	1110.82	53.3473	1110.82	29.553	1110.82	66.475	1110.82	57.5745	1110.82	35.0485
1111.3	94.0841	1111.3	53.4028	1111.3	29.4673	1111.3	66.4966	1111.3	57.6404	1111.3	35.1234
1111.78	94.034	1111.78	53.472	1111.78	29.3946	1111.78	66.5289	1111.78	57.7167	1111.78	35.2087
1112.26	93.9824	1112.26	53.5531	1112.26	29.3352	1112.26	66.5722	1112.26	57.8035	1112.26	35.304
1112.74	93.9291	1112.74	53.6454	1112.74	29.2901	1112.74	66.627	1112.74	57.9011	1112.74	35.4096
1113.23	93.8741	1113.23	53.7482	1113.23	29.2599	1113.23	66.694	1113.23	58.0101	1113.23	35.5264
1113.71	93.8174	1113.71	53.8611	1113.71	29.2453	1113.71	66.7737	1113.71	58.1309	1113.71	35.655
1114.19	93.7588	1114.19	53.9831	1114.19	29.2463	1114.19	66.8663	1114.19	58.2631	1114.19	35.7953
1114.67	93.6983	1114.67	54.1125	1114.67	29.2616	1114.67	66.9709	1114.67	58.4056	1114.67	35.946
1115.15	93.6356	1115.15	54.2468	1115.15	29.2892	1115.15	67.0862	1115.15	58.5563	1115.15	36.1047
1115.64	93.5706	1115.64	54.3838	1115.64	29.3264	1115.64	67.2104	1115.64	58.7129	1115.64	36.2688
1116.12	93.5032	1116.12	54.5217	1116.12	29.3708	1116.12	67.3415	1116.12	58.8733	1116.12	36.4358
1116.6	93.4336	1116.6	54.6595	1116.6	29.4204	1116.6	67.4781	1116.6	59.036	1116.6	36.6039
1117.08	93.3621	1117.08	54.797	1117.08	29.4735	1117.08	67.6188	1117.08	59.1999	1117.08	36.7722
1117.57	93.289	1117.57	54.9342	1117.57	29.5288	1117.57	67.7621	1117.57	59.3641	1117.57	36.94
1118.05	93.2149	1118.05	55.0707	1118.05	29.5844	1118.05	67.9059	1118.05	59.5275	1118.05	37.1061
1118.53	93.14	1118.53	55.2057	1118.53	29.6377	1118.53	68.0478	1118.53	59.6882	1118.53	37.2689
1119.01	93.0644	1119.01	55.3374	1119.01	29.686	1119.01	68.185	1119.01	59.8441	1119.01	37.426
1119.49	92.9881	1119.49	55.4645	1119.49	29.7262	1119.49	68.3147	1119.49	59.9928	1119.49	37.5753
1119.97	92.9112	1119.97	55.5856	1119.97	29.7559	1119.97	68.4347	1119.97	60.1324	1119.97	37.7149
1120.46	92.8335	1120.46	55.7002	1120.46	29.7732	1120.46	68.5436	1120.46	60.2617	1120.46	37.8443
1120.94	92.7553	1120.94	55.8086	1120.94	29.777	1120.94	68.6406	1120.94	60.3802	1120.94	37.9632
1121.42	92.6764	1121.42	55.9108	1121.42	29.7664	1121.42	68.7252	1121.42	60.4875	1121.42	38.072
1121.9	92.5966	1121.9	56.0068	1121.9	29.7401	1121.9	68.797	1121.9	60.5832	1121.9	38.1704
1122.39	92.5158	1122.39	56.096	1122.39	29.6961	1122.39	68.8552	1122.39	60.6662	1122.39	38.2578
1122.87	92.4336	1122.87	56.1771	1122.87	29.6317	1122.87	68.8984	1122.87	60.7355	1122.87	38.3325
1123.35	92.3499	1123.35	56.2493	1123.35	29.5438	1123.35	68.9254	1123.35	60.7895	1123.35	38.3931
1123.83	92.2651	1123.83	56.3123	1123.83	29.4296	1123.83	68.9352	1123.83	60.8275	1123.83	38.4387
1124.31	92.1797	1124.31	56.3666	1124.31	29.2867	1124.31	68.9271	1124.31	60.8494	1124.31	38.4692
1124.8	92.0951	1124.8	56.4136	1124.8	29.1132	1124.8	68.9009	1124.8	60.8556	1124.8	38.4852
1125.28	92.0123	1125.28	56.4549	1125.28	28.9079	1125.28	68.8566	1125.28	60.8469	1125.28	38.4879
1125.76	91.9327	1125.76	56.4919	1125.76	28.6694	1125.76	68.7938	1125.76	60.824	1125.76	38.4782
1126.24	91.8567	1126.24	56.5253	1126.24	28.3963	1126.24	68.7118	1126.24	60.7868	1126.24	38.4564
1126.72	91.7846	1126.72	56.5551	1126.72	28.0872	1126.72	68.6096	1126.72	60.7351	1126.72	38.4222
1127.21	91.7158	1127.21	56.5812	1127.21	27.7412	1127.21	68.4859	1127.21	60.6681	1127.21	38.3749
1127.69	91.6493	1127.69	56.6032	1127.69	27.3585	1127.69	68.3402	1127.69	60.5854	1127.69	38.3145
1128.17	91.5836	1128.17	56.6218	1128.17	26.9413	1128.17	68.1724	1128.17	60.4873	1128.17	38.2413
1128.65	91.5171	1128.65	56.6377	1128.65	26.494	1128.65	67.9835	1128.65	60.3748	1128.65	38.1566
1129.14	91.4482	1129.14	56.6519	1129.14	26.0226	1129.14	67.7756	1129.14	60.2492	1129.14	38.0622
1129.62	91.3752	1129.62	56.6651	1129.62	25.5351	1129.62	67.5513	1129.62	60.1123	1129.62	37.9596
1130.1	91.2966	1130.1	56.6771	1130.1	25.0397	1130.1	67.3136	1130.1	59.9658	1130.1	37.8501
1130.58	91.2111	1130.58	56.6876	1130.58	24.5446	1130.58	67.0663	1130.58	59.8112	1130.58	37.7345
1131.06	91.1178	1131.06	56.6963	1131.06	24.0582	1131.06	66.8135	1131.06	59.6507	1131.06	37.6137
1131.55	91.0164	1131.55	56.7031	1131.55	23.5889	1131.55	66.5604	1131.55	59.487	1131.55	37.4893
1132.03	90.9071	1132.03	56.709	1132.03	23.1456	1132.03	66.3135	1132.03	59.3241	1132.03	37.3644
1132.51	90.7907	1132.51	56.7156	1132.51	22.7373	1132.51	66.0797	1132.51	59.1669	1132.51	37.243
1132.99	90.6683	1132.99	56.7245	1132.99	22.3726	1132.99	65.8664	1132.99	59.0211	1132.99	37.1298
1133.47	90.541	1133.47	56.7373	1133.47	22.0587	1133.47	65.6808	1133.47	58.8923	1133.47	37.0299
1133.96	90.41	1133.96	56.7548	1133.96	21.8005	1133.96	65.5285	1133.96	58.7854	1133.96	36.9472
1134.44	90.2764	1134.44	56.7769	1134.44	21.6004	1134.44	65.4141	1134.44	58.7043	1134.44	36.885
1134.92	90.1411	1134.92	56.8035	1134.92	21.459	1134.92	65.3407	1134.92	58.6524	1134.92	36.846
1135.4	90.0053	1135.4	56.8344	1135.4	21.3753	1135.4	65.3104	1135.4	58.6324	1135.4	36.8326
1135.88	89.8701	1135.88	56.87	1135.88	21.3479	1135.88	65.3244	1135.88	58.6466	1135.88	36.8469
1136.37	89.7369	1136.37	56.9109	1136.37	21.3748	1136.37	65.3831	1136.37	58.6968	1136.37	36.8913
1136.85	89.6068	1136.85	56.9578	1136.85	21.4531	1136.85	65.4857	1136.85	58.7837	1136.85	36.9669
1137.33	89.4809	1137.33	57.0109	1137.33	21.5786	1137.33	65.6297	1137.33	58.9068	1137.33	37.0738
1137.81	89.3597	1137.81	57.0697	1137.81	21.7455	1137.81	65.8112	1137.81	59.0637	1137.81	37.2102
1138.3	89.2436	1138.3	57.1334	1138.3	21.9468	1138.3	66.0251	1138.3	59.2505	1138.3	37.373
1138.78	89.1326	1138.78	57.2009	1138.78	22.1756	1138.78	66.2658	1138.78	59.4629	1138.78	37.5584
1139.26	89.0272	1139.26	57.2719	1139.26	22.4254	1139.26	66.5281	1139.26	59.6963	1139.26	37.7629
1139.74	88.9281	1139.74	57.347	1139.74	22.6912	1139.74	66.8078	1139.74	59.9471	1139.74	37.9837
1140.22	88.8367	1140.22	57.4276	1140.22	22.9691	1140.22	67.1017	1140.22	60.2126	1140.22	38.2194
1140.71	88.7549	1140.71	57.5155	1140.71	23.2565	1140.71	67.4076	1140.71	60.4909	1140.71	38.4692
1141.19	88.6847	1141.19	57.6124	1141.19	23.5511	1141.19	67.7242	1141.19	60.7809	1141.19	38.7327
1141.67	88.6283	1141.67	57.7195	1141.67	23.8511	1141.67	68.0509	1141.67	61.0819	1141.67	39.0097
1142.15	88.5876	1142.15	57.8376	1142.15	24.1554	1142.15	68.3878	1142.15	61.3941	1142.15	39.3005
1142.63	88.5643	1142.63	57.9674	1142.63	24.4643	1142.63	68.7362	1142.63	61.7185	1142.63	39.6061
1143.12	88.56	1143.12	58.1099	1143.12	24.7797	1143.12	69.0985	1143.12	62.0573	1143.12	39.9289
1143.6	88.5755	1143.6	58.2666	1143.6	25.1053	1143.6	69.4778	1143.6	62.414	1143.6	40.2724
1144.08	88.6113	1144.08	58.4393	1144.08	25.446	1144.08	69.8778	1144.08	62.7925	1144.08	40.6411
1144.56	88.6671	1144.56	58.6299	1144.56	25.807	1144.56	70.3018	1144.56	63.1968	1144.56	41.0394
1145.05	88.7418	1145.05	58.8394	1145.05	26.1929	1145.05	70.7522	1145.05	63.6298	1145.05	41.4708
1145.53	88.8332	1145.53	59.0682	1145.53	26.6075	1145.53	71.2301	1145.53	64.0935	1145.53	41.9376
1146.01	88.9385	1146.01	59.3164	1146.01	27.0534	1146.01	71.7353	1146.01	64.5882	1146.01	42.4408
1146.49	89.0546	1146.49	59.5836	1146.49	27.533	1146.49	72.2671	1146.49	65.1136	1146.49	42.9803
1146.97	89.1785	1146.97	59.8702	1146.97	28.0487	1146.97	72.824	1146.97	65.6688	1146.97	43.5563
1147.46	89.3074	1147.46	60.1773	1147.46	28.6027	1147.46	73.4046	1147.46	66.2525	1147.46	44.1685
1147.94	89.4391	1147.94	60.5065	1147.94	29.1969	1147.94	74.0066	1147.94	66.863	1147.94	44.8165
1148.42	89.5714	1148.42	60.8598	1148.42	29.832	1148.42	74.6275	1148.42	67.4979	1148.42	45.4994
1148.9	89.7027	1148.9	61.2383	1148.9	30.5073	1148.9	75.2637	1148.9	68.1535	1148.9	46.2145
1149.38	89.8315	1149.38	61.6428	1149.38	31.2203	1149.38	75.9108	1149.38	68.8255	1149.38	46.9583
1149.87	89.9565	1149.87	62.0733	1149.87	31.9672	1149.87	76.564	1149.87	69.5088	1149.87	47.7263
1150.35	90.0771	1150.35	62.5294	1150.35	32.7435	1150.35	77.2184	1150.35	70.1985	1150.35	48.5138
1150.83	90.1928	1150.83	63.0106	1150.83	33.545	1150.83	77.8694	1150.83	70.8898	1150.83	49.3164
1151.31	90.304	1151.31	63.5164	1151.31	34.3671	1151.31	78.5125	1151.31	71.5788	1151.31	50.1302
1151.8	90.4108	1151.8	64.0459	1151.8	35.205	1151.8	79.1433	1151.8	72.2618	1151.8	50.9515
1152.28	90.5138	1152.28	64.5973	1152.28	36.0529	1152.28	79.7575	1152.28	72.9354	1152.28	51.7765
1152.76	90.6131	1152.76	65.1678	1152.76	36.9038	1152.76	80.3506	1152.76	73.596	1152.76	52.6007
1153.24	90.7083	1153.24	65.7538	1153.24	37.7501	1153.24	80.9182	1153.24	74.24	1153.24	53.419
1153.72	90.799	1153.72	66.3511	1153.72	38.5836	1153.72	81.4562	1153.72	74.8638	1153.72	54.2267
1154.21	90.8843	1154.21	66.9556	1154.21	39.3966	1154.21	81.9615	1154.21	75.4646	1154.21	55.019
1154.69	90.9634	1154.69	67.5642	1154.69	40.1824	1154.69	82.432	1154.69	76.0401	1154.69	55.7926
1155.17	91.0354	1155.17	68.1746	1155.17	40.9353	1155.17	82.8665	1155.17	76.5889	1155.17	56.5448
1155.65	91.0998	1155.65	68.7854	1155.65	41.6504	1155.65	83.2648	1155.65	77.11	1155.65	57.2737
1156.13	91.1562	1156.13	69.3956	1156.13	42.3233	1156.13	83.6275	1156.13	77.6028	1156.13	57.9776
1156.62	91.2044	1156.62	70.0045	1156.62	42.9502	1156.62	83.9553	1156.62	78.0664	1156.62	58.6547
1157.1	91.2446	1157.1	70.6112	1157.1	43.5276	1157.1	84.2493	1157.1	78.5003	1157.1	59.3034
1157.58	91.2772	1157.58	71.2152	1157.58	44.053	1157.58	84.511	1157.58	78.9039	1157.58	59.922
1158.06	91.3034	1158.06	71.8163	1158.06	44.5248	1158.06	84.7419	1158.06	79.2769	1158.06	60.5094
1158.55	91.3251	1158.55	72.4148	1158.55	44.9428	1158.55	84.9435	1158.55	79.6196	1158.55	61.0654
1159.03	91.3445	1159.03	73.011	1159.03	45.3077	1159.03	85.1173	1159.03	79.9326	1159.03	61.5898
1159.51	91.3647	1159.51	73.6053	1159.51	45.6208	1159.51	85.2643	1159.51	80.2166	1159.51	62.0832
1159.99	91.3883	1159.99	74.1975	1159.99	45.8837	1159.99	85.3852	1159.99	80.4725	1159.99	62.5457
1160.47	91.4179	1160.47	74.7865	1160.47	46.0978	1160.47	85.4802	1160.47	80.7006	1160.47	62.9772
1160.96	91.4552	1160.96	75.3704	1160.96	46.2643	1160.96	85.5488	1160.96	80.9012	1160.96	63.3769
1161.44	91.5011	1161.44	75.9474	1161.44	46.3841	1161.44	85.5903	1161.44	81.0739	1161.44	63.7439
1161.92	91.5554	1161.92	76.5151	1161.92	46.458	1161.92	85.6037	1161.92	81.2184	1161.92	64.0769
1162.4	91.6171	1162.4	77.0722	1162.4	46.4865	1162.4	85.5882	1162.4	81.334	1162.4	64.3748
1162.88	91.6846	1162.88	77.6174	1162.88	46.4702	1162.88	85.5433	1162.88	81.42	1162.88	64.6364
1163.37	91.7554	1163.37	78.1501	1163.37	46.4098	1163.37	85.4689	1163.37	81.4758	1163.37	64.8604
1163.85	91.8266	1163.85	78.6701	1163.85	46.3058	1163.85	85.3651	1163.85	81.5004	1163.85	65.0454
1164.33	91.8949	1164.33	79.1768	1164.33	46.1584	1164.33	85.2322	1164.33	81.4926	1164.33	65.1894
1164.81	91.957	1164.81	79.6701	1164.81	45.9675	1164.81	85.0706	1164.81	81.4509	1164.81	65.2902
1165.3	92.0099	1165.3	80.1497	1165.3	45.7325	1165.3	84.8803	1165.3	81.3736	1165.3	65.3449
1165.78	92.0511	1165.78	80.6154	1165.78	45.4525	1165.78	84.6606	1165.78	81.2585	1165.78	65.3508
1166.26	92.0788	1166.26	81.0672	1166.26	45.1264	1166.26	84.4104	1166.26	81.1036	1166.26	65.3049
1166.74	92.0924	1166.74	81.5052	1166.74	44.7535	1166.74	84.1281	1166.74	80.9068	1166.74	65.2046
1167.22	92.0919	1167.22	81.9291	1167.22	44.3333	1167.22	83.8118	1167.22	80.6663	1167.22	65.0476
1167.71	92.0778	1167.71	82.3382	1167.71	43.8657	1167.71	83.4589	1167.71	80.3805	1167.71	64.8319
1168.19	92.0511	1168.19	82.7313	1168.19	43.3507	1168.19	83.0672	1168.19	80.0481	1168.19	64.556
1168.67	92.0127	1168.67	83.1072	1168.67	42.7884	1168.67	82.6343	1168.67	79.6679	1168.67	64.2183
1169.15	91.9637	1169.15	83.4645	1169.15	42.1785	1169.15	82.158	1169.15	79.2389	1169.15	63.8178
1169.63	91.9048	1169.63	83.802	1169.63	41.5208	1169.63	81.6365	1169.63	78.7605	1169.63	63.3538
1170.12	91.8368	1170.12	84.1193	1170.12	40.8147	1170.12	81.0688	1170.12	78.2324	1170.12	62.8259
1170.6	91.7605	1170.6	84.4164	1170.6	40.0604	1170.6	80.455	1170.6	77.6549	1170.6	62.2348
1171.08	91.6765	1171.08	84.694	1171.08	39.2588	1171.08	79.796	1171.08	77.0293	1171.08	61.5822
1171.56	91.5856	1171.56	84.9531	1171.56	38.4117	1171.56	79.0944	1171.56	76.3579	1171.56	60.871
1172.05	91.4883	1172.05	85.1951	1172.05	37.5222	1172.05	78.3532	1172.05	75.6438	1172.05	60.105
1172.53	91.3851	1172.53	85.4213	1172.53	36.5936	1172.53	77.5762	1172.53	74.8909	1172.53	59.2892
1173.01	91.2764	1173.01	85.6332	1173.01	35.6298	1173.01	76.7669	1173.01	74.1032	1173.01	58.4287
1173.49	91.1627	1173.49	85.8319	1173.49	34.635	1173.49	75.9292	1173.49	73.2852	1173.49	57.5293
1173.97	91.0446	1173.97	86.0186	1173.97	33.6139	1173.97	75.0666	1173.97	72.4417	1173.97	56.5971
1174.45	90.923	1174.45	86.194	1174.45	32.5719	1174.45	74.1833	1174.45	71.578	1174.45	55.6392
1174.94	90.7991	1174.94	86.3581	1174.94	31.5159	1174.94	73.2835	1174.94	70.6998	1174.94	54.6629
1175.42	90.6741	1175.42	86.5107	1175.42	30.4535	1175.42	72.3723	1175.42	69.8133	1175.42	53.6764
1175.9	90.5491	1175.9	86.6512	1175.9	29.3924	1175.9	71.4544	1175.9	68.9245	1175.9	52.6875
1176.38	90.425	1176.38	86.7784	1176.38	28.3397	1176.38	70.5346	1176.38	68.0386	1176.38	51.7031
1176.87	90.3024	1176.87	86.8914	1176.87	27.3008	1176.87	69.6166	1176.87	67.1597	1176.87	50.7287
1177.35	90.1815	1177.35	86.9892	1177.35	26.2797	1177.35	68.7036	1177.35	66.2908	1177.35	49.7683
1177.83	90.0624	1177.83	87.0713	1177.83	25.2794	1177.83	67.7988	1177.83	65.4342	1177.83	48.8248
1178.31	89.9453	1178.31	87.1376	1178.31	24.3031	1178.31	66.9055	1178.31	64.5921	1178.31	47.9009
1178.8	89.8302	1178.8	87.1886	1178.8	23.3548	1178.8	66.0278	1178.8	63.767	1178.8	46.9995
1179.28	89.7171	1179.28	87.2251	1179.28	22.4391	1179.28	65.1704	1179.28	62.9622	1179.28	46.1236
1179.76	89.6059	1179.76	87.2481	1179.76	21.5609	1179.76	64.3379	1179.76	62.1809	1179.76	45.2766
1180.24	89.4959	1180.24	87.2589	1180.24	20.7238	1180.24	63.5343	1180.24	61.4258	1180.24	44.4609
1180.72	89.3865	1180.72	87.2585	1180.72	19.9301	1180.72	62.7625	1180.72	60.699	1180.72	43.6779
1181.2	89.2766	1181.2	87.2478	1181.2	19.1801	1181.2	62.0242	1181.2	60.0017	1181.2	42.9282
1181.69	89.1651	1181.69	87.2269	1181.69	18.4734	1181.69	61.3199	1181.69	59.3345	1181.69	42.2119
1182.17	89.0512	1182.17	87.1959	1182.17	17.8093	1182.17	60.6503	1182.17	58.6979	1182.17	41.5288
1182.65	88.9341	1182.65	87.1539	1182.65	17.1877	1182.65	60.0155	1182.65	58.0923	1182.65	40.8794
1183.13	88.8132	1183.13	87.0996	1183.13	16.6085	1183.13	59.4156	1183.13	57.5181	1183.13	40.2639
1183.62	88.6877	1183.62	87.0313	1183.62	16.0715	1183.62	58.8502	1183.62	56.9753	1183.62	39.6823
1184.1	88.5569	1184.1	86.9468	1184.1	15.5756	1184.1	58.318	1184.1	56.4629	1184.1	39.1337
1184.58	88.4201	1184.58	86.8441	1184.58	15.118	1184.58	57.8169	1184.58	55.979	1184.58	38.6163
1185.06	88.2768	1185.06	86.7209	1185.06	14.6955	1185.06	57.3443	1185.06	55.5211	1185.06	38.1273
1185.54	88.1267	1185.54	86.5757	1185.54	14.3045	1185.54	56.8981	1185.54	55.087	1185.54	37.6643
1186.03	87.97	1186.03	86.4074	1186.03	13.9425	1186.03	56.4766	1186.03	54.6748	1186.03	37.2251
1186.51	87.8076	1186.51	86.2155	1186.51	13.6079	1186.51	56.0793	1186.51	54.2838	1186.51	36.8088
1186.99	87.6408	1186.99	86.0002	1186.99	13.3	1186.99	55.7063	1186.99	53.9136	1186.99	36.4148
1187.47	87.4711	1187.47	85.762	1187.47	13.0183	1187.47	55.3579	1187.47	53.5643	1187.47	36.0428
1187.95	87.3	1187.95	85.5013	1187.95	12.7615	1187.95	55.0335	1187.95	53.2351	1187.95	35.6921
1188.44	87.1292	1188.44	85.2185	1188.44	12.5273	1188.44	54.7323	1188.44	52.9252	1188.44	35.3612
1188.92	86.9603	1188.92	84.9136	1188.92	12.3131	1188.92	54.4528	1188.92	52.633	1188.92	35.0485
1189.4	86.7949	1189.4	84.5862	1189.4	12.1162	1189.4	54.1937	1189.4	52.3574	1189.4	34.7524
1189.88	86.6352	1189.88	84.2354	1189.88	11.9351	1189.88	53.9541	1189.88	52.098	1189.88	34.4724
1190.37	86.483	1190.37	83.8606	1190.37	11.7692	1190.37	53.7338	1190.37	51.8552	1190.37	34.2089
1190.85	86.3406	1190.85	83.4614	1190.85	11.6186	1190.85	53.5328	1190.85	51.6301	1190.85	33.9632
1191.33	86.2096	1191.33	83.0377	1191.33	11.4833	1191.33	53.3511	1191.33	51.4236	1191.33	33.7362
1191.81	86.0913	1191.81	82.5901	1191.81	11.3624	1191.81	53.1878	1191.81	51.2363	1191.81	33.5289
1192.29	85.9862	1192.29	82.1201	1192.29	11.2543	1192.29	53.0418	1192.29	51.0683	1192.29	33.3413
1192.78	85.8945	1192.78	81.6298	1192.78	11.157	1192.78	52.9119	1192.78	50.9194	1192.78	33.1732
1193.26	85.816	1193.26	81.1226	1193.26	11.0689	1193.26	52.7974	1193.26	50.7895	1193.26	33.0249
1193.74	85.7506	1193.74	80.6031	1193.74	10.9893	1193.74	52.699	1193.74	50.6795	1193.74	32.8973
1194.22	85.6978	1194.22	80.0774	1194.22	10.9186	1194.22	52.6182	1194.22	50.5909	1194.22	32.7925
1194.7	85.6572	1194.7	79.5525	1194.7	10.8578	1194.7	52.5571	1194.7	50.5254	1194.7	32.7128
1195.19	85.628	1195.19	79.0362	1195.19	10.8078	1195.19	52.518	1195.19	50.4848	1195.19	32.6605
1195.67	85.609	1195.67	78.5365	1195.67	10.7685	1195.67	52.5022	1195.67	50.4703	1195.67	32.6372
1196.15	85.5988	1196.15	78.0615	1196.15	10.7391	1196.15	52.5104	1196.15	50.4823	1196.15	32.6438
1196.63	85.596	1196.63	77.6185	1196.63	10.7183	1196.63	52.5427	1196.63	50.5213	1196.63	32.681
1197.12	85.5996	1197.12	77.2148	1197.12	10.7053	1197.12	52.5994	1197.12	50.5878	1197.12	32.7498
1197.6	85.6089	1197.6	76.8569	1197.6	10.7	1197.6	52.6808	1197.6	50.6833	1197.6	32.852
1198.08	85.624	1198.08	76.551	1198.08	10.7031	1198.08	52.7876	1198.08	50.8096	1198.08	32.9901
1198.56	85.6451	1198.56	76.3021	1198.56	10.7156	1198.56	52.9202	1198.56	50.9686	1198.56	33.1667
1199.04	85.6727	1199.04	76.1143	1199.04	10.7379	1199.04	53.0784	1199.04	51.162	1199.04	33.384
1199.53	85.7072	1199.53	75.9897	1199.53	10.7696	1199.53	53.2613	1199.53	51.3903	1199.53	33.643
1200.01	85.7491	1200.01	75.9286	1200.01	10.8094	1200.01	53.4674	1200.01	51.6531	1200.01	33.9438
1200.49	85.7987	1200.49	75.9295	1200.49	10.8559	1200.49	53.6953	1200.49	51.9496	1200.49	34.2863
1200.97	85.8566	1200.97	75.9892	1200.97	10.9081	1200.97	53.9444	1200.97	52.2791	1200.97	34.67
1201.45	85.9236	1201.45	76.103	1201.45	10.9661	1201.45	54.2151	1201.45	52.6411	1201.45	35.0951
1201.94	86.0002	1201.94	76.2648	1201.94	11.0306	1201.94	54.5087	1201.94	53.0353	1201.94	35.5617
1202.42	86.087	1202.42	76.4669	1202.42	11.1028	1202.42	54.8265	1202.42	53.461	1202.42	36.069
1202.9	86.1841	1202.9	76.7003	1202.9	11.1833	1202.9	55.1693	1202.9	53.9165	1202.9	36.615
1203.38	86.2907	1203.38	76.9549	1203.38	11.2718	1203.38	55.5372	1203.38	54.3991	1203.38	37.1959
1203.87	86.4058	1203.87	77.2196	1203.87	11.3671	1203.87	55.929	1203.87	54.9051	1203.87	37.8063
1204.35	86.528	1204.35	77.4833	1204.35	11.4681	1204.35	56.343	1204.35	55.4301	1204.35	38.4401
1204.83	86.6555	1204.83	77.7352	1204.83	11.5742	1204.83	56.7775	1204.83	55.9698	1204.83	39.0908
1205.31	86.7871	1205.31	77.9654	1205.31	11.6856	1205.31	57.2305	1205.31	56.5204	1205.31	39.7522
1205.79	86.9212	1205.79	78.1653	1205.79	11.8035	1205.79	57.7	1205.79	57.0779	1205.79	40.4177
1206.28	87.0568	1206.28	78.3277	1206.28	11.9291	1206.28	58.1837	1206.28	57.6381	1206.28	41.0804
1206.76	87.1925	1206.76	78.4467	1206.76	12.0631	1206.76	58.678	1206.76	58.196	1206.76	41.7326
1207.24	87.3273	1207.24	78.5181	1207.24	12.2052	1207.24	59.1791	1207.24	58.7462	1207.24	42.3659
1207.72	87.4604	1207.72	78.5392	1207.72	12.3544	1207.72	59.6826	1207.72	59.2823	1207.72	42.9719
1208.2	87.5912	1208.2	78.509	1208.2	12.5098	1208.2	60.1843	1208.2	59.7987	1208.2	43.5429
1208.69	87.7198	1208.69	78.4279	1208.69	12.6712	1208.69	60.6812	1208.69	60.29	1208.69	44.0725
1209.17	87.8465	1209.17	78.2974	1209.17	12.8391	1209.17	61.171	1209.17	60.7519	1209.17	44.5559
1209.65	87.9719	1209.65	78.1204	1209.65	13.0151	1209.65	61.6521	1209.65	61.181	1209.65	44.9897
1210.13	88.0965	1210.13	77.9002	1210.13	13.2008	1210.13	62.1229	1210.13	61.5742	1210.13	45.3714
1210.62	88.2205	1210.62	77.6405	1210.62	13.397	1210.62	62.5812	1210.62	61.9287	1210.62	45.6992
1211.1	88.3435	1211.1	77.3452	1211.1	13.6036	1211.1	63.0239	1211.1	62.2417	1211.1	45.9713
1211.58	88.4649	1211.58	77.0173	1211.58	13.8196	1211.58	63.4474	1211.58	62.5108	1211.58	46.1868
1212.06	88.5841	1212.06	76.66	1212.06	14.0439	1212.06	63.8475	1212.06	62.7338	1212.06	46.3451
1212.54	88.7005	1212.54	76.2757	1212.54	14.2757	1212.54	64.2204	1212.54	62.9097	1212.54	46.4468
1213.03	88.814	1213.03	75.8668	1213.03	14.5153	1213.03	64.5626	1213.03	63.0382	1213.03	46.4936
1213.51	88.925	1213.51	75.4356	1213.51	14.7632	1213.51	64.8711	1213.51	63.1202	1213.51	46.4881
1213.99	89.0341	1213.99	74.9844	1213.99	15.0199	1213.99	65.1434	1213.99	63.157	1213.99	46.4333
1214.47	89.1419	1214.47	74.5154	1214.47	15.2851	1214.47	65.3771	1214.47	63.1505	1214.47	46.3327
1214.95	89.2488	1214.95	74.0303	1214.95	15.5571	1214.95	65.5701	1214.95	63.1023	1214.95	46.1893
1215.44	89.3549	1215.44	73.5306	1215.44	15.8336	1215.44	65.7206	1215.44	63.0139	1215.44	46.0056
1215.92	89.4597	1215.92	73.0178	1215.92	16.112	1215.92	65.8275	1215.92	62.8867	1215.92	45.7841
1216.4	89.5626	1216.4	72.4933	1216.4	16.3899	1216.4	65.8905	1216.4	62.7225	1216.4	45.5271
1216.88	89.6626	1216.88	71.959	1216.88	16.6655	1216.88	65.9105	1216.88	62.5234	1216.88	45.2373
1217.37	89.7584	1217.37	71.4171	1217.37	16.9374	1217.37	65.8891	1217.37	62.2921	1217.37	44.9178
1217.85	89.8487	1217.85	70.8706	1217.85	17.2033	1217.85	65.8284	1217.85	62.0315	1217.85	44.5721
1218.33	89.9316	1218.33	70.3223	1218.33	17.4605	1218.33	65.7308	1218.33	61.7448	1218.33	44.2035
1218.81	90.0058	1218.81	69.7748	1218.81	17.7049	1218.81	65.5982	1218.81	61.4345	1218.81	43.8153
1219.29	90.0698	1219.29	69.2298	1219.29	17.9319	1219.29	65.4326	1219.29	61.103	1219.29	43.4099
1219.78	90.1231	1219.78	68.6888	1219.78	18.1371	1219.78	65.236	1219.78	60.7528	1219.78	42.9898
1220.26	90.1657	1220.26	68.1526	1220.26	18.3168	1220.26	65.0107	1220.26	60.3862	1220.26	42.5577
1220.74	90.1985	1220.74	67.6218	1220.74	18.4686	1220.74	64.7599	1220.74	60.0066	1220.74	42.1167
1221.22	90.2227	1221.22	67.0973	1221.22	18.5913	1221.22	64.4875	1221.22	59.6181	1221.22	41.6712
1221.7	90.2401	1221.7	66.58	1221.7	18.6846	1221.7	64.1982	1221.7	59.2254	1221.7	41.2262
1222.19	90.2525	1222.19	66.0709	1222.19	18.7486	1222.19	63.8972	1222.19	58.8336	1222.19	40.7867
1222.67	90.2611	1222.67	65.5705	1222.67	18.7836	1222.67	63.5897	1222.67	58.4475	1222.67	40.3575
1223.15	90.2671	1223.15	65.0789	1223.15	18.7901	1223.15	63.2807	1223.15	58.0715	1223.15	39.9427
1223.63	90.2713	1223.63	64.5964	1223.63	18.7693	1223.63	62.9753	1223.63	57.7096	1223.63	39.5459
1224.11	90.2742	1224.11	64.1232	1224.11	18.7236	1224.11	62.6789	1224.11	57.366	1224.11	39.1702
1224.6	90.2765	1224.6	63.6605	1224.6	18.6568	1224.6	62.3974	1224.6	57.0449	1224.6	38.8195
1225.08	90.2787	1225.08	63.21	1225.08	18.5739	1225.08	62.1371	1225.08	56.751	1225.08	38.4975
1225.56	90.2816	1225.56	62.7738	1225.56	18.4805	1225.56	61.9042	1225.56	56.4888	1225.56	38.208
1226.04	90.2857	1226.04	62.354	1226.04	18.3825	1226.04	61.704	1226.04	56.262	1226.04	37.9541
1226.53	90.2915	1226.53	61.952	1226.53	18.2849	1226.53	61.5407	1226.53	56.0732	1226.53	37.7376
1227.01	90.2995	1227.01	61.5683	1227.01	18.1921	1227.01	61.4168	1227.01	55.9234	1227.01	37.5586
1227.49	90.3101	1227.49	61.2028	1227.49	18.1076	1227.49	61.3338	1227.49	55.8127	1227.49	37.4164
1227.97	90.3239	1227.97	60.8549	1227.97	18.0353	1227.97	61.2921	1227.97	55.7402	1227.97	37.3094
1228.45	90.3414	1228.45	60.5241	1228.45	17.9792	1228.45	61.292	1228.45	55.7051	1228.45	37.2363
1228.94	90.3634	1228.94	60.2105	1228.94	17.9435	1228.94	61.3334	1228.94	55.7062	1228.94	37.1957
1229.42	90.3903	1229.42	59.9141	1229.42	17.9322	1229.42	61.4154	1229.42	55.7423	1229.42	37.1862
1229.9	90.4224	1229.9	59.6347	1229.9	17.9483	1229.9	61.5365	1229.9	55.8113	1229.9	37.2057
1230.38	90.4595	1230.38	59.3721	1230.38	17.9934	1230.38	61.6938	1230.38	55.9101	1230.38	37.2512
1230.86	90.501	1230.86	59.1254	1230.86	18.0677	1230.86	61.8834	1230.86	56.035	1230.86	37.3189
1231.35	90.546	1231.35	58.8935	1231.35	18.1707	1231.35	62.1012	1231.35	56.1817	1231.35	37.4045
1231.83	90.5933	1231.83	58.6755	1231.83	18.3015	1231.83	62.3429	1231.83	56.3461	1231.83	37.5042
1232.31	90.6416	1232.31	58.4711	1232.31	18.4596	1232.31	62.6048	1232.31	56.5249	1232.31	37.6148
1232.79	90.6894	1232.79	58.2806	1232.79	18.6447	1232.79	62.8836	1232.79	56.7153	1232.79	37.734
1233.28	90.7348	1233.28	58.1042	1233.28	18.8562	1233.28	63.176	1233.28	56.915	1233.28	37.8599
1233.76	90.7757	1233.76	57.9423	1233.76	19.0925	1233.76	63.4787	1233.76	57.1216	1233.76	37.9905
1234.24	90.8098	1234.24	57.7942	1234.24	19.3509	1234.24	63.7877	1234.24	57.3323	1234.24	38.1232
1234.72	90.8347	1234.72	57.659	1234.72	19.6274	1234.72	64.099	1234.72	57.544	1234.72	38.2554
1235.2	90.8482	1235.2	57.5353	1235.2	19.9178	1235.2	64.4085	1235.2	57.7539	1235.2	38.3841
1235.68	90.8488	1235.68	57.4219	1235.68	20.2183	1235.68	64.7131	1235.68	57.9595	1235.68	38.507
1236.17	90.8362	1236.17	57.3182	1236.17	20.5255	1236.17	65.0101	1236.17	58.1592	1236.17	38.6228
1236.65	90.811	1236.65	57.224	1236.65	20.8368	1236.65	65.2979	1236.65	58.3522	1236.65	38.731
1237.13	90.7754	1237.13	57.1398	1237.13	21.1496	1237.13	65.5753	1237.13	58.5382	1237.13	38.8316
1237.61	90.7323	1237.61	57.0655	1237.61	21.461	1237.61	65.8415	1237.61	58.7171	1237.61	38.925
1238.1	90.6856	1238.1	57.0009	1238.1	21.768	1238.1	66.0958	1238.1	58.8889	1238.1	39.0114
1238.58	90.6398	1238.58	56.9454	1238.58	22.0675	1238.58	66.3383	1238.58	59.0534	1238.58	39.0908
1239.06	90.5991	1239.06	56.8982	1239.06	22.3574	1239.06	66.5695	1239.06	59.2114	1239.06	39.1639
1239.54	90.5673	1239.54	56.8588	1239.54	22.6374	1239.54	66.7914	1239.54	59.3643	1239.54	39.2323
1240.02	90.5476	1240.02	56.8273	1240.02	22.9091	1240.02	67.0073	1240.02	59.5149	1240.02	39.2988
1240.51	90.5415	1240.51	56.8045	1240.51	23.1759	1240.51	67.2214	1240.51	59.6667	1240.51	39.3674
1240.99	90.549	1240.99	56.7913	1240.99	23.4422	1240.99	67.4384	1240.99	59.8236	1240.99	39.4423
1241.47	90.5681	1241.47	56.7885	1241.47	23.7131	1241.47	67.6623	1241.47	59.9891	1241.47	39.5271
1241.95	90.5955	1241.95	56.7962	1241.95	23.9931	1241.95	67.8964	1241.95	60.1656	1241.95	39.6245
1242.43	90.6268	1242.43	56.8141	1242.43	24.2865	1242.43	68.1425	1242.43	60.3544	1242.43	39.7357
1242.92	90.6575	1242.92	56.8414	1242.92	24.5971	1242.92	68.4013	1242.92	60.5555	1242.92	39.8607
1243.4	90.6837	1243.4	56.8779	1243.4	24.9286	1243.4	68.6727	1243.4	60.7685	1243.4	39.9988
1243.88	90.7032	1243.88	56.9235	1243.88	25.2844	1243.88	68.9559	1243.88	60.9926	1243.88	40.1492
1244.36	90.7155	1244.36	56.979	1244.36	25.6675	1244.36	69.2496	1244.36	61.2268	1244.36	40.3109
1244.85	90.7218	1244.85	57.045	1244.85	26.0793	1244.85	69.552	1244.85	61.4699	1244.85	40.4829
1245.33	90.7248	1245.33	57.1219	1245.33	26.5198	1245.33	69.8609	1245.33	61.7206	1245.33	40.6638
1245.81	90.7285	1245.81	57.2095	1245.81	26.9867	1245.81	70.1737	1245.81	61.977	1245.81	40.8518
1246.29	90.7369	1246.29	57.3068	1246.29	27.4763	1246.29	70.488	1246.29	62.2373	1246.29	41.045
1246.77	90.7541	1246.77	57.413	1246.77	27.9844	1246.77	70.8017	1246.77	62.4999	1246.77	41.2418
1247.26	90.7838	1247.26	57.5269	1247.26	28.5065	1247.26	71.1138	1247.26	62.7642	1247.26	41.4415
1247.74	90.8285	1247.74	57.6485	1247.74	29.0387	1247.74	71.4241	1247.74	63.0303	1247.74	41.6446
1248.22	90.89	1248.22	57.7779	1248.22	29.5778	1248.22	71.7334	1248.22	63.2992	1248.22	41.8525
1248.7	90.9687	1248.7	57.9156	1248.7	30.1203	1248.7	72.0425	1248.7	63.5721	1248.7	42.0671
1249.18	91.064	1249.18	58.0616	1249.18	30.6627	1249.18	72.3521	1249.18	63.8499	1249.18	42.2896
1249.67	91.1742	1249.67	58.2156	1249.67	31.2014	1249.67	72.6625	1249.67	64.133	1249.67	42.5209
1250.15	91.297	1250.15	58.3769	1250.15	31.7329	1250.15	72.9735	1250.15	64.4212	1250.15	42.7609
1250.63	91.43	1250.63	58.5449	1250.63	32.2544	1250.63	73.2846	1250.63	64.7139	1250.63	43.0092
1251.11	91.5708	1251.11	58.719	1251.11	32.7645	1251.11	73.5958	1251.11	65.0109	1251.11	43.2655
1251.6	91.7173	1251.6	58.8996	1251.6	33.2631	1251.6	73.9072	1251.6	65.3121	1251.6	43.5303
1252.08	91.868	1252.08	59.0875	1252.08	33.7511	1252.08	74.219	1252.08	65.618	1252.08	43.8041
1252.56	92.0217	1252.56	59.2832	1252.56	34.2296	1252.56	74.5319	1252.56	65.9288	1252.56	44.0877
1253.04	92.1773	1253.04	59.4873	1253.04	34.6997	1253.04	74.8458	1253.04	66.2448	1253.04	44.3812
1253.52	92.3338	1253.52	59.6994	1253.52	35.1615	1253.52	75.1604	1253.52	66.5654	1253.52	44.684
1254.01	92.4905	1254.01	59.9185	1254.01	35.615	1254.01	75.475	1254.01	66.8896	1254.01	44.9949
1254.49	92.6465	1254.49	60.1434	1254.49	36.0599	1254.49	75.7885	1254.49	67.2164	1254.49	45.3122
1254.97	92.8016	1254.97	60.3728	1254.97	36.4959	1254.97	76.1004	1254.97	67.5448	1254.97	45.6348
1255.45	92.9555	1255.45	60.6064	1255.45	36.9235	1255.45	76.4101	1255.45	67.8743	1255.45	45.962
1255.93	93.1083	1255.93	60.8438	1255.93	37.3435	1255.93	76.7177	1255.93	68.2048	1255.93	46.2937
1256.42	93.2603	1256.42	61.0852	1256.42	37.7567	1256.42	77.0231	1256.42	68.5365	1256.42	46.6302
1256.9	93.4117	1256.9	61.3304	1256.9	38.1639	1256.9	77.3266	1256.9	68.8692	1256.9	46.9718
1257.38	93.5626	1257.38	61.5789	1257.38	38.5654	1257.38	77.6278	1257.38	69.2026	1257.38	47.3179
1257.86	93.713	1257.86	61.8297	1257.86	38.961	1257.86	77.9262	1257.86	69.5357	1257.86	47.6677
1258.35	93.8627	1258.35	62.0818	1258.35	39.3507	1258.35	78.2214	1258.35	69.8675	1258.35	48.0202
1258.83	94.0114	1258.83	62.3343	1258.83	39.7344	1258.83	78.5128	1258.83	70.197	1258.83	48.374
1259.31	94.1588	1259.31	62.5866	1259.31	40.112	1259.31	78.7999	1259.31	70.5234	1259.31	48.7284
1259.79	94.3047	1259.79	62.8387	1259.79	40.4837	1259.79	79.0824	1259.79	70.8461	1259.79	49.0824
1260.27	94.4485	1260.27	63.0901	1260.27	40.8491	1260.27	79.3597	1260.27	71.1642	1260.27	49.435
1260.76	94.5899	1260.76	63.3403	1260.76	41.2075	1260.76	79.6311	1260.76	71.4769	1260.76	49.7845
1261.24	94.7281	1261.24	63.588	1261.24	41.5576	1261.24	79.8954	1261.24	71.7826	1261.24	50.1288
1261.72	94.863	1261.72	63.8318	1261.72	41.8977	1261.72	80.1515	1261.72	72.0797	1261.72	50.4655
1262.2	94.9942	1262.2	64.0704	1262.2	42.2266	1262.2	80.3985	1262.2	72.3668	1262.2	50.7926
1262.68	95.1218	1262.68	64.3029	1262.68	42.5435	1262.68	80.6358	1262.68	72.6431	1262.68	51.1087
1263.17	95.2461	1263.17	64.529	1263.17	42.8485	1263.17	80.8634	1263.17	72.9084	1263.17	51.4137
1263.65	95.3677	1263.65	64.7494	1263.65	43.1423	1263.65	81.0817	1263.65	73.1634	1263.65	51.708
1264.13	95.4869	1264.13	64.9643	1264.13	43.426	1264.13	81.2914	1264.13	73.4086	1264.13	51.9926
1264.61	95.6037	1264.61	65.1742	1264.61	43.7004	1264.61	81.493	1264.61	73.6448	1264.61	52.2682
1265.1	95.718	1265.1	65.3789	1265.1	43.9657	1265.1	81.6865	1265.1	73.872	1265.1	52.5346
1265.58	95.8293	1265.58	65.5776	1265.58	44.2221	1265.58	81.8718	1265.58	74.0902	1265.58	52.7914
1266.06	95.937	1266.06	65.7697	1266.06	44.4692	1266.06	82.0489	1266.06	74.2991	1266.06	53.0378
1266.54	96.0406	1266.54	65.9549	1266.54	44.7074	1266.54	82.2177	1266.54	74.4984	1266.54	53.2731
1267.02	96.1397	1267.02	66.1332	1267.02	44.9372	1267.02	82.3786	1267.02	74.6882	1267.02	53.4974
1267.51	96.2339	1267.51	66.3053	1267.51	45.1596	1267.51	82.5321	1267.51	74.869	1267.51	53.7112
1267.99	96.3231	1267.99	66.4719	1267.99	45.3759	1267.99	82.6789	1267.99	75.0413	1267.99	53.9151
1268.47	96.4073	1268.47	66.6335	1268.47	45.587	1268.47	82.8197	1268.47	75.2057	1268.47	54.1099
1268.95	96.4864	1268.95	66.7901	1268.95	45.7933	1268.95	82.9546	1268.95	75.3621	1268.95	54.2958
1269.43	96.5603	1269.43	66.9408	1269.43	45.9943	1269.43	83.0835	1269.43	75.5105	1269.43	54.4725
1269.92	96.629	1269.92	67.0849	1269.92	46.1893	1269.92	83.2059	1269.92	75.6502	1269.92	54.6392
1270.4	96.6922	1270.4	67.2212	1270.4	46.377	1270.4	83.3212	1270.4	75.7811	1270.4	54.7956
1270.88	96.7501	1270.88	67.3495	1270.88	46.5564	1270.88	83.4291	1270.88	75.9029	1270.88	54.9412
1271.36	96.8027	1271.36	67.4695	1271.36	46.7267	1271.36	83.5294	1271.36	76.0158	1271.36	55.0761
1271.85	96.8503	1271.85	67.5815	1271.85	46.8871	1271.85	83.6221	1271.85	76.1201	1271.85	55.2005
1272.33	96.893	1272.33	67.6857	1272.33	47.0371	1272.33	83.7073	1272.33	76.2159	1272.33	55.3143
1272.81	96.9311	1272.81	67.782	1272.81	47.1762	1272.81	83.7852	1272.81	76.3033	1272.81	55.4175
1273.29	96.9648	1273.29	67.8704	1273.29	47.304	1273.29	83.8559	1273.29	76.3823	1273.29	55.5095
1273.77	96.9945	1273.77	67.9509	1273.77	47.4205	1273.77	83.9196	1273.77	76.4525	1273.77	55.5901
1274.26	97.0203	1274.26	68.0238	1274.26	47.5262	1274.26	83.9767	1274.26	76.5143	1274.26	55.6596
1274.74	97.0427	1274.74	68.0898	1274.74	47.6221	1274.74	84.028	1274.74	76.5681	1274.74	55.7186
1275.22	97.062	1275.22	68.15	1275.22	47.7098	1275.22	84.0744	1275.22	76.6148	1275.22	55.7686
1275.7	97.0785	1275.7	68.2052	1275.7	47.7908	1275.7	84.1166	1275.7	76.6555	1275.7	55.8109
1276.18	97.0926	1276.18	68.2559	1276.18	47.8668	1276.18	84.1552	1276.18	76.691	1276.18	55.8468
1276.67	97.1044	1276.67	68.3019	1276.67	47.9384	1276.67	84.1905	1276.67	76.7222	1276.67	55.8769
1277.15	97.1141	1277.15	68.3426	1277.15	48.0061	1277.15	84.2225	1277.15	76.7491	1277.15	55.9015
1277.63	97.122	1277.63	68.3774	1277.63	48.0701	1277.63	84.2509	1277.63	76.7719	1277.63	55.9204
1278.11	97.1281	1278.11	68.4056	1278.11	48.1305	1278.11	84.2758	1278.11	76.7906	1278.11	55.9336
1278.59	97.133	1278.59	68.4276	1278.59	48.1876	1278.59	84.297	1278.59	76.8057	1278.59	55.9415
1279.08	97.1369	1279.08	68.444	1279.08	48.2422	1279.08	84.3151	1279.08	76.8176	1279.08	55.9449
1279.56	97.1402	1279.56	68.456	1279.56	48.2951	1279.56	84.3307	1279.56	76.8269	1279.56	55.9446
1280.04	97.1432	1280.04	68.4648	1280.04	48.3471	1280.04	84.3444	1280.04	76.8343	1280.04	55.9417
1280.52	97.1461	1280.52	68.4715	1280.52	48.3989	1280.52	84.3567	1280.52	76.84	1280.52	55.9366
1281.01	97.1487	1281.01	68.4768	1281.01	48.4505	1281.01	84.3679	1281.01	76.844	1281.01	55.9294
1281.49	97.1509	1281.49	68.4813	1281.49	48.5017	1281.49	84.3783	1281.49	76.8462	1281.49	55.92
1281.97	97.1524	1281.97	68.4855	1281.97	48.5521	1281.97	84.3881	1281.97	76.8465	1281.97	55.9085
1282.45	97.1531	1282.45	68.4903	1282.45	48.6014	1282.45	84.3974	1282.45	76.8453	1282.45	55.8952
1282.93	97.1528	1282.93	68.4968	1282.93	48.6493	1282.93	84.4066	1282.93	76.8431	1282.93	55.881
1283.42	97.1516	1283.42	68.5057	1283.42	48.6958	1283.42	84.416	1283.42	76.8407	1283.42	55.8669
1283.9	97.1496	1283.9	68.5175	1283.9	48.7403	1283.9	84.4259	1283.9	76.8388	1283.9	55.8541
1284.38	97.1469	1284.38	68.5323	1284.38	48.7822	1284.38	84.4359	1284.38	76.8377	1284.38	55.8429
1284.86	97.1436	1284.86	68.5492	1284.86	48.8204	1284.86	84.4456	1284.86	76.8376	1284.86	55.8337
1285.34	97.1398	1285.34	68.5674	1285.34	48.8537	1285.34	84.4542	1285.34	76.8381	1285.34	55.8262
1285.83	97.1356	1285.83	68.5858	1285.83	48.881	1285.83	84.4609	1285.83	76.839	1285.83	55.8201
1286.31	97.131	1286.31	68.6042	1286.31	48.9017	1286.31	84.4651	1286.31	76.84	1286.31	55.8155
1286.79	97.1261	1286.79	68.6225	1286.79	48.9156	1286.79	84.4668	1286.79	76.8413	1286.79	55.8125
1287.27	97.1207	1287.27	68.6411	1287.27	48.9231	1287.27	84.4659	1287.27	76.8429	1287.27	55.8115
1287.76	97.1147	1287.76	68.6603	1287.76	48.9248	1287.76	84.4627	1287.76	76.8449	1287.76	55.8124
1288.24	97.1077	1288.24	68.6803	1288.24	48.921	1288.24	84.4574	1288.24	76.847	1288.24	55.8147
1288.72	97.0994	1288.72	68.7007	1288.72	48.9122	1288.72	84.4501	1288.72	76.8486	1288.72	55.8174
1289.2	97.089	1289.2	68.7214	1289.2	48.8983	1289.2	84.4411	1289.2	76.8491	1289.2	55.8195
1289.68	97.076	1289.68	68.742	1289.68	48.8796	1289.68	84.4305	1289.68	76.8478	1289.68	55.82
1290.16	97.0598	1290.16	68.7627	1290.16	48.8562	1290.16	84.4189	1290.16	76.8447	1290.16	55.8186
1290.65	97.04	1290.65	68.7839	1290.65	48.8287	1290.65	84.4069	1290.65	76.8401	1290.65	55.8157
1291.13	97.016	1291.13	68.8059	1291.13	48.7976	1291.13	84.3952	1291.13	76.8345	1291.13	55.812
1291.61	96.9877	1291.61	68.8286	1291.61	48.7632	1291.61	84.3844	1291.61	76.8287	1291.61	55.8084
1292.09	96.9547	1292.09	68.8514	1292.09	48.7255	1292.09	84.3747	1292.09	76.8232	1292.09	55.8051
1292.58	96.9168	1292.58	68.8734	1292.58	48.6842	1292.58	84.3659	1292.58	76.8182	1292.58	55.8025
1293.06	96.8735	1293.06	68.8934	1293.06	48.6388	1293.06	84.3576	1293.06	76.8139	1293.06	55.8004
1293.54	96.8245	1293.54	68.9108	1293.54	48.589	1293.54	84.3496	1293.54	76.8105	1293.54	55.7988
1294.02	96.7692	1294.02	68.9252	1294.02	48.5349	1294.02	84.3416	1294.02	76.8084	1294.02	55.7981
1294.5	96.7074	1294.5	68.9372	1294.5	48.4773	1294.5	84.3339	1294.5	76.8082	1294.5	55.7989
1294.99	96.6385	1294.99	68.9475	1294.99	48.4175	1294.99	84.3267	1294.99	76.8104	1294.99	55.8019
1295.47	96.562	1295.47	68.9569	1295.47	48.3569	1295.47	84.3205	1295.47	76.8152	1295.47	55.8076
1295.95	96.4772	1295.95	68.9661	1295.95	48.2966	1295.95	84.3157	1295.95	76.8225	1295.95	55.8157
1296.43	96.3834	1296.43	68.9753	1296.43	48.2375	1296.43	84.3126	1296.43	76.8318	1296.43	55.8257
1296.91	96.2799	1296.91	68.9848	1296.91	48.18	1296.91	84.311	1296.91	76.8423	1296.91	55.8366
1297.4	96.1659	1297.4	68.995	1297.4	48.124	1297.4	84.311	1297.4	76.853	1297.4	55.8476
1297.88	96.0414	1297.88	69.0063	1297.88	48.0695	1297.88	84.3127	1297.88	76.8637	1297.88	55.8586
1298.36	95.9068	1298.36	69.0197	1298.36	48.0166	1298.36	84.3161	1298.36	76.8743	1298.36	55.8698
1298.84	95.7633	1298.84	69.0362	1298.84	47.9652	1298.84	84.3211	1298.84	76.8852	1298.84	55.8821
1299.33	95.6129	1299.33	69.0563	1299.33	47.915	1299.33	84.3278	1299.33	76.8967	1299.33	55.8963
1299.81	95.4581	1299.81	69.0803	1299.81	47.8653	1299.81	84.3356	1299.81	76.9093	1299.81	55.9129
1300.29	95.3016	1300.29	69.1078	1300.29	47.8153	1300.29	84.3441	1300.29	76.9232	1300.29	55.9325
1300.77	95.1466	1300.77	69.1385	1300.77	47.7637	1300.77	84.3525	1300.77	76.9387	1300.77	55.9553
1301.25	94.9962	1301.25	69.1725	1301.25	47.7096	1301.25	84.3604	1301.25	76.9561	1301.25	55.9818
1301.74	94.8534	1301.74	69.2101	1301.74	47.6524	1301.74	84.3678	1301.74	76.9763	1301.74	56.0128
1302.22	94.7207	1302.22	69.2523	1302.22	47.5922	1302.22	84.3753	1302.22	77	1302.22	56.0496
1302.7	94.5999	1302.7	69.3003	1302.7	47.5297	1302.7	84.3835	1302.7	77.0283	1302.7	56.0932
1303.18	94.4913	1303.18	69.355	1303.18	47.4654	1303.18	84.3935	1303.18	77.062	1303.18	56.1448
1303.66	94.3941	1303.66	69.4171	1303.66	47.3998	1303.66	84.4059	1303.66	77.1016	1303.66	56.2049
1304.15	94.3056	1304.15	69.4868	1304.15	47.3328	1304.15	84.4214	1304.15	77.1469	1304.15	56.2733
1304.63	94.2219	1304.63	69.5638	1304.63	47.2638	1304.63	84.4399	1304.63	77.1977	1304.63	56.3497
1305.11	94.1381	1305.11	69.6478	1305.11	47.1918	1305.11	84.4616	1305.11	77.2535	1305.11	56.4339
1305.59	94.0492	1305.59	69.7385	1305.59	47.1157	1305.59	84.4861	1305.59	77.314	1305.59	56.5255
1306.08	93.9507	1306.08	69.8356	1306.08	47.0344	1306.08	84.513	1306.08	77.3788	1306.08	56.6246
1306.56	93.8392	1306.56	69.9382	1306.56	46.9469	1306.56	84.5418	1306.56	77.4479	1306.56	56.7308
1307.04	93.7131	1307.04	70.0455	1307.04	46.8524	1307.04	84.5717	1307.04	77.5204	1307.04	56.8433
1307.52	93.5726	1307.52	70.1556	1307.52	46.7497	1307.52	84.6016	1307.52	77.5956	1307.52	56.9604
1308	93.4202	1308	70.2668	1308	46.6374	1308	84.6303	1308	77.6721	1308	57.08
1308.49	93.2599	1308.49	70.3771	1308.49	46.514	1308.49	84.6565	1308.49	77.7483	1308.49	57.1998
1308.97	93.0975	1308.97	70.485	1308.97	46.3779	1308.97	84.6788	1308.97	77.8227	1308.97	57.3176
1309.45	92.9394	1309.45	70.5898	1309.45	46.2277	1309.45	84.6964	1309.45	77.8941	1309.45	57.432
1309.93	92.7919	1309.93	70.6911	1309.93	46.0624	1309.93	84.7086	1309.93	77.9615	1309.93	57.5421
1310.41	92.6601	1310.41	70.7891	1310.41	45.8815	1310.41	84.715	1310.41	78.0243	1310.41	57.6475
1310.9	92.5467	1310.9	70.8838	1310.9	45.6842	1310.9	84.715	1310.9	78.0817	1310.9	57.7477
1311.38	92.4515	1311.38	70.9747	1311.38	45.47	1311.38	84.7083	1311.38	78.133	1311.38	57.8417
1311.86	92.3714	1311.86	71.061	1311.86	45.2381	1311.86	84.694	1311.86	78.177	1311.86	57.9283
1312.34	92.3008	1312.34	71.1416	1312.34	44.9875	1312.34	84.6712	1312.34	78.2124	1312.34	58.0056
1312.83	92.2328	1312.83	71.2156	1312.83	44.7174	1312.83	84.6389	1312.83	78.2383	1312.83	58.0718
1313.31	92.1599	1313.31	71.2823	1313.31	44.4278	1313.31	84.5965	1313.31	78.2537	1313.31	58.1251
1313.79	92.0755	1313.79	71.3416	1313.79	44.119	1313.79	84.5434	1313.79	78.258	1313.79	58.1644
1314.27	91.9737	1314.27	71.3936	1314.27	43.7918	1314.27	84.4793	1314.27	78.251	1314.27	58.1891
1314.75	91.8502	1314.75	71.4387	1314.75	43.4467	1314.75	84.404	1314.75	78.2323	1314.75	58.1987
1315.24	91.7022	1315.24	71.4766	1315.24	43.0835	1315.24	84.3167	1315.24	78.2015	1315.24	58.1929
1315.72	91.528	1315.72	71.5071	1315.72	42.7006	1315.72	84.2163	1315.72	78.1575	1315.72	58.1711
1316.2	91.3277	1316.2	71.5294	1316.2	42.2957	1316.2	84.1012	1316.2	78.0993	1316.2	58.1329
1316.68	91.1025	1316.68	71.5431	1316.68	41.866	1316.68	83.9699	1316.68	78.0257	1316.68	58.0776
1317.16	90.8551	1317.16	71.5479	1317.16	41.41	1317.16	83.8211	1317.16	77.9359	1317.16	58.005
1317.65	90.5897	1317.65	71.544	1317.65	40.9282	1317.65	83.6545	1317.65	77.8298	1317.65	57.9153
1318.13	90.3116	1318.13	71.5321	1318.13	40.4232	1318.13	83.4706	1318.13	77.7077	1318.13	57.8086
1318.61	90.0266	1318.61	71.5128	1318.61	39.8989	1318.61	83.2704	1318.61	77.5705	1318.61	57.6853
1319.09	89.7409	1319.09	71.487	1319.09	39.3598	1319.09	83.0556	1319.09	77.4188	1319.09	57.5454
1319.58	89.4608	1319.58	71.4552	1319.58	38.8098	1319.58	82.8271	1319.58	77.2534	1319.58	57.3887
1320.06	89.1921	1320.06	71.4181	1320.06	38.2518	1320.06	82.586	1320.06	77.0747	1320.06	57.215
1320.54	88.9404	1320.54	71.3769	1320.54	37.6876	1320.54	82.3327	1320.54	76.8828	1320.54	57.0244
1321.02	88.7108	1321.02	71.333	1321.02	37.1185	1321.02	82.0673	1321.02	76.6783	1321.02	56.8177
1321.5	88.5077	1321.5	71.2885	1321.5	36.5458	1321.5	81.7898	1321.5	76.4614	1321.5	56.5963
1321.99	88.3346	1321.99	71.2453	1321.99	35.9708	1321.99	81.5003	1321.99	76.2329	1321.99	56.362
1322.47	88.1933	1322.47	71.2052	1322.47	35.3948	1322.47	81.1984	1322.47	75.9931	1322.47	56.1165
1322.95	88.0844	1322.95	71.169	1322.95	34.819	1322.95	80.8837	1322.95	75.742	1322.95	55.861
1323.43	88.0067	1323.43	71.1375	1323.43	34.2441	1323.43	80.5554	1323.43	75.4794	1323.43	55.596
1323.91	87.9578	1323.91	71.1111	1323.91	33.6713	1323.91	80.2128	1323.91	75.2044	1323.91	55.3211
1324.4	87.934	1324.4	71.0902	1324.4	33.1025	1324.4	79.8555	1324.4	74.9164	1324.4	55.0358
1324.88	87.9309	1324.88	71.0757	1324.88	32.5409	1324.88	79.4839	1324.88	74.6151	1324.88	54.7397
1325.36	87.9432	1325.36	71.069	1325.36	31.9912	1325.36	79.0991	1325.36	74.3004	1325.36	54.4326
1325.84	87.9647	1325.84	71.0712	1325.84	31.4591	1325.84	78.703	1325.84	73.973	1325.84	54.1148
1326.33	87.9889	1326.33	71.0834	1326.33	30.9503	1326.33	78.2982	1326.33	73.6336	1326.33	53.7864
1326.81	88.0094	1326.81	71.106	1326.81	30.4693	1326.81	77.8872	1326.81	73.2831	1326.81	53.4475
1327.29	88.0212	1327.29	71.1388	1327.29	30.0192	1327.29	77.4721	1327.29	72.9217	1327.29	53.0977
1327.77	88.021	1327.77	71.1815	1327.77	29.6021	1327.77	77.0554	1327.77	72.5503	1327.77	52.7364
1328.25	88.0086	1328.25	71.2335	1328.25	29.2193	1328.25	76.6401	1328.25	72.1699	1328.25	52.3637
1328.73	87.9864	1328.73	71.2945	1328.73	28.8729	1328.73	76.2302	1328.73	71.7831	1328.73	51.9811
1329.22	87.9596	1329.22	71.3642	1329.22	28.5658	1329.22	75.8312	1329.22	71.3937	1329.22	51.5914
1329.7	87.9348	1329.7	71.4423	1329.7	28.3011	1329.7	75.4497	1329.7	71.0073	1329.7	51.1994
1330.18	87.9191	1330.18	71.528	1330.18	28.0816	1330.18	75.0928	1330.18	70.6302	1330.18	50.8105
1330.66	87.9188	1330.66	71.6199	1330.66	27.9083	1330.66	74.7671	1330.66	70.269	1330.66	50.4307
1331.15	87.939	1331.15	71.7162	1331.15	27.7807	1331.15	74.4781	1331.15	69.9297	1331.15	50.0656
1331.63	87.9831	1331.63	71.8146	1331.63	27.6968	1331.63	74.2305	1331.63	69.6181	1331.63	49.7208
1332.11	88.0528	1332.11	71.9132	1332.11	27.654	1332.11	74.0278	1332.11	69.3396	1332.11	49.4019
1332.59	88.1481	1332.59	72.0105	1332.59	27.6499	1332.59	73.8732	1332.59	69.0997	1332.59	49.115
1333.07	88.268	1333.07	72.1052	1333.07	27.6822	1333.07	73.769	1333.07	68.9036	1333.07	48.8665
1333.56	88.41	1333.56	72.1966	1333.56	27.7482	1333.56	73.7165	1333.56	68.7558	1333.56	48.6628
1334.04	88.5709	1334.04	72.2844	1334.04	27.8443	1334.04	73.7154	1334.04	68.6599	1334.04	48.509
1334.52	88.7473	1334.52	72.3678	1334.52	27.9656	1334.52	73.7631	1334.52	68.6169	1334.52	48.4083
1335	88.9356	1335	72.4465	1335	28.1054	1335	73.8555	1335	68.6262	1335	48.3623
1335.48	89.1336	1335.48	72.5197	1335.48	28.2559	1335.48	73.9863	1335.48	68.6847	1335.48	48.3703
1335.97	89.3401	1335.97	72.5866	1335.97	28.4078	1335.97	74.1479	1335.97	68.7882	1335.97	48.4308
1336.45	89.5554	1336.45	72.6462	1336.45	28.5509	1336.45	74.3314	1336.45	68.9307	1336.45	48.5412
1336.93	89.7796	1336.93	72.6973	1336.93	28.6742	1336.93	74.5267	1336.93	69.1048	1336.93	48.6971
1337.41	90.0122	1337.41	72.7389	1337.41	28.7666	1337.41	74.7223	1337.41	69.3011	1337.41	48.8915
1337.9	90.2506	1337.9	72.7698	1337.9	28.8169	1337.9	74.9055	1337.9	69.5079	1337.9	49.1135
1338.38	90.4898	1338.38	72.7886	1338.38	28.8147	1338.38	75.063	1338.38	69.7113	1338.38	49.3482
1338.86	90.7237	1338.86	72.7939	1338.86	28.7512	1338.86	75.1822	1338.86	69.8965	1338.86	49.5777
1339.34	90.9454	1339.34	72.7851	1339.34	28.6204	1339.34	75.2524	1339.34	70.0492	1339.34	49.7831
1339.82	91.1488	1339.82	72.7619	1339.82	28.4199	1339.82	75.2652	1339.82	70.1566	1339.82	49.9465
1340.31	91.3285	1340.31	72.7251	1340.31	28.1513	1340.31	75.2158	1340.31	70.209	1340.31	50.0528
1340.79	91.4804	1340.79	72.6763	1340.79	27.8193	1340.79	75.1014	1340.79	70.199	1340.79	50.0903
1341.27	91.6023	1341.27	72.6172	1341.27	27.4311	1341.27	74.9218	1341.27	70.1223	1341.27	50.0511
1341.75	91.6929	1341.75	72.5491	1341.75	26.9941	1341.75	74.6779	1341.75	69.9766	1341.75	49.9309
1342.23	91.7529	1342.23	72.4723	1342.23	26.5151	1342.23	74.3709	1342.23	69.7613	1342.23	49.7287
1342.72	91.7841	1342.72	72.3863	1342.72	25.9996	1342.72	74.0029	1342.72	69.4775	1342.72	49.4465
1343.2	91.789	1343.2	72.2899	1343.2	25.4519	1343.2	73.576	1343.2	69.1273	1343.2	49.0885
1343.68	91.7701	1343.68	72.182	1343.68	24.8766	1343.68	73.0929	1343.68	68.7141	1343.68	48.6606
1344.16	91.7294	1344.16	72.0624	1344.16	24.2792	1344.16	72.5576	1344.16	68.2424	1344.16	48.1693
1344.65	91.668	1344.65	71.9317	1344.65	23.6673	1344.65	71.9756	1344.65	67.7177	1344.65	47.6222
1345.13	91.587	1345.13	71.7914	1345.13	23.0501	1345.13	71.3538	1345.13	67.1467	1345.13	47.0274
1345.61	91.488	1345.61	71.644	1345.61	22.4379	1345.61	70.7006	1345.61	66.5374	1345.61	46.3939
1346.09	91.3739	1346.09	71.4928	1346.09	21.8402	1346.09	70.0251	1346.09	65.8984	1346.09	45.7312
1346.57	91.249	1346.57	71.3413	1346.57	21.2648	1346.57	69.3363	1346.57	65.2386	1346.57	45.0495
1347.06	91.1192	1347.06	71.1936	1347.06	20.7177	1347.06	68.6432	1347.06	64.5671	1347.06	44.3587
1347.54	90.9913	1347.54	71.0545	1347.54	20.2035	1347.54	67.9547	1347.54	63.8937	1347.54	43.6694
1348.02	90.873	1348.02	70.9291	1348.02	19.7266	1348.02	67.2805	1348.02	63.2285	1348.02	42.9926
1348.5	90.7719	1348.5	70.8229	1348.5	19.2921	1348.5	66.6311	1348.5	62.5829	1348.5	42.3402
1348.98	90.6944	1348.98	70.7417	1348.98	18.9054	1348.98	66.0175	1348.98	61.9686	1348.98	41.724
1349.47	90.6454	1349.47	70.6902	1349.47	18.5711	1349.47	65.4502	1349.47	61.3967	1349.47	41.1549
1349.95	90.6278	1349.95	70.6724	1349.95	18.2922	1349.95	64.9385	1349.95	60.8763	1349.95	40.6412
1350.43	90.6423	1350.43	70.6911	1350.43	18.0693	1350.43	64.4892	1350.43	60.4143	1350.43	40.1883
1350.91	90.6877	1350.91	70.7481	1350.91	17.9015	1350.91	64.1071	1350.91	60.0148	1350.91	39.7991
1351.39	90.7618	1351.39	70.8441	1351.39	17.7877	1351.39	63.7952	1351.39	59.6801	1351.39	39.4743
1351.88	90.8611	1351.88	70.9796	1351.88	17.7273	1351.88	63.5558	1351.88	59.4114	1351.88	39.2141
1352.36	90.9819	1352.36	71.1542	1352.36	17.7209	1352.36	63.391	1352.36	59.2098	1352.36	39.0189
1352.84	91.1198	1352.84	71.3661	1352.84	17.7698	1352.84	63.3023	1352.84	59.0761	1352.84	38.8893
1353.32	91.2703	1353.32	71.6122	1353.32	17.8741	1353.32	63.2905	1353.32	59.011	1353.32	38.8257
1353.81	91.4286	1353.81	71.8876	1353.81	18.0325	1353.81	63.355	1353.81	59.0144	1353.81	38.828
1354.29	91.5906	1354.29	72.1861	1354.29	18.242	1354.29	63.4945	1354.29	59.0864	1354.29	38.8957
1354.77	91.7525	1354.77	72.501	1354.77	18.499	1354.77	63.7072	1354.77	59.2268	1354.77	39.0289
1355.25	91.9117	1355.25	72.8254	1355.25	18.8008	1355.25	63.992	1355.25	59.437	1355.25	39.2294
1355.73	92.0664	1355.73	73.1531	1355.73	19.1455	1355.73	64.3482	1355.73	59.7194	1355.73	39.5003
1356.22	92.2159	1356.22	73.4787	1356.22	19.5325	1356.22	64.7753	1356.22	60.0768	1356.22	39.8463
1356.7	92.3599	1356.7	73.7978	1356.7	19.9606	1356.7	65.272	1356.7	60.5115	1356.7	40.2715
1357.18	92.4987	1357.18	74.1065	1357.18	20.4276	1357.18	65.8349	1357.18	61.0242	1357.18	40.7789
1357.66	92.6331	1357.66	74.4024	1357.66	20.9302	1357.66	66.4599	1357.66	61.6137	1357.66	41.3697
1358.14	92.7642	1358.14	74.6839	1358.14	21.466	1358.14	67.143	1358.14	62.2783	1358.14	42.0447
1358.63	92.894	1358.63	74.9506	1358.63	22.0362	1358.63	67.8834	1358.63	63.0175	1358.63	42.8068
1359.11	93.0256	1359.11	75.203	1359.11	22.6488	1359.11	68.6861	1359.11	63.8344	1359.11	43.6625
1359.59	93.1626	1359.59	75.442	1359.59	23.3185	1359.59	69.5609	1359.59	64.7346	1359.59	44.6216
1360.07	93.3083	1360.07	75.6684	1360.07	24.0642	1360.07	70.5187	1360.07	65.7236	1360.07	45.6932
1360.56	93.4648	1360.56	75.8825	1360.56	24.902	1360.56	71.5653	1360.56	66.802	1360.56	46.88
1361.04	93.6316	1361.04	76.0834	1361.04	25.8398	1361.04	72.696	1361.04	67.9613	1361.04	48.1733
1361.52	93.806	1361.52	76.2699	1361.52	26.8746	1361.52	73.8947	1361.52	69.1833	1361.52	49.552
1362	93.9834	1362	76.4403	1362	27.9928	1362	75.136	1362	70.4416	1362	50.984
[truncated: 5,472 more rows]

## Sheet: Figure 3b
Raman spectra of LPEs.
Raman shift	Intensity	Raman shift	Intensity	Raman shift	Intensity	Raman shift	Intensity	Raman shift	Intensity	Raman shift	Intensity
cm-1	(a.u.)	cm-1	(a.u.)	cm-1	(a.u.)	cm-1	(a.u.)	cm-1	(a.u.)	cm-1	(a.u.)
	LiTFSI		PPZ-8		PPZ-16		PPZ-24		PPZ-40		PPZ
49.8637	0.68407	49.8637	2.94044	49.8637	2.81251	49.8637	2.86284	49.8637	2.66175	49.8637	2.1419
51.7921	0.60661	51.7921	2.81889	51.7921	2.71374	51.7921	2.76199	51.7921	2.5557	51.7921	2.06468
53.7206	0.52045	53.7206	2.67815	53.7206	2.61685	53.7206	2.69548	53.7206	2.47605	53.7206	2.02307
55.6491	0.46513	55.6491	2.58073	55.6491	2.5403	55.6491	2.56759	55.6491	2.4198	55.6491	1.93326
57.5776	0.47917	57.5776	2.50923	57.5776	2.46368	57.5776	2.49055	57.5776	2.33944	57.5776	1.854
59.506	0.48651	59.506	2.4318	59.506	2.36415	59.506	2.42316	59.506	2.24481	59.506	1.79069
61.4345	0.43306	61.4345	2.32207	61.4345	2.24421	61.4345	2.32761	61.4345	2.13813	61.4345	1.72141
63.3629	0.30678	63.3629	2.17036	63.3629	2.12671	63.3629	2.18505	63.3629	2.02274	63.3629	1.61541
65.2914	0.26149	65.2914	2.06444	65.2914	2.01912	65.2914	2.0627	65.2914	2.01369	65.2914	1.56378
67.2199	0.25119	67.2199	2.02803	67.2199	1.95303	67.2199	1.99693	67.2199	1.94142	67.2199	1.50406
69.1483	0.23237	69.1483	1.98974	69.1483	1.88319	69.1483	1.95452	69.1483	1.84059	69.1483	1.43699
71.0768	0.19295	71.0768	1.90563	71.0768	1.79839	71.0768	1.89774	71.0768	1.76837	71.0768	1.3755
73.0053	0.17646	73.0053	1.81092	73.0053	1.76792	73.0053	1.8069	73.0053	1.75565	73.0053	1.33464
74.9338	0.1693	74.9338	1.7138	74.9338	1.69307	74.9338	1.74476	74.9338	1.67739	74.9338	1.29723
76.8622	0.13511	76.8622	1.62515	76.8622	1.62339	76.8622	1.68915	76.8622	1.59818	76.8622	1.24804
78.7907	0.09632	78.7907	1.55169	78.7907	1.5707	78.7907	1.62658	78.7907	1.54296	78.7907	1.19303
80.7191	0.08895	80.7191	1.49569	80.7191	1.52576	80.7191	1.5538	80.7191	1.50926	80.7191	1.14233
82.6476	0.11424	82.6476	1.45406	82.6476	1.45871	82.6476	1.49235	82.6476	1.4528	82.6476	1.0879
84.5761	0.09325	84.5761	1.38636	84.5761	1.37117	84.5761	1.44486	84.5761	1.39319	84.5761	1.03905
86.5045	0.00864	86.5045	1.29494	86.5045	1.29522	86.5045	1.3892	86.5045	1.33865	86.5045	1.00979
88.433	-0.10076	88.433	1.21897	88.433	1.25545	88.433	1.32222	88.433	1.28125	88.433	0.98968
90.3615	-0.15913	90.3615	1.21007	90.3615	1.25508	90.3615	1.25926	90.3615	1.20681	90.3615	0.95151
92.29	-0.11536	92.29	1.20783	92.29	1.18274	92.29	1.23753	92.29	1.15277	92.29	0.88707
94.2184	-0.16824	94.2184	1.14584	94.2184	1.12052	94.2184	1.18873	94.2184	1.12416	94.2184	0.84738
96.1469	-0.22177	96.1469	1.08924	96.1469	1.09328	96.1469	1.13626	96.1469	1.10308	96.1469	0.83172
98.0754	-0.22135	98.0754	1.0635	98.0754	1.07668	98.0754	1.09731	98.0754	1.06924	98.0754	0.81272
100.004	-0.23655	100.004	1.00958	100.004	0.99409	100.004	1.06021	100.004	1.00778	100.004	0.74182
101.932	-0.30512	101.932	0.98224	101.932	0.96832	101.932	1.02579	101.932	0.98587	101.932	0.70703
103.861	-0.26614	103.861	0.99238	103.861	0.95851	103.861	0.97296	103.861	0.95654	103.861	0.69668
105.789	-0.19638	105.789	0.97825	105.789	0.93674	105.789	0.93429	105.789	0.92725	105.789	0.67121
107.718	-0.19324	107.718	0.91198	107.718	0.89562	107.718	0.9317	107.718	0.89917	107.718	0.61444
109.646	-0.21136	109.646	0.91164	109.646	0.8729	109.646	0.91647	109.646	0.81212	109.646	0.59507
111.575	-0.22747	111.575	0.94425	111.575	0.84582	111.575	0.88977	111.575	0.79341	111.575	0.58395
113.503	-0.20399	113.503	0.98921	113.503	0.8507	113.503	0.8943	113.503	0.79186	113.503	0.55601
115.431	-0.14828	115.431	1.04411	115.431	0.89128	115.431	0.91992	115.431	0.77854	115.431	0.51574
117.36	-0.09192	117.36	1.10657	117.36	0.94646	117.36	0.92907	117.36	0.74418	117.36	0.48219
119.288	-0.05858	119.288	1.12506	119.288	0.97247	119.288	0.89792	119.288	0.70187	119.288	0.46356
121.217	-0.02421	121.217	1.10695	121.217	0.95749	121.217	0.86269	121.217	0.675	121.217	0.4407
123.145	0.03027	123.145	1.06447	123.145	0.90422	123.145	0.8242	123.145	0.65086	123.145	0.41982
125.074	0.09946	125.074	0.99157	125.074	0.82531	125.074	0.77552	125.074	0.6166	125.074	0.40946
127.002	0.15718	127.002	0.87426	127.002	0.74101	127.002	0.70866	127.002	0.56816	127.002	0.41309
128.931	0.17438	128.931	0.78199	128.931	0.67366	128.931	0.64637	128.931	0.56222	128.931	0.38211
130.859	0.31119	130.859	0.7228	130.859	0.62887	130.859	0.61089	130.859	0.51128	130.859	0.36994
132.788	0.49167	132.788	0.67681	132.788	0.59946	132.788	0.58177	132.788	0.47201	132.788	0.35346
134.716	0.64782	134.716	0.63092	134.716	0.56731	134.716	0.54077	134.716	0.46662	134.716	0.32656
136.645	0.78066	136.645	0.58921	136.645	0.50734	136.645	0.48547	136.645	0.43996	136.645	0.32028
138.573	0.94343	138.573	0.53557	138.573	0.49849	138.573	0.46345	138.573	0.41854	138.573	0.27597
140.502	0.90834	140.502	0.50752	140.502	0.48322	140.502	0.43223	140.502	0.37977	140.502	0.2623
142.43	0.66541	142.43	0.48397	142.43	0.4478	142.43	0.39658	142.43	0.35193	142.43	0.25556
144.359	0.33014	144.359	0.45306	144.359	0.40544	144.359	0.3683	144.359	0.34767	144.359	0.22933
146.287	0.13874	146.287	0.45599	146.287	0.39979	146.287	0.34687	146.287	0.31862	146.287	0.20448
148.215	0.00556	148.215	0.44752	148.215	0.4111	148.215	0.31966	148.215	0.30701	148.215	0.20217
150.144	-0.05373	150.144	0.43051	150.144	0.40797	150.144	0.33049	150.144	0.29554	150.144	0.20235
152.072	-0.05528	152.072	0.41619	152.072	0.39666	152.072	0.35065	152.072	0.28512	152.072	0.19729
154.001	-0.03303	154.001	0.41713	154.001	0.39851	154.001	0.34107	154.001	0.28195	154.001	0.18919
155.929	-0.03186	155.929	0.43973	155.929	0.43162	155.929	0.32501	155.929	0.28564	155.929	0.1945
157.858	-0.08314	157.858	0.44389	157.858	0.44031	157.858	0.34645	157.858	0.27725	157.858	0.19132
159.786	-0.14324	159.786	0.44144	159.786	0.42961	159.786	0.37171	159.786	0.26403	159.786	0.18222
161.715	-0.17646	161.715	0.45073	161.715	0.42334	161.715	0.36984	161.715	0.2496	161.715	0.17061
163.643	-0.17165	163.643	0.4806	163.643	0.44043	163.643	0.32952	163.643	0.23523	163.643	0.1567
165.572	-0.19766	165.572	0.48386	165.572	0.43344	165.572	0.3088	165.572	0.22294	165.572	0.12301
167.5	-0.19073	167.5	0.49227	167.5	0.40606	167.5	0.30355	167.5	0.21967	167.5	0.11527
169.429	-0.18228	169.429	0.50622	169.429	0.3913	169.429	0.29683	169.429	0.20839	169.429	0.10549
171.357	-0.17455	171.357	0.50525	171.357	0.38664	171.357	0.28269	171.357	0.18912	171.357	0.09235
173.286	-0.14455	173.286	0.46734	173.286	0.36705	173.286	0.26269	173.286	0.17589	173.286	0.09437
175.214	-0.07836	175.214	0.45703	175.214	0.3617	175.214	0.21652	175.214	0.17988	175.214	0.09417
177.143	-0.11523	177.143	0.45165	177.143	0.33248	177.143	0.20389	177.143	0.1516	177.143	0.08934
179.071	-0.1341	179.071	0.41834	179.071	0.30941	179.071	0.18681	179.071	0.13432	179.071	0.08942
180.999	-0.10948	180.999	0.36835	180.999	0.29785	180.999	0.17655	180.999	0.13887	180.999	0.09129
182.928	-0.13091	182.928	0.35106	182.928	0.2751	182.928	0.22506	182.928	0.1347	182.928	0.08188
184.856	-0.1749	184.856	0.33912	184.856	0.26422	184.856	0.18751	184.856	0.11294	184.856	0.09201
186.785	-0.17314	186.785	0.34327	186.785	0.24562	186.785	0.16589	186.785	0.09544	186.785	0.09174
188.713	-0.14293	188.713	0.33967	188.713	0.22262	188.713	0.15206	188.713	0.09891	188.713	0.08327
190.642	-0.10757	190.642	0.31878	190.642	0.20754	190.642	0.13193	190.642	0.11288	190.642	0.07362
192.57	-0.0783	192.57	0.29485	192.57	0.21548	192.57	0.10668	192.57	0.10002	192.57	0.06888
194.499	-0.05223	194.499	0.27046	194.499	0.21295	194.499	0.11721	194.499	0.09501	194.499	0.06766
196.427	-0.03202	196.427	0.26531	196.427	0.19375	196.427	0.11961	196.427	0.10029	196.427	0.06803
198.356	-0.02445	198.356	0.27705	198.356	0.18101	198.356	0.09916	198.356	0.09218	198.356	0.06878
200.284	-0.02783	200.284	0.28113	200.284	0.18748	200.284	0.07492	200.284	0.07289	200.284	0.07156
202.213	-0.02558	202.213	0.23508	202.213	0.20076	202.213	0.0991	202.213	0.08573	202.213	0.08095
204.141	0.04964	204.141	0.22458	204.141	0.2066	204.141	0.085	204.141	0.0789	204.141	0.08514
206.07	0.10961	206.07	0.21574	206.07	0.2109	206.07	0.09449	206.07	0.07774	206.07	0.07149
207.998	0.13862	207.998	0.22682	207.998	0.20497	207.998	0.09393	207.998	0.07347	207.998	0.07321
209.926	0.14249	209.926	0.24906	209.926	0.19131	209.926	0.07445	209.926	0.0579	209.926	0.09521
211.855	0.13369	211.855	0.21586	211.855	0.19438	211.855	0.09982	211.855	0.03765	211.855	0.08091
213.783	0.15723	213.783	0.21271	213.783	0.18627	213.783	0.06169	213.783	0.05082	213.783	0.08307
215.712	0.10273	215.712	0.14494	215.712	0.17129	215.712	0.04898	215.712	0.05141	215.712	0.08162
217.64	0.06055	217.64	0.11617	217.64	0.14175	217.64	0.04162	217.64	0.04678	217.64	0.08301
219.569	0.08402	219.569	0.1701	219.569	0.11012	219.569	0.0229	219.569	0.04672	219.569	0.08674
221.497	0.06188	221.497	0.1496	221.497	0.12671	221.497	0.03441	221.497	0.03897	221.497	0.06912
223.426	0.06839	223.426	0.12215	223.426	0.13479	223.426	0.05397	223.426	0.03231	223.426	0.06937
225.354	0.0736	225.354	0.10284	225.354	0.12773	225.354	0.04475	225.354	0.04652	225.354	0.08139
227.283	0.05868	227.283	0.09109	227.283	0.12378	227.283	0.02894	227.283	0.06035	227.283	0.08644
229.211	0.02256	229.211	0.08557	229.211	0.13476	229.211	0.0275	229.211	0.05653	229.211	0.07879
231.14	-0.00818	231.14	0.09407	231.14	0.14455	231.14	0.02358	231.14	0.04973	231.14	0.08431
233.068	0.01089	233.068	0.11646	233.068	0.13112	233.068	0.00957	233.068	0.04204	233.068	0.08621
234.996	0.08625	234.996	0.12798	234.996	0.11256	234.996	0.0186	234.996	0.02735	234.996	0.07506
236.925	0.18051	236.925	0.1184	236.925	0.10454	236.925	0.03698	236.925	0.02686	236.925	0.07678
238.853	0.24561	238.853	0.09618	238.853	0.11307	238.853	0.04109	238.853	0.04604	238.853	0.09774
240.782	0.24481	240.782	0.09398	240.782	0.12689	240.782	0.01895	240.782	0.04544	240.782	0.08742
242.71	0.20459	242.71	0.08129	242.71	0.11061	242.71	-0.00895	242.71	0.03663	242.71	0.08155
244.639	0.17815	244.639	0.07868	244.639	0.12018	244.639	0.02599	244.639	0.02408	244.639	0.08103
246.567	0.12719	246.567	0.08489	246.567	0.1334	246.567	0.053	246.567	0.03581	246.567	0.0804
248.496	0.02812	248.496	0.097	248.496	0.13002	248.496	0.02932	248.496	0.06295	248.496	0.07925
250.424	-0.06056	250.424	0.12062	250.424	0.13811	250.424	0.0444	250.424	0.02058	250.424	0.08991
252.353	-0.06929	252.353	0.09398	252.353	0.09096	252.353	0.03023	252.353	0.01343	252.353	0.06667
254.281	-0.05438	254.281	0.09712	254.281	0.10546	254.281	-0.00275	254.281	0.02911	254.281	0.06403
256.21	-0.03715	256.21	0.1084	256.21	0.13867	256.21	-0.0033	256.21	0.03944	256.21	0.075
258.138	-0.02806	258.138	0.1071	258.138	0.14212	258.138	0.03704	258.138	0.03141	258.138	0.08064
260.067	-0.03395	260.067	0.126	260.067	0.1431	260.067	0.03448	260.067	0.02803	260.067	0.07455
261.995	-0.00451	261.995	0.14846	261.995	0.16774	261.995	0.03567	261.995	0.01844	261.995	0.0634
263.923	0.05081	263.923	0.18162	263.923	0.18642	263.923	0.05781	263.923	0.02182	263.923	0.05635
265.852	0.13024	265.852	0.22886	265.852	0.19682	265.852	0.07428	265.852	0.03335	265.852	0.05403
267.78	0.24192	267.78	0.30243	267.78	0.21619	267.78	0.0807	267.78	0.04463	267.78	0.0532
269.709	0.40604	269.709	0.42856	269.709	0.27907	269.709	0.12652	269.709	0.05351	269.709	0.04892
271.637	0.62993	271.637	0.62112	271.637	0.39917	271.637	0.24979	271.637	0.07978	271.637	0.04021
273.566	0.91581	273.566	0.89229	273.566	0.58475	273.566	0.40553	273.566	0.13462	273.566	0.04153
275.494	1.21919	275.494	1.24807	275.494	0.81008	275.494	0.58541	275.494	0.20949	275.494	0.05407
277.423	1.44157	277.423	1.59038	277.423	0.99456	277.423	0.73422	277.423	0.26757	277.423	0.06527
279.351	1.44796	279.351	1.69982	279.351	1.00927	279.351	0.734	279.351	0.24889	279.351	0.05271
281.28	1.32281	281.28	1.53883	281.28	0.8719	281.28	0.59331	281.28	0.18593	281.28	0.05281
283.208	1.32299	283.208	1.32529	283.208	0.7083	283.208	0.50514	283.208	0.15213	283.208	0.06758
285.137	1.46882	285.137	1.14118	285.137	0.61072	285.137	0.43713	285.137	0.14245	285.137	0.07233
287.065	1.65881	287.065	1.00003	287.065	0.57343	287.065	0.36008	287.065	0.13686	287.065	0.05926
288.994	1.72742	288.994	0.86947	288.994	0.49945	288.994	0.3039	288.994	0.12142	288.994	0.04856
290.922	1.69484	290.922	0.76789	290.922	0.45299	290.922	0.32556	290.922	0.12645	290.922	0.07407
292.851	1.493	292.851	0.72376	292.851	0.44363	292.851	0.29396	292.851	0.11439	292.851	0.07618
294.779	1.19353	294.779	0.6867	294.779	0.44711	294.779	0.29201	294.779	0.10749	294.779	0.08007
296.707	0.8936	296.707	0.64483	296.707	0.4383	296.707	0.31974	296.707	0.11092	296.707	0.0896
298.636	0.68739	298.636	0.6286	298.636	0.40306	298.636	0.28651	298.636	0.1068	298.636	0.082
300.564	0.65903	300.564	0.61642	300.564	0.35638	300.564	0.24001	300.564	0.09159	300.564	0.07765
302.493	0.69497	302.493	0.58605	302.493	0.34348	302.493	0.22276	302.493	0.08298	302.493	0.08166
304.421	0.74642	304.421	0.6017	304.421	0.37391	304.421	0.24761	304.421	0.09067	304.421	0.08249
306.35	0.81172	306.35	0.69166	306.35	0.43803	306.35	0.30885	306.35	0.11303	306.35	0.07414
308.278	0.905	308.278	0.83108	308.278	0.51342	308.278	0.38188	308.278	0.13815	308.278	0.06007
310.207	0.96173	310.207	0.9236	310.207	0.57845	310.207	0.41211	310.207	0.1469	310.207	0.05909
312.135	0.93761	312.135	0.96264	312.135	0.58203	312.135	0.39575	312.135	0.12382	312.135	0.06072
314.064	0.90638	314.064	0.9062	314.064	0.55029	314.064	0.37767	314.064	0.11317	314.064	0.05713
315.992	0.90375	315.992	0.80838	315.992	0.50018	315.992	0.34725	315.992	0.1081	315.992	0.0609
317.921	0.92984	317.921	0.75764	317.921	0.45105	317.921	0.28727	317.921	0.09209	317.921	0.07831
319.849	0.96284	319.849	0.75973	319.849	0.45669	319.849	0.27187	319.849	0.12675	319.849	0.0557
321.777	1.02402	321.777	0.91352	321.777	0.50808	321.777	0.3215	321.777	0.11623	321.777	0.0547
323.706	1.33053	323.706	1.1145	323.706	0.59577	323.706	0.39518	323.706	0.1389	323.706	0.05
325.634	2.01678	325.634	1.2405	325.634	0.65426	325.634	0.45437	325.634	0.16576	325.634	0.04656
327.563	2.96375	327.563	1.22199	327.563	0.6391	327.563	0.47013	327.563	0.15132	327.563	0.05453
329.491	3.61179	329.491	1.11539	329.491	0.60525	329.491	0.43095	329.491	0.12424	329.491	0.06428
331.42	3.31536	331.42	0.95922	331.42	0.53559	331.42	0.35783	331.42	0.10365	331.42	0.07091
333.348	2.47284	333.348	0.81901	333.348	0.4521	333.348	0.32154	333.348	0.0761	333.348	0.0771
335.277	1.57521	335.277	0.72717	335.277	0.39906	335.277	0.31422	335.277	0.05835	335.277	0.07793
337.205	0.97558	337.205	0.69173	337.205	0.39573	337.205	0.30868	337.205	0.0637	337.205	0.07148
339.134	0.7327	339.134	0.69555	339.134	0.40997	339.134	0.28902	339.134	0.08344	339.134	0.06431
341.062	0.69828	341.062	0.64025	341.062	0.37856	341.062	0.25545	341.062	0.07441	341.062	0.06722
342.991	0.75653	342.991	0.53318	342.991	0.31826	342.991	0.18955	342.991	0.04548	342.991	0.06562
344.919	0.84946	344.919	0.43365	344.919	0.26205	344.919	0.12497	344.919	0.01524	344.919	0.05204
346.848	0.94074	346.848	0.36336	346.848	0.22116	346.848	0.10127	346.848	-0.00777	346.848	0.03188
348.776	0.99228	348.776	0.30213	348.776	0.18106	348.776	0.13078	348.776	-0.02376	348.776	0.01971
350.704	0.86437	350.704	0.32634	350.704	0.14545	350.704	0.07415	350.704	0.01212	350.704	0.0068
352.633	0.69577	352.633	0.27348	352.633	0.13154	352.633	0.04976	352.633	-0.02308	352.633	0.01926
354.561	0.59185	354.561	0.21232	354.561	0.09172	354.561	0.04509	354.561	-0.03677	354.561	0.01916
356.49	0.51794	356.49	0.17796	356.49	0.04987	356.49	0.02422	356.49	-0.0296	356.49	0.00725
358.418	0.3841	358.418	0.15289	358.418	0.05819	358.418	-0.02749	358.418	-0.05709	358.418	0.00437
360.347	0.27254	360.347	0.07823	360.347	0.06494	360.347	-0.01386	360.347	-0.06576	360.347	-0.02013
362.275	0.18101	362.275	0.06634	362.275	0.03176	362.275	-0.05667	362.275	-0.05613	362.275	-0.000359251
364.204	0.11136	364.204	0.0378	364.204	0.00998	364.204	-0.06739	364.204	-0.03928	364.204	0.00851
366.132	0.07539	366.132	0.0172	366.132	0.01572	366.132	-0.05242	366.132	-0.03629	366.132	-0.00261
368.061	0.07924	368.061	0.03403	368.061	0.03228	368.061	-0.05203	368.061	-0.05475	368.061	-0.0167
369.989	0.10679	369.989	0.01848	369.989	0.01558	369.989	-0.07319	369.989	-0.06512	369.989	-0.01388
371.918	0.11187	371.918	0.00155	371.918	0.02465	371.918	-0.054	371.918	-0.06109	371.918	-0.01966
373.846	0.09931	373.846	-0.00654	373.846	0.03256	373.846	-0.06321	373.846	-0.06552	373.846	-0.02225
375.775	0.08573	375.775	-0.012	375.775	0.02037	375.775	-0.07963	375.775	-0.07237	375.775	-0.02129
377.703	0.08974	377.703	-0.01424	377.703	-0.0066	377.703	-0.07441	377.703	-0.07241	377.703	-0.01838
379.632	0.12668	379.632	-0.000956532	379.632	-0.01675	379.632	-0.04841	379.632	-0.06607	379.632	-0.01396
381.56	0.2151	381.56	0.00627	381.56	-0.00779	381.56	-0.06789	381.56	-0.08544	381.56	-0.00949
383.488	0.34454	383.488	-0.0046	383.488	0.01418	383.488	-0.02749	383.488	-0.08693	383.488	-0.00881
385.417	0.45597	385.417	0.01639	385.417	0.02779	385.417	-0.02378	385.417	-0.06576	385.417	-0.00771
387.345	0.51974	387.345	0.07438	387.345	0.04016	387.345	-0.05369	387.345	-0.04397	387.345	-0.00351
389.274	0.53149	389.274	0.13444	389.274	0.0673	389.274	-0.03478	389.274	-0.04899	389.274	-0.000180585
391.202	0.45935	391.202	0.17851	391.202	0.05414	391.202	0.01836	391.202	-0.06151	391.202	-0.02144
393.131	0.36809	393.131	0.22993	393.131	0.13393	393.131	0.04765	393.131	-0.03935	393.131	-0.01374
395.059	0.33897	395.059	0.30194	395.059	0.1963	395.059	0.08692	395.059	-0.03792	395.059	-0.00663
396.988	0.30599	396.988	0.36072	396.988	0.22106	396.988	0.13475	396.988	-0.031	396.988	-0.00882
398.916	0.21087	398.916	0.38335	398.916	0.23342	398.916	0.17367	398.916	0.000168315	398.916	-0.01493
400.845	0.15798	400.845	0.41445	400.845	0.25051	400.845	0.19258	400.845	-0.0219	400.845	-0.01503
402.773	0.16856	402.773	0.43887	402.773	0.27839	402.773	0.18052	402.773	-0.02686	402.773	-0.0011
404.702	0.17165	404.702	0.46704	404.702	0.25281	404.702	0.14622	404.702	-0.00417	404.702	-0.00317
406.63	0.16906	406.63	0.4699	406.63	0.21165	406.63	0.11166	406.63	0.00862	406.63	-0.01235
408.558	0.17216	408.558	0.42493	408.558	0.18309	408.558	0.08188	408.558	-0.01225	408.558	-0.01832
410.487	0.17862	410.487	0.33456	410.487	0.15225	410.487	0.0426	410.487	-0.05517	410.487	-0.02137
412.415	0.15873	412.415	0.23213	412.415	0.09548	412.415	0.01057	412.415	-0.0859	412.415	-0.02715
414.344	0.14145	414.344	0.15253	414.344	0.04018	414.344	0.00147	414.344	-0.08756	414.344	-0.03154
416.272	0.14205	416.272	0.10135	416.272	0.00098858	416.272	-0.00916	416.272	-0.07203	416.272	-0.03044
418.201	0.1471	418.201	0.06244	418.201	-0.02052	418.201	-0.03257	418.201	-0.06495	418.201	-0.02588
420.129	0.14368	420.129	0.02017	420.129	-0.03154	420.129	-0.05978	420.129	-0.08276	420.129	-0.02523
422.058	0.17188	422.058	-0.0058	422.058	-0.04024	422.058	-0.05813	422.058	-0.09813	422.058	-0.03919
423.986	0.13879	423.986	0.00742	423.986	-0.06085	423.986	-0.05118	423.986	-0.10324	423.986	-0.04258
425.915	0.11036	425.915	-0.0152	425.915	-0.06757	425.915	-0.06335	425.915	-0.11587	425.915	-0.02181
427.843	0.0857	427.843	-0.03436	427.843	-0.07981	427.843	-0.0829	427.843	-0.1177	427.843	-0.03434
429.772	0.07612	429.772	-0.03344	429.772	-0.09627	429.772	-0.09581	429.772	-0.1053	429.772	-0.0748
431.7	0.12582	431.7	-0.06857	431.7	-0.07144	431.7	-0.10241	431.7	-0.10693	431.7	-0.03731
433.629	0.12997	433.629	-0.05448	433.629	-0.00741	433.629	-0.09533	433.629	-0.08513	433.629	-0.01907
435.557	0.11056	435.557	-0.04995	435.557	-0.02777	435.557	-0.09658	435.557	-0.09258	435.557	-0.00901
437.486	0.13297	437.486	-0.04425	437.486	-0.06665	437.486	-0.09672	437.486	-0.0789	437.486	-0.01485
439.414	0.1482	439.414	-0.0409	439.414	-0.06836	439.414	-0.09028	439.414	-0.05823	439.414	-0.02751
441.342	0.07953	441.342	-0.053	441.342	-0.03307	441.342	-0.08121	441.342	-0.07335	441.342	-0.0289
443.271	0.04902	443.271	-0.07201	443.271	-0.05171	443.271	-0.08381	443.271	-0.07348	443.271	-0.0149
445.199	0.03551	445.199	-0.07384	445.199	-0.07003	445.199	-0.08757	445.199	-0.07669	445.199	-0.01748
447.128	-0.00172	447.128	-0.07762	447.128	-0.0657	447.128	-0.08212	447.128	-0.0801	447.128	-0.0206
449.056	-0.0475	449.056	-0.08043	449.056	-0.05207	449.056	-0.07443	449.056	-0.08508	449.056	-0.02286
450.985	-0.07683	450.985	-0.07347	450.985	-0.04496	450.985	-0.07326	450.985	-0.09185	450.985	-0.03066
452.913	-0.08381	452.913	-0.05586	452.913	-0.04429	452.913	-0.07964	452.913	-0.09536	452.913	-0.04925
454.842	-0.08322	454.842	-0.07465	454.842	-0.05863	454.842	-0.08894	454.842	-0.06861	454.842	-0.03865
456.77	-0.07732	456.77	-0.07031	456.77	-0.05273	456.77	-0.10739	456.77	-0.09264	456.77	-0.02302
458.699	-0.09696	458.699	-0.07281	458.699	-0.04045	458.699	-0.09664	458.699	-0.09364	458.699	-0.02549
460.627	-0.10782	460.627	-0.08715	460.627	-0.04909	460.627	-0.0679	460.627	-0.07343	460.627	-0.04181
462.556	-0.07522	462.556	-0.09958	462.556	-0.08017	462.556	-0.05516	462.556	-0.07595	462.556	-0.0517
464.484	-0.10956	464.484	-0.11949	464.484	-0.04507	464.484	-0.03962	464.484	-0.06316	464.484	-0.04805
466.413	-0.11003	466.413	-0.06819	466.413	-0.08162	466.413	-0.06766	466.413	-0.0951	466.413	-0.04259
468.341	-0.1171	468.341	-0.07324	468.341	-0.0962	468.341	-0.0697	468.341	-0.11679	468.341	-0.06476
470.269	-0.13937	470.269	-0.09787	470.269	-0.08968	470.269	-0.06874	470.269	-0.11153	470.269	-0.06363
472.198	-0.15575	472.198	-0.09763	472.198	-0.08713	472.198	-0.08525	472.198	-0.10042	472.198	-0.0329
474.126	-0.13163	474.126	-0.08908	474.126	-0.09878	474.126	-0.09728	474.126	-0.12125	474.126	-0.04137
476.055	-0.11082	476.055	-0.08696	476.055	-0.09214	476.055	-0.08679	476.055	-0.09761	476.055	-0.03616
477.983	-0.09841	477.983	-0.09459	477.983	-0.09362	477.983	-0.06192	477.983	-0.08688	477.983	-0.02721
479.912	-0.11433	479.912	-0.09498	479.912	-0.0955	479.912	-0.06052	479.912	-0.09984	479.912	-0.02138
481.84	-0.13333	481.84	-0.09291	481.84	-0.0939	481.84	-0.07591	481.84	-0.11287	481.84	-0.022
483.769	-0.1237	483.769	-0.10038	483.769	-0.09268	483.769	-0.08007	483.769	-0.10488	483.769	-0.02925
485.697	-0.10389	485.697	-0.11214	485.697	-0.10321	485.697	-0.0648	485.697	-0.10275	485.697	-0.04137
487.626	-0.12687	487.626	-0.10468	487.626	-0.1102	487.626	-0.06955	487.626	-0.1193	487.626	-0.04367
489.554	-0.13061	489.554	-0.10202	489.554	-0.10234	489.554	-0.07513	489.554	-0.1107	489.554	-0.03813
491.483	-0.12458	491.483	-0.09303	491.483	-0.07984	491.483	-0.06833	491.483	-0.10074	491.483	-0.02763
493.411	-0.11466	493.411	-0.08325	493.411	-0.06073	493.411	-0.05745	493.411	-0.09617	493.411	-0.01777
495.339	-0.09327	495.339	-0.08571	495.339	-0.06692	495.339	-0.06817	495.339	-0.08061	495.339	-0.01287
497.268	-0.08074	497.268	-0.03367	497.268	-0.07485	497.268	-0.11858	497.268	-0.0811	497.268	-0.000463012
499.196	-0.07628	499.196	-0.07282	499.196	-0.08892	499.196	-0.07712	499.196	-0.08351	499.196	-0.02291
501.125	-0.10029	501.125	-0.0854	501.125	-0.06526	501.125	-0.07742	501.125	-0.10308	501.125	-0.02868
503.053	-0.10614	503.053	-0.09272	503.053	-0.05569	503.053	-0.11103	503.053	-0.11755	503.053	-0.02751
504.982	-0.08141	504.982	-0.10959	504.982	-0.08587	504.982	-0.11932	504.982	-0.11839	504.982	-0.04014
506.91	-0.0968	506.91	-0.06217	506.91	-0.0845	506.91	-0.0801	506.91	-0.13615	506.91	-0.05852
508.839	-0.07464	508.839	-0.07565	508.839	-0.05988	508.839	-0.09864	508.839	-0.12227	508.839	-0.04696
510.767	-0.06623	510.767	-0.06431	510.767	-0.04709	510.767	-0.03935	510.767	-0.10695	510.767	-0.02842
512.696	-0.06194	512.696	-0.04658	512.696	-0.04679	512.696	-0.03307	512.696	-0.08988	512.696	-0.01672
514.624	-0.06214	514.624	-0.03838	514.624	-0.05605	514.624	-0.07368	514.624	-0.07267	514.624	-0.02011
516.553	-0.06916	516.553	-0.04062	516.553	-0.06908	516.553	-0.07575	516.553	-0.05917	516.553	-0.03075
518.481	-0.06482	518.481	-0.04128	518.481	-0.07312	518.481	-0.03637	518.481	-0.05085	518.481	-0.01302
520.41	-0.06389	520.41	-0.05745	520.41	-0.05735	520.41	-0.03754	520.41	-0.05607	520.41	0.000666335
522.338	-0.09442	522.338	-0.06871	522.338	-0.03518	522.338	-0.02703	522.338	-0.06612	522.338	-0.01677
524.266	-0.11484	524.266	-0.05225	524.266	-0.02651	524.266	-0.01847	524.266	-0.07071	524.266	-0.02946
526.195	-0.09375	526.195	-0.01654	526.195	-0.02468	526.195	-0.01528	526.195	-0.0641	526.195	-0.02014
528.124	-0.04305	528.124	0.00629	528.124	-0.00816	528.124	0.000564647	528.124	-0.04501	528.124	-0.00593
530.052	-0.0417	530.052	0.00812	530.052	-0.00153	530.052	0.04077	530.052	-0.00876	530.052	-0.01178
531.98	0.01678	531.98	0.03338	531.98	0.02654	531.98	0.05704	531.98	-0.000615399	531.98	-0.00994
533.909	0.06106	533.909	0.06368	533.909	0.03036	533.909	0.07275	533.909	-0.0065	533.909	-0.012
535.837	0.08925	535.837	0.09532	535.837	0.02858	535.837	0.06894	535.837	0.0107	535.837	-0.01808
537.766	0.10802	537.766	0.11446	537.766	0.03642	537.766	0.06622	537.766	0.03796	537.766	-0.01692
539.694	0.10495	539.694	0.09791	539.694	0.0406	539.694	0.12582	539.694	0.01116	539.694	0.00373
541.623	0.08882	541.623	0.08436	541.623	0.07553	541.623	0.11339	541.623	0.01359	541.623	0.00749
543.551	0.07687	543.551	0.12324	543.551	0.11134	543.551	0.1614	543.551	0.04604	543.551	0.01019
545.48	0.10147	545.48	0.20494	545.48	0.14693	545.48	0.20265	545.48	0.05636	545.48	-0.0058
547.408	0.15873	547.408	0.28088	547.408	0.1837	547.408	0.22104	547.408	0.04848	547.408	-0.01478
549.337	0.26276	549.337	0.32651	549.337	0.22241	549.337	0.24653	549.337	0.05207	549.337	0.00205
551.265	0.47402	551.265	0.37952	551.265	0.25955	551.265	0.31712	551.265	0.08153	551.265	0.01529
553.193	0.69649	553.193	0.38664	553.193	0.26444	553.193	0.30234	553.193	0.0811	553.193	0.0185
555.122	0.75339	555.122	0.36147	555.122	0.25177	555.122	0.2569	555.122	0.07424	555.122	0.02074
557.051	0.67792	557.051	0.36573	557.051	0.24433	557.051	0.26562	557.051	0.09109	557.051	0.01299
558.979	0.59737	558.979	0.38129	558.979	0.23562	558.979	0.27371	558.979	0.10623	558.979	0.00469
560.907	0.61058	560.907	0.36243	560.907	0.21143	560.907	0.21606	560.907	0.08844	560.907	0.00579
562.836	0.65912	562.836	0.32488	562.836	0.18398	562.836	0.19965	562.836	0.07243	562.836	0.000414694
564.764	0.59296	564.764	0.27523	564.764	0.1652	564.764	0.19786	564.764	0.08419	564.764	0.00653
566.693	0.42448	566.693	0.30859	566.693	0.19594	566.693	0.23817	566.693	0.11742	566.693	0.02155
568.621	0.29316	568.621	0.3719	568.621	0.24629	568.621	0.30792	568.621	0.13077	568.621	0.02431
570.55	0.25454	570.55	0.4059	570.55	0.276	570.55	0.34297	570.55	0.11051	570.55	0.0214
572.478	0.28098	572.478	0.3861	572.478	0.24983	572.478	0.29259	572.478	0.07975	572.478	0.02527
574.407	0.35245	574.407	0.33443	574.407	0.14228	574.407	0.22839	574.407	0.08461	574.407	0.00128
576.335	0.3689	576.335	0.21836	576.335	0.12419	576.335	0.18829	576.335	0.07118	576.335	0.00674
578.264	0.29796	578.264	0.16494	578.264	0.1067	578.264	0.14527	578.264	0.04711	578.264	0.01444
580.192	0.18307	580.192	0.15495	580.192	0.08788	580.192	0.1192	580.192	0.02933	580.192	0.000111843
582.12	0.10059	582.12	0.14869	582.12	0.07645	582.12	0.10587	582.12	0.02196	582.12	-0.03107
584.049	0.09631	584.049	0.12823	584.049	0.07068	584.049	0.08375	584.049	0.01569	584.049	-0.05089
585.977	0.08688	585.977	0.10479	585.977	0.05803	585.977	0.07294	585.977	0.00297	585.977	-0.04119
587.906	0.08364	587.906	0.10231	587.906	0.06353	587.906	0.08015	587.906	0.000168265	587.906	-0.03306
589.834	0.07552	589.834	0.10081	589.834	0.07164	589.834	0.08919	589.834	0.00942	589.834	-0.04104
591.763	0.05887	591.763	0.08049	591.763	0.05721	591.763	0.08635	591.763	0.01023	591.763	-0.04913
593.691	0.08058	593.691	0.0531	593.691	0.02669	593.691	0.06367	593.691	-0.01213	593.691	-0.04576
595.62	0.18039	595.62	0.05028	595.62	0.01014	595.62	0.02959	595.62	-0.05005	595.62	-0.03503
597.548	0.20915	597.548	0.06655	597.548	0.00348	597.548	0.03204	597.548	-0.0605	597.548	-0.0304
599.477	0.35163	599.477	0.03762	599.477	-0.01764	599.477	-0.00324	599.477	-0.05413	599.477	-0.01466
601.405	0.36348	601.405	0.0639	601.405	-0.01881	601.405	0.0045	601.405	-0.0353	601.405	-0.01894
603.334	0.28625	603.334	0.05666	603.334	-0.012	603.334	0.05491	603.334	-0.03519	603.334	-0.00958
605.262	0.20066	605.262	0.00653	605.262	-0.00931	605.262	0.07546	605.262	-0.03798	605.262	0.01375
607.191	0.13295	607.191	0.00532	607.191	-0.00779	607.191	0.00727	607.191	-0.00413	607.191	0.02032
609.119	0.08984	609.119	0.00126	609.119	-0.00215	609.119	0.01979	609.119	-0.015	609.119	0.06672
611.048	0.09049	611.048	0.00692	611.048	0.01607	611.048	0.02014	611.048	0.000475272	611.048	0.07296
612.976	0.06708	612.976	0.02161	612.976	0.03337	612.976	0.0389	612.976	0.04153	612.976	0.09661
614.904	0.05864	614.904	0.02662	614.904	0.05375	614.904	0.0665	614.904	0.0874	614.904	0.13167
616.833	0.08791	616.833	0.03097	616.833	0.08353	616.833	0.09214	616.833	0.12811	616.833	0.15779
618.761	0.12644	618.761	0.06428	618.761	0.12146	618.761	0.11855	618.761	0.16985	618.761	0.17663
620.69	0.14707	620.69	0.10645	620.69	0.1508	620.69	0.1553	620.69	0.21245	620.69	0.25009
622.618	0.17873	622.618	0.13437	622.618	0.16395	622.618	0.22304	622.618	0.24562	622.618	0.31187
624.547	0.21137	624.547	0.17435	624.547	0.2046	624.547	0.28424	624.547	0.26882	624.547	0.32119
626.475	0.20384	626.475	0.22796	626.475	0.27192	626.475	0.31204	626.475	0.29679	626.475	0.32601
628.404	0.1491	628.404	0.26423	628.404	0.31544	628.404	0.31857	628.404	0.32522	628.404	0.34483
630.332	0.09015	630.332	0.25107	630.332	0.29011	630.332	0.3332	630.332	0.32319	630.332	0.34336
632.261	0.09207	632.261	0.2357	632.261	0.28995	632.261	0.323	632.261	0.2488	632.261	0.30078
634.189	0.00659	634.189	0.26732	634.189	0.26701	634.189	0.27561	634.189	0.23303	634.189	0.26325
636.118	-0.02497	636.118	0.22683	636.118	0.21548	636.118	0.24221	636.118	0.22927	636.118	0.24746
638.046	-0.00491	638.046	0.19063	638.046	0.1967	638.046	0.21212	638.046	0.18648	638.046	0.21172
639.975	0.0095	639.975	0.17785	639.975	0.19402	639.975	0.18034	639.975	0.13066	639.975	0.16737
641.903	-0.01491	641.903	0.13634	641.903	0.13894	641.903	0.14791	641.903	0.1165	641.903	0.15657
643.832	0.00317	643.832	0.1094	643.832	0.07719	643.832	0.07224	643.832	0.06602	643.832	0.1214
645.76	-0.00275	645.76	0.04127	645.76	0.04541	645.76	0.04013	645.76	0.00723	645.76	0.08742
647.688	-0.01565	647.688	0.0126	647.688	0.02962	647.688	-0.02763	647.688	-0.02094	647.688	0.05628
649.617	-0.00365	649.617	0.01491	649.617	0.01401	649.617	-0.05606	649.617	-0.0381	649.617	0.0284
651.545	0.01675	651.545	0.00442	651.545	-0.00936	651.545	-0.05692	651.545	-0.05763	651.545	0.00737
653.474	0.01158	653.474	-0.04388	653.474	-0.03775	653.474	-0.09892	653.474	-0.07723	653.474	-0.00466
655.402	0.01219	655.402	-0.07851	655.402	-0.06066	655.402	-0.13865	655.402	-0.09777	655.402	-0.01641
657.331	0.03312	657.331	-0.10013	657.331	-0.08271	657.331	-0.14938	657.331	-0.13922	657.331	-0.02798
659.259	0.07191	659.259	-0.1221	659.259	-0.1108	659.259	-0.16939	659.259	-0.18017	659.259	-0.0387
661.188	0.12851	661.188	-0.12579	661.188	-0.13412	661.188	-0.18889	661.188	-0.19641	661.188	-0.05136
663.116	0.19128	663.116	-0.12699	663.116	-0.14729	663.116	-0.21231	663.116	-0.20239	663.116	-0.06255
665.045	0.27498	665.045	-0.14737	665.045	-0.15497	665.045	-0.24047	665.045	-0.21946	665.045	-0.06182
666.973	0.44562	666.973	-0.16519	666.973	-0.16962	666.973	-0.23885	666.973	-0.22754	666.973	-0.04039
668.902	0.48999	668.902	-0.2136	668.902	-0.20972	668.902	-0.24071	668.902	-0.2402	668.902	-0.08549
670.83	0.29959	670.83	-0.20997	670.83	-0.19115	670.83	-0.29192	670.83	-0.24094	670.83	-0.09596
672.759	0.11975	672.759	-0.23816	672.759	-0.21853	672.759	-0.33679	672.759	-0.25659	672.759	-0.10782
674.687	0.03048	674.687	-0.26489	674.687	-0.25369	674.687	-0.34156	674.687	-0.27802	674.687	-0.10905
676.615	-0.00826	676.615	-0.24578	676.615	-0.23502	676.615	-0.33316	676.615	-0.28705	676.615	-0.10071
678.544	-0.02717	678.544	-0.24398	678.544	-0.21901	678.544	-0.38048	678.544	-0.28797	678.544	-0.14391
680.472	-0.03029	680.472	-0.28985	680.472	-0.25064	680.472	-0.36927	680.472	-0.26372	680.472	-0.12692
682.401	-0.03399	682.401	-0.28242	682.401	-0.27658	682.401	-0.33587	682.401	-0.30645	682.401	-0.12562
684.329	-0.04183	684.329	-0.27618	684.329	-0.26288	684.329	-0.33722	684.329	-0.3225	684.329	-0.12437
686.258	-0.04658	686.258	-0.28526	686.258	-0.24701	686.258	-0.35415	686.258	-0.31734	686.258	-0.1162
688.186	-0.04974	688.186	-0.29867	688.186	-0.26077	688.186	-0.36679	688.186	-0.32003	688.186	-0.10652
690.115	-0.06215	690.115	-0.30625	690.115	-0.28393	690.115	-0.39238	690.115	-0.32467	690.115	-0.10485
692.043	-0.06089	692.043	-0.31752	692.043	-0.27612	692.043	-0.41839	692.043	-0.31697	692.043	-0.10375
693.972	-0.03353	693.972	-0.32754	693.972	-0.27474	693.972	-0.40349	693.972	-0.33222	693.972	-0.10497
695.9	-0.02045	695.9	-0.3312	695.9	-0.30409	695.9	-0.38323	695.9	-0.36848	695.9	-0.12053
697.829	-0.02554	697.829	-0.3241	697.829	-0.32803	697.829	-0.38041	697.829	-0.39212	697.829	-0.12783
699.757	-0.03444	699.757	-0.30877	699.757	-0.33299	699.757	-0.41354	699.757	-0.38451	699.757	-0.12068
701.686	-0.03143	701.686	-0.297	701.686	-0.33036	701.686	-0.46859	701.686	-0.36113	701.686	-0.11933
703.614	-0.01515	703.614	-0.30732	703.614	-0.28968	703.614	-0.44371	703.614	-0.3635	703.614	-0.14219
705.542	0.00148	705.542	-0.28411	705.542	-0.2951	705.542	-0.44413	705.542	-0.33529	705.542	-0.14559
707.471	-0.00204	707.471	-0.30246	707.471	-0.28978	707.471	-0.42913	707.471	-0.32996	707.471	-0.12286
709.399	-0.00712	709.399	-0.31306	709.399	-0.31358	709.399	-0.41482	709.399	-0.34864	709.399	-0.10746
711.328	-0.00649	711.328	-0.30161	711.328	-0.33018	711.328	-0.41275	711.328	-0.36974	711.328	-0.11683
713.256	-0.00591	713.256	-0.28308	713.256	-0.3047	713.256	-0.42586	713.256	-0.3759	713.256	-0.13554
715.185	-0.00941	715.185	-0.25667	715.185	-0.31568	715.185	-0.45458	715.185	-0.37387	715.185	-0.12445
717.113	-0.00594	717.113	-0.29366	717.113	-0.29328	717.113	-0.43844	717.113	-0.35013	717.113	-0.105
719.042	0.00317	719.042	-0.30168	719.042	-0.27108	719.042	-0.43252	719.042	-0.32802	719.042	-0.1
720.97	0.00757	720.97	-0.27723	720.97	-0.26943	720.97	-0.42964	720.97	-0.33253	720.97	-0.09331
722.899	0.02661	722.899	-0.23938	722.899	-0.26796	722.899	-0.434	722.899	-0.34529	722.899	-0.08487
724.827	0.06498	724.827	-0.20935	724.827	-0.24894	724.827	-0.43696	724.827	-0.34343	724.827	-0.08411
726.756	0.09448	726.756	-0.19344	726.756	-0.22393	726.756	-0.40993	726.756	-0.33133	726.756	-0.09826
728.684	0.10631	728.684	-0.16558	728.684	-0.21076	728.684	-0.3511	728.684	-0.34019	728.684	-0.124
730.612	0.16286	730.612	-0.07205	730.612	-0.16171	730.612	-0.31545	730.612	-0.33286	730.612	-0.14908
732.541	0.21573	732.541	0.0781	732.541	-0.03426	732.541	-0.21607	732.541	-0.27382	732.541	-0.14887
734.469	0.25312	734.469	0.35244	734.469	0.24713	734.469	0.02197	734.469	-0.18906	734.469	-0.13873
736.398	0.32373	736.398	0.91814	736.398	0.76301	736.398	0.42651	736.398	-0.06303	736.398	-0.12773
738.326	0.49422	738.326	1.90293	738.326	1.49511	738.326	0.96032	738.326	0.12364	738.326	-0.11972
740.255	0.7795	740.255	3.14851	740.255	2.17553	740.255	1.49213	740.255	0.27335	740.255	-0.13916
742.183	1.33077	742.183	3.94641	742.183	2.03657	742.183	1.30483	742.183	0.1982	742.183	-0.14727
744.112	2.42614	744.112	3.59258	744.112	1.37989	744.112	0.79448	744.112	-0.00791	744.112	-0.12612
746.04	3.95216	746.04	2.67689	746.04	0.71721	746.04	0.32675	746.04	-0.1732	746.04	-0.10739
747.969	5.49277	747.969	1.70562	747.969	0.28916	747.969	-0.00566	747.969	-0.25129	747.969	-0.1046
749.897	6.68923	749.897	0.93302	749.897	0.07267	749.897	-0.22128	749.897	-0.2839	749.897	-0.11429
751.826	7.28984	751.826	0.42592	751.826	-0.06793	751.826	-0.29857	751.826	-0.3168	751.826	-0.12516
753.754	6.10468	753.754	0.14006	753.754	-0.15528	753.754	-0.31901	753.754	-0.33086	753.754	-0.10886
755.683	3.9456	755.683	-0.00719	755.683	-0.1949	755.683	-0.33488	755.683	-0.31085	755.683	-0.1086
757.611	2.13055	757.611	-0.08229	757.611	-0.20175	757.611	-0.34549	757.611	-0.31408	757.611	-0.10677
759.539	1.11502	759.539	-0.1186	759.539	-0.18778	759.539	-0.34627	759.539	-0.33191	759.539	-0.09468
761.468	0.71595	761.468	-0.11932	761.468	-0.16877	761.468	-0.32959	761.468	-0.32486	761.468	-0.08217
763.396	0.51506	763.396	-0.08671	763.396	-0.16425	763.396	-0.30081	763.396	-0.28393	763.396	-0.08298
765.325	0.3397	765.325	-0.06348	765.325	-0.18933	765.325	-0.2987	765.325	-0.28763	765.325	-0.0872
767.253	0.31348	767.253	-0.11357	767.253	-0.20533	767.253	-0.34983	767.253	-0.31665	767.253	-0.08452
769.182	0.26467	769.182	-0.1595	769.182	-0.22601	769.182	-0.32914	769.182	-0.31193	769.182	-0.08831
771.11	0.25574	771.11	-0.15865	771.11	-0.24293	771.11	-0.35309	771.11	-0.29667	771.11	-0.086
773.039	0.23931	773.039	-0.16106	773.039	-0.23447	773.039	-0.37133	773.039	-0.29631	773.039	-0.07894
774.967	0.18459	774.967	-0.18226	774.967	-0.21527	774.967	-0.33073	774.967	-0.30735	774.967	-0.07186
776.896	0.1503	776.896	-0.16524	776.896	-0.22593	776.896	-0.29996	776.896	-0.2948	776.896	-0.0624
778.824	0.09407	778.824	-0.19442	778.824	-0.18371	778.824	-0.32317	778.824	-0.22992	778.824	-0.04699
780.753	0.06353	780.753	-0.20655	780.753	-0.21885	780.753	-0.32297	780.753	-0.20854	780.753	-0.05972
782.681	0.06621	782.681	-0.18941	782.681	-0.20846	782.681	-0.33164	782.681	-0.20489	782.681	-0.02449
784.61	0.08072	784.61	-0.15704	784.61	-0.16623	784.61	-0.28767	784.61	-0.1959	784.61	0.02387
786.538	0.06309	786.538	-0.13739	786.538	-0.12658	786.538	-0.22346	786.538	-0.17839	786.538	0.05396
788.466	0.01082	788.466	-0.13268	788.466	-0.1046	788.466	-0.20074	788.466	-0.15194	788.466	0.06904
790.395	0.00757	790.395	-0.09409	790.395	-0.09364	790.395	-0.17499	790.395	-0.10092	790.395	0.09142
792.323	0.02254	792.323	-0.03812	792.323	-0.06744	792.323	-0.13681	792.323	-0.07342	792.323	0.1158
794.252	0.01713	794.252	-0.00714	794.252	-0.04677	794.252	-0.11645	794.252	-0.06007	794.252	0.12988
796.18	0.01596	796.18	-0.00152	796.18	-0.03581	796.18	-0.1017	796.18	-0.03086	796.18	0.15
798.109	0.01298	798.109	-0.01893	798.109	-0.00464	798.109	-0.09129	798.109	-0.01241	798.109	0.18783
800.037	0.0338	800.037	-0.03363	800.037	0.02454	800.037	-0.07324	800.037	-0.000575743	800.037	0.2239
801.966	0.09467	801.966	-0.0091	801.966	0.00809	801.966	-0.03886	801.966	0.03146	801.966	0.23683
803.894	0.07669	803.894	0.0514	803.894	0.0157	803.894	-0.02849	803.894	0.03304	803.894	0.27308
805.823	0.11002	805.823	0.01316	805.823	-0.000543817	805.823	-0.02741	805.823	0.08067	805.823	0.25206
807.751	0.14561	807.751	0.03112	807.751	0.03839	807.751	-0.01	807.751	0.09547	807.751	0.27317
809.68	0.18338	809.68	0.03946	809.68	0.06184	809.68	-0.02142	809.68	0.09906	809.68	0.29074
811.608	0.17383	811.608	0.03219	811.608	0.06197	811.608	-0.02494	811.608	0.07508	811.608	0.27282
813.537	0.11165	813.537	0.0443	813.537	0.06234	813.537	-0.000588386	813.537	0.0484	813.537	0.24892
815.465	0.06553	815.465	0.08303	815.465	0.07105	815.465	0.00835	815.465	0.08742	815.465	0.27777
817.394	0.03109	817.394	0.07124	817.394	0.09142	817.394	0.03077	817.394	0.10003	817.394	0.30957
819.322	0.04031	819.322	0.08617	819.322	0.1195	819.322	0.04752	819.322	0.13035	819.322	0.30347
821.25	0.0474	821.25	0.08295	821.25	0.13757	821.25	0.05365	821.25	0.14904	821.25	0.30223
823.179	0.02586	823.179	0.08014	823.179	0.14186	823.179	0.06091	823.179	0.14791	823.179	0.30882
825.107	0.00323	825.107	0.0917	825.107	0.14577	825.107	0.07559	825.107	0.14323	825.107	0.31271
827.036	0.01002	827.036	0.1125	827.036	0.16376	827.036	0.09809	827.036	0.15683	827.036	0.31321
828.964	0.02536	828.964	0.13029	828.964	0.19478	828.964	0.12786	828.964	0.19306	828.964	0.32898
830.893	7.04934e-05	830.893	0.16237	830.893	0.22519	830.893	0.16177	830.893	0.22955	830.893	0.36926
832.821	-0.00756	832.821	0.18528	832.821	0.25278	832.821	0.16947	832.821	0.24129	832.821	0.40737
834.75	-0.00642	834.75	0.21551	834.75	0.2564	834.75	0.14854	834.75	0.25363	834.75	0.40296
836.678	-0.00138	836.678	0.21935	836.678	0.26522	836.678	0.15303	836.678	0.25331	836.678	0.3885
838.607	-0.01385	838.607	0.19339	838.607	0.2864	838.607	0.19858	838.607	0.2497	838.607	0.39584
840.535	-0.03676	840.535	0.17248	840.535	0.30541	840.535	0.24694	840.535	0.27077	840.535	0.41273
842.464	-0.00776	842.464	0.18907	842.464	0.31689	842.464	0.24652	842.464	0.32002	842.464	0.39573
844.392	0.00635	844.392	0.19121	844.392	0.31884	844.392	0.22058	844.392	0.30503	844.392	0.44861
846.321	0.00403	846.321	0.23012	846.321	0.33887	846.321	0.23852	846.321	0.33735	846.321	0.45355
848.249	-0.00423	848.249	0.25049	848.249	0.3504	848.249	0.25943	848.249	0.35654	848.249	0.44237
850.177	0.00664	850.177	0.27521	850.177	0.36583	850.177	0.30108	850.177	0.34996	850.177	0.43992
852.106	0.02479	852.106	0.30636	852.106	0.38877	852.106	0.3517	852.106	0.34299	852.106	0.44566
854.034	0.02279	854.034	0.32178	854.034	0.40597	854.034	0.36619	854.034	0.3454	854.034	0.43937
855.963	0.01022	855.963	0.32304	855.963	0.40529	855.963	0.32024	855.963	0.30556	855.963	0.40214
857.891	0.00799	857.891	0.29936	857.891	0.37773	857.891	0.2541	857.891	0.20705	857.891	0.34467
859.82	0.00792	859.82	0.25181	859.82	0.32566	859.82	0.18098	859.82	0.11302	859.82	0.2892
861.748	-0.00976	861.748	0.23287	861.748	0.25454	861.748	0.10228	861.748	0.06341	861.748	0.23403
863.677	-0.03233	863.677	0.25853	863.677	0.17696	863.677	0.03242	863.677	0.02726	863.677	0.16876
865.605	-0.0252	865.605	0.29592	865.605	0.13012	865.605	-0.01819	865.605	-0.02506	865.605	0.11763
867.534	0.01256	867.534	0.30444	867.534	0.12945	867.534	-0.05955	867.534	-0.08166	867.534	0.1058
869.462	0.0113	869.462	0.28901	869.462	0.11439	869.462	-0.12046	869.462	-0.10168	869.462	0.10003
871.391	0.03109	871.391	0.24206	871.391	0.07201	871.391	-0.16579	871.391	-0.15432	871.391	0.09523
873.319	0.01294	873.319	0.21082	873.319	0.01939	873.319	-0.19781	873.319	-0.16052	873.319	0.07331
875.247	0.00841	875.247	0.07229	875.247	-0.01995	875.247	-0.19455	875.247	-0.13652	875.247	0.08127
877.176	0.00101	877.176	-0.00909	877.176	-0.05558	877.176	-0.21281	877.176	-0.14009	877.176	0.07312
879.104	-0.01024	879.104	-0.01693	879.104	-0.07992	879.104	-0.24816	879.104	-0.15199	879.104	0.05578
881.033	-0.00842	881.033	-0.05484	881.033	-0.09002	881.033	-0.25306	881.033	-0.13778	881.033	0.06914
882.961	-0.00243	882.961	-0.0793	882.961	-0.12548	882.961	-0.24063	882.961	-0.16258	882.961	0.08195
884.89	0.01693	884.89	-0.14831	884.89	-0.14107	884.89	-0.24984	884.89	-0.17645	884.89	0.06488
886.818	0.02605	886.818	-0.13477	886.818	-0.14514	886.818	-0.24994	886.818	-0.18879	886.818	0.05366
888.747	0.00311	888.747	-0.14178	888.747	-0.15636	888.747	-0.25524	888.747	-0.18131	888.747	0.04974
890.675	-0.01509	890.675	-0.17188	890.675	-0.15447	890.675	-0.2784	890.675	-0.1779	890.675	0.03829
892.604	-0.00456	892.604	-0.18321	892.604	-0.14462	892.604	-0.30132	892.604	-0.19169	892.604	0.02256
894.532	0.01492	894.532	-0.16447	894.532	-0.15431	894.532	-0.3	894.532	-0.20605	894.532	0.0171
896.461	-8.48745e-05	896.461	-0.16291	896.461	-0.1856	896.461	-0.28414	896.461	-0.19201	896.461	0.02205
898.389	-0.02198	898.389	-0.14534	898.389	-0.1569	898.389	-0.28078	898.389	-0.16751	898.389	0.01926
900.318	-0.02001	900.318	-0.14393	900.318	-0.13404	900.318	-0.26803	900.318	-0.14864	900.318	0.01061
902.246	-0.03018	902.246	-0.13842	902.246	-0.14392	902.246	-0.27097	902.246	-0.16531	902.246	0.03187
904.174	-0.02053	904.174	-0.14945	904.174	-0.16633	904.174	-0.28282	904.174	-0.17653	904.174	0.02296
906.103	-0.00191	906.103	-0.17052	906.103	-0.16822	906.103	-0.28655	906.103	-0.17924	906.103	0.00671
908.031	0.000250478	908.031	-0.18221	908.031	-0.1572	908.031	-0.274	908.031	-0.18795	908.031	0.01887
909.96	0.00468	909.96	-0.18139	909.96	-0.17768	909.96	-0.25959	909.96	-0.18835	909.96	0.01879
911.888	0.04464	911.888	-0.15074	911.888	-0.15538	911.888	-0.28635	911.888	-0.17861	911.888	0.03813
913.817	0.01377	913.817	-0.11947	913.817	-0.13608	913.817	-0.26734	913.817	-0.15348	913.817	0.03967
915.745	-0.00161	915.745	-0.11862	915.745	-0.10924	915.745	-0.25837	915.745	-0.1458	915.745	0.05755
917.674	0.013	917.674	-0.10786	917.674	-0.10789	917.674	-0.22181	917.674	-0.15529	917.674	0.04381
919.602	0.03275	919.602	-0.09807	919.602	-0.11904	919.602	-0.1993	919.602	-0.14406	919.602	0.01486
921.531	0.03168	921.531	-0.1065	921.531	-0.11589	921.531	-0.21956	921.531	-0.11677	921.531	0.01045
923.459	0.01011	923.459	-0.11429	923.459	-0.10096	923.459	-0.2288	923.459	-0.13167	923.459	0.0322
925.388	-0.00579	925.388	-0.11175	925.388	-0.10031	925.388	-0.19035	925.388	-0.16828	925.388	0.04957
927.316	-0.00573	927.316	-0.09926	927.316	-0.11349	927.316	-0.17068	927.316	-0.13203	927.316	0.05201
929.245	-0.00575	929.245	-0.09374	929.245	-0.12895	929.245	-0.18726	929.245	-0.08913	929.245	0.03702
931.173	0.00132	931.173	-0.13614	931.173	-0.12977	931.173	-0.18895	931.173	-0.10922	931.173	0.02922
933.101	0.0213	933.101	-0.17374	933.101	-0.1096	933.101	-0.17986	933.101	-0.12083	933.101	0.04007
935.03	0.02504	935.03	-0.1422	935.03	-0.09701	935.03	-0.16424	935.03	-0.11276	935.03	0.05062
936.958	-0.00502	936.958	-0.07184	936.958	-0.11957	936.958	-0.14603	936.958	-0.13374	936.958	0.04244
938.887	0.00562	938.887	-0.10859	938.887	-0.1338	938.887	-0.17741	938.887	-0.10433	938.887	0.04584
940.815	0.01611	940.815	-0.1069	940.815	-0.10677	940.815	-0.16479	940.815	-0.13753	940.815	0.02506
942.744	-0.0031	942.744	-0.11011	942.744	-0.115	942.744	-0.15176	942.744	-0.13493	942.744	0.02781
944.672	-0.00403	944.672	-0.11671	944.672	-0.09059	944.672	-0.19016	944.672	-0.11857	944.672	0.03378
946.601	0.01047	946.601	-0.09878	946.601	-0.10021	946.601	-0.18581	946.601	-0.09473	946.601	0.05081
948.529	-0.00214	948.529	-0.0834	948.529	-0.12731	948.529	-0.16936	948.529	-0.09168	948.529	0.06179
950.458	-0.03308	950.458	-0.09386	950.458	-0.11866	950.458	-0.19016	950.458	-0.10896	950.458	0.04871
952.386	0.00114	952.386	-0.0881	952.386	-0.10993	952.386	-0.14937	952.386	-0.09091	952.386	0.03413
954.315	0.00362	954.315	-0.114	954.315	-0.09619	954.315	-0.10404	954.315	-0.11022	954.315	0.03526
956.243	-0.01365	956.243	-0.12612	956.243	-0.08055	956.243	-0.12688	956.243	-0.11637	956.243	0.04189
958.172	-0.00837	958.172	-0.11077	958.172	-0.0785	958.172	-0.16224	958.172	-0.08797	958.172	0.04134
960.1	0.01408	960.1	-0.09462	960.1	-0.08281	960.1	-0.16116	960.1	-0.05109	960.1	0.0473
962.029	0.0356	962.029	-0.09169	962.029	-0.09381	962.029	-0.13993	962.029	-0.02393	962.029	0.05789
963.957	0.02781	963.957	-0.10512	963.957	-0.10746	963.957	-0.11673	963.957	-0.02624	963.957	0.0699
965.885	-0.00629	965.885	-0.11861	965.885	-0.1147	965.885	-0.09246	965.885	-0.06079	965.885	0.08513
967.814	0.02776	967.814	-0.079	967.814	-0.12323	967.814	-0.11058	967.814	-0.06165	967.814	0.08914
969.742	0.00386	969.742	-0.11628	969.742	-0.11169	969.742	-0.06443	969.742	-0.0735	969.742	0.05955
971.671	-0.00904	971.671	-0.10362	971.671	-0.07763	971.671	-0.12778	971.671	-0.04799	971.671	0.05891
973.599	0.00402	973.599	-0.09657	973.599	-0.07555	973.599	-0.08753	973.599	-0.04814	973.599	0.06908
975.528	0.01041	975.528	-0.10219	975.528	-0.07238	975.528	-0.05779	975.528	-0.04247	975.528	0.08862
977.456	0.02856	977.456	-0.07754	977.456	-0.06051	977.456	-0.06105	977.456	-0.01345	977.456	0.10964
979.385	0.05225	979.385	-0.01707	979.385	-0.05005	979.385	-0.03397	979.385	0.00888	979.385	0.1165
981.313	0.000901168	981.313	0.0014	981.313	-0.01971	981.313	-0.02529	981.313	-0.0049	981.313	0.10719
983.242	0.02824	983.242	-0.01422	983.242	0.000505438	983.242	-0.0171	983.242	-0.00323	983.242	0.11876
985.17	0.03564	985.17	-0.04579	985.17	0.0032	985.17	-0.01578	985.17	0.00849	985.17	0.11578
987.099	-0.000401991	987.099	-0.03276	987.099	-0.01952	987.099	-0.01365	987.099	0.03465	987.099	0.09742
989.027	-0.03362	989.027	-0.01804	989.027	-0.03513	989.027	-0.01615	989.027	0.03489	989.027	0.09065
990.956	-0.02927	990.956	-0.02704	990.956	-0.0262	990.956	-0.01582	990.956	0.01121	990.956	0.0911
992.884	0.00522	992.884	-0.03802	992.884	-0.01192	992.884	-0.00339	992.884	0.00156	992.884	0.08499
994.812	0.02988	994.812	-0.02752	994.812	-0.02237	994.812	0.00931	994.812	0.0219	994.812	0.07822
996.741	0.01516	996.741	-0.03447	996.741	-0.04634	996.741	-0.01607	996.741	0.01821	996.741	0.09357
998.669	0.01029	998.669	-0.03197	998.669	-0.04812	998.669	-0.04972	998.669	0.01387	998.669	0.07885
1000.6	0.01078	1000.6	-0.08644	1000.6	-0.03388	1000.6	-0.04195	1000.6	0.02711	1000.6	0.08164
1002.53	0.00847	1002.53	-0.06784	1002.53	-0.03642	1002.53	-0.01173	1002.53	0.02294	1002.53	0.0656
1004.46	0.0287	1004.46	-0.02423	1004.46	-0.00051177	1004.46	-0.01145	1004.46	0.01759	1004.46	0.07132
1006.38	0.02744	1006.38	0.000967738	1006.38	0.03847	1006.38	-0.01621	1006.38	0.03681	1006.38	0.09169
1008.31	-0.00247	1008.31	0.02179	1008.31	0.02701	1008.31	0.01411	1008.31	0.05929	1008.31	0.10208
1010.24	0.00725	1010.24	0.05411	1010.24	-0.00576	1010.24	0.051	1010.24	0.04407	1010.24	0.11305
1012.17	0.01429	1012.17	0.02965	1012.17	0.00211	1012.17	0.02488	1012.17	0.06069	1012.17	0.13849
1014.1	0.02725	1014.1	0.0702	1014.1	0.01275	1014.1	0.07097	1014.1	0.04898	1014.1	0.12711
1016.03	0.02461	1016.03	0.09765	1016.03	0.07087	1016.03	0.09869	1016.03	0.06636	1016.03	0.13175
1017.95	0.03432	1017.95	0.11358	1017.95	0.11	1017.95	0.12156	1017.95	0.12251	1017.95	0.15793
1019.88	0.04048	1019.88	0.15712	1019.88	0.12829	1019.88	0.14569	1019.88	0.17337	1019.88	0.18674
1021.81	0.02545	1021.81	0.2146	1021.81	0.16273	1021.81	0.19428	1021.81	0.21213	1021.81	0.21175
1023.74	-0.00142	1023.74	0.24232	1023.74	0.22183	1023.74	0.2783	1023.74	0.26232	1023.74	0.24322
1025.67	-0.0143	1025.67	0.24052	1025.67	0.26084	1025.67	0.35549	1025.67	0.3186	1025.67	0.28748
1027.6	-0.02238	1027.6	0.26873	1027.6	0.26886	1027.6	0.3547	1027.6	0.32868	1027.6	0.32452
1029.53	-0.02815	1029.53	0.28813	1029.53	0.30144	1029.53	0.36247	1029.53	0.33069	1029.53	0.33059
1031.45	0.01283	1031.45	0.29183	1031.45	0.29989	1031.45	0.37787	1031.45	0.33361	1031.45	0.33493
1033.38	0.01844	1033.38	0.34188	1033.38	0.29617	1033.38	0.40652	1033.38	0.358	1033.38	0.33073
1035.31	0.027	1035.31	0.34387	1035.31	0.31196	1035.31	0.45697	1035.31	0.38088	1035.31	0.33181
1037.24	0.04941	1037.24	0.32898	1037.24	0.34087	1037.24	0.48244	1037.24	0.38831	1037.24	0.33331
1039.17	0.03843	1039.17	0.36124	1039.17	0.35604	1039.17	0.45577	1039.17	0.38893	1039.17	0.32223
1041.1	-0.01612	1041.1	0.33868	1041.1	0.34034	1041.1	0.44328	1041.1	0.39354	1041.1	0.31523
1043.02	-0.01681	1043.02	0.32818	1043.02	0.3397	1043.02	0.43357	1043.02	0.41232	1043.02	0.34488
1044.95	-0.01271	1044.95	0.32186	1044.95	0.33596	1044.95	0.46339	1044.95	0.40779	1044.95	0.34444
1046.88	0.02856	1046.88	0.33343	1046.88	0.29875	1046.88	0.47835	1046.88	0.38648	1046.88	0.34923
1048.81	0.04347	1048.81	0.31737	1048.81	0.30473	1048.81	0.47653	1048.81	0.3849	1048.81	0.34055
1050.74	0.04993	1050.74	0.30594	1050.74	0.33554	1050.74	0.46144	1050.74	0.39988	1050.74	0.33449
1052.67	0.06248	1052.67	0.32454	1052.67	0.3457	1052.67	0.44646	1052.67	0.42149	1052.67	0.33472
1054.6	0.06115	1054.6	0.35136	1054.6	0.33299	1054.6	0.44656	1054.6	0.44168	1054.6	0.32895
1056.52	0.03722	1056.52	0.35628	1056.52	0.33595	1056.52	0.46144	1056.52	0.44457	1056.52	0.32264
1058.45	0.02936	1058.45	0.36525	1058.45	0.34808	1058.45	0.47739	1058.45	0.43375	1058.45	0.33283
1060.38	0.02265	1060.38	0.37347	1060.38	0.32805	1060.38	0.47278	1060.38	0.44093	1060.38	0.31137
1062.31	0.02363	1062.31	0.36915	1062.31	0.326	1062.31	0.45907	1062.31	0.4239	1062.31	0.3132
1064.24	0.02294	1064.24	0.3842	1064.24	0.34161	1064.24	0.50875	1064.24	0.39026	1064.24	0.30096
1066.17	0.02623	1066.17	0.39085	1066.17	0.34277	1066.17	0.52114	1066.17	0.39969	1066.17	0.27642
1068.09	0.02771	1068.09	0.3927	1068.09	0.36468	1068.09	0.51194	1068.09	0.43571	1068.09	0.273
1070.02	0.01361	1070.02	0.41635	1070.02	0.40272	1070.02	0.56843	1070.02	0.45718	1070.02	0.29682
1071.95	-0.00359	1071.95	0.44688	1071.95	0.35793	1071.95	0.63965	1071.95	0.48912	1071.95	0.30121
1073.88	0.04111	1073.88	0.45745	1073.88	0.40425	1073.88	0.65555	1073.88	0.4841	1073.88	0.27543
1075.81	0.06168	1075.81	0.47854	1075.81	0.41283	1075.81	0.65594	1075.81	0.44366	1075.81	0.26569
1077.74	0.05009	1077.74	0.43378	1077.74	0.40896	1077.74	0.58211	1077.74	0.45155	1077.74	0.29149
1079.66	0.03331	1079.66	0.41198	1079.66	0.4065	1079.66	0.58672	1079.66	0.46905	1079.66	0.29907
1081.59	0.02314	1081.59	0.42085	1081.59	0.39537	1081.59	0.62351	1081.59	0.4763	1081.59	0.29342
1083.52	0.0239	1083.52	0.43621	1083.52	0.39061	1083.52	0.63109	1083.52	0.48292	1083.52	0.27978
1085.45	0.03676	1085.45	0.44219	1085.45	0.40404	1085.45	0.613	1085.45	0.49686	1085.45	0.25818
1087.38	0.05286	1087.38	0.43887	1087.38	0.4072	1087.38	0.60217	1087.38	0.50234	1087.38	0.24414
1089.31	0.04523	1089.31	0.44121	1089.31	0.37768	1089.31	0.62343	1089.31	0.48526	1089.31	0.24903
1091.24	0.02636	1091.24	0.45996	1091.24	0.38711	1091.24	0.66927	1091.24	0.48448	1091.24	0.25501
1093.16	0.04828	1093.16	0.44823	1093.16	0.44142	1093.16	0.64862	1093.16	0.51867	1093.16	0.27818
1095.09	0.03591	1095.09	0.42839	1095.09	0.41334	1095.09	0.66811	1095.09	0.49624	1095.09	0.2783
1097.02	0.02103	1097.02	0.43234	1097.02	0.4095	1097.02	0.66057	1097.02	0.50094	1097.02	0.27596
1098.95	0.04219	1098.95	0.42758	1098.95	0.4194	1098.95	0.64769	1098.95	0.5155	1098.95	0.26791
1100.88	0.0687	1100.88	0.42363	1100.88	0.40145	1100.88	0.66923	1100.88	0.51571	1100.88	0.26307
1102.81	0.05191	1102.81	0.46314	1102.81	0.3963	1102.81	0.68571	1102.81	0.53827	1102.81	0.28122
1104.73	0.0521	1104.73	0.44858	1104.73	0.40653	1104.73	0.66869	1104.73	0.52815	1104.73	0.26912
1106.66	0.07477	1106.66	0.44721	1106.66	0.43639	1106.66	0.6367	1106.66	0.51079	1106.66	0.25288
1108.59	0.06736	1108.59	0.44445	1108.59	0.40671	1108.59	0.64085	1108.59	0.51796	1108.59	0.27677
1110.52	0.0613	1110.52	0.4606	1110.52	0.42222	1110.52	0.68033	1110.52	0.50992	1110.52	0.30397
1112.45	0.06322	1112.45	0.48607	1112.45	0.4459	1112.45	0.71741	1112.45	0.51266	1112.45	0.31278
1114.38	0.07451	1114.38	0.51627	1114.38	0.44937	1114.38	0.71787	1114.38	0.52888	1114.38	0.31743
1116.31	0.10357	1116.31	0.5413	1116.31	0.45886	1116.31	0.68794	1116.31	0.54734	1116.31	0.33263
1118.23	0.15495	1118.23	0.549	1118.23	0.49905	1118.23	0.66568	1118.23	0.5676	1118.23	0.3513
1120.16	0.21547	1120.16	0.55077	1120.16	0.53281	1120.16	0.67934	1120.16	0.596	1120.16	0.35847
1122.09	0.28012	1122.09	0.59888	1122.09	0.5493	1122.09	0.72604	1122.09	0.60702	1122.09	0.36492
1124.02	0.36897	1124.02	0.7044	1124.02	0.6016	1124.02	0.78477	1124.02	0.6049	1124.02	0.40186
1125.95	0.46815	1125.95	0.78536	1125.95	0.59911	1125.95	0.80501	1125.95	0.67177	1125.95	0.45523
1127.88	0.61684	1127.88	0.86146	1127.88	0.66941	1127.88	0.81944	1127.88	0.71799	1127.88	0.46487
1129.81	0.77194	1129.81	0.95419	1129.81	0.74925	1129.81	0.8791	1129.81	0.68978	1129.81	0.46208
1131.73	0.85506	1131.73	1.09446	1131.73	0.80623	1131.73	0.91729	1131.73	0.67304	1131.73	0.48048
1133.66	0.81642	1133.66	1.23173	1133.66	0.85642	1133.66	0.92381	1133.66	0.7065	1133.66	0.50361
1135.59	0.68179	1135.59	1.27467	1135.59	0.8974	1135.59	0.9924	1135.59	0.7061	1135.59	0.49825
1137.52	0.5552	1137.52	1.30754	1137.52	0.93624	1137.52	1.02414	1137.52	0.70261	1137.52	0.48805
1139.45	0.49773	1139.45	1.25345	1139.45	0.92253	1139.45	0.97289	1139.45	0.66276	1139.45	0.47537
1141.38	0.46533	1141.38	1.13322	1141.38	0.79755	1141.38	0.88919	1141.38	0.61083	1141.38	0.43017
1143.3	0.49591	1143.3	1.00138	1143.3	0.76971	1143.3	0.84868	1143.3	0.56483	1143.3	0.39951
1145.23	0.53298	1145.23	0.87299	1145.23	0.70622	1145.23	0.755	1145.23	0.53556	1145.23	0.38849
1147.16	0.59027	1147.16	0.74086	1147.16	0.58203	1147.16	0.63986	1147.16	0.49604	1147.16	0.37243
1149.09	0.70306	1149.09	0.6034	1149.09	0.47112	1149.09	0.55779	1149.09	0.43808	1149.09	0.337
1151.02	0.85997	1151.02	0.48064	1151.02	0.4022	1151.02	0.48363	1151.02	0.38069	1151.02	0.29505
1152.95	0.99356	1152.95	0.40076	1152.95	0.31789	1152.95	0.37242	1152.95	0.33024	1152.95	0.26896
1154.88	1.01961	1154.88	0.3557	1154.88	0.23981	1154.88	0.3183	1154.88	0.27436	1154.88	0.25825
1156.8	0.84331	1156.8	0.29272	1156.8	0.22516	1156.8	0.34391	1156.8	0.25904	1156.8	0.23657
1158.73	0.62126	1158.73	0.24054	1158.73	0.20496	1158.73	0.27206	1158.73	0.21915	1158.73	0.20359
1160.66	0.41092	1160.66	0.20356	1160.66	0.1946	1160.66	0.204	1160.66	0.17835	1160.66	0.1802
1162.59	0.32115	1162.59	0.18901	1162.59	0.17217	1162.59	0.13422	1162.59	0.16225	1162.59	0.13295
1164.52	0.26313	1164.52	0.17525	1164.52	0.13218	1164.52	0.11746	1164.52	0.13717	1164.52	0.10878
1166.45	0.18298	1166.45	0.16635	1166.45	0.10051	1166.45	0.11738	1166.45	0.08129	1166.45	0.10989
1168.37	0.16217	1168.37	0.156	1168.37	0.08333	1168.37	0.07194	1168.37	0.04082	1168.37	0.07991
1170.3	0.19791	1170.3	0.08458	1170.3	0.03571	1170.3	0.08883	1170.3	0.06585	1170.3	0.04389
1172.23	0.10914	1172.23	0.10553	1172.23	0.00533	1172.23	0.01524	1172.23	0.03927	1172.23	0.03236
1174.16	0.121	1174.16	0.08164	1174.16	0.06726	1174.16	0.04591	1174.16	0.00732	1174.16	0.01639
1176.09	0.13031	1176.09	0.06874	1176.09	0.05398	1176.09	0.04123	1176.09	-0.01114	1176.09	0.01907
1178.02	0.13708	1178.02	0.08734	1178.02	0.03034	1178.02	0.04282	1178.02	-0.01494	1178.02	0.0309
1179.94	0.1412	1179.94	0.09778	1179.94	0.05287	1179.94	0.05172	1179.94	-0.01741	1179.94	0.0267
1181.87	0.13054	1181.87	0.092	1181.87	0.07095	1181.87	0.04654	1181.87	-0.02218	1181.87	0.00742
1183.8	0.1153	1183.8	0.09931	1183.8	0.04414	1183.8	0.03793	1183.8	-0.02008	1183.8	-0.00373
1185.73	0.1152	1185.73	0.12703	1185.73	0.02399	1185.73	0.04343	1185.73	-0.01096	1185.73	0.00362
1187.66	0.10803	1187.66	0.12757	1187.66	0.05823	1187.66	0.02961	1187.66	-0.01751	1187.66	0.00968
1189.59	0.09349	1189.59	0.10178	1189.59	0.04326	1189.59	0.04832	1189.59	-0.02979	1189.59	0.02442
1191.52	0.1418	1191.52	0.10296	1191.52	0.05173	1191.52	0.0189	1191.52	-0.01526	1191.52	0.06465
1193.44	0.16168	1193.44	0.12996	1193.44	0.05332	1193.44	-0.00119	1193.44	-0.05592	1193.44	0.04882
1195.37	0.16919	1195.37	0.11164	1195.37	0.05185	1195.37	0.00147	1195.37	-0.07555	1195.37	0.05211
1197.3	0.15674	1197.3	0.13073	1197.3	0.04949	1197.3	0.0103	1197.3	-0.04585	1197.3	0.06158
1199.23	0.19434	1199.23	0.1718	1199.23	0.03144	1199.23	0.00804	1199.23	-0.02728	1199.23	0.05912
1201.16	0.25075	1201.16	0.16459	1201.16	0.01255	1201.16	0.00364	1201.16	-0.04071	1201.16	0.06101
1203.09	0.24091	1203.09	0.12413	1203.09	0.02607	1203.09	0.01289	1203.09	-0.04107	1203.09	0.07682
1205.02	0.28624	1205.02	0.13114	1205.02	0.04934	1205.02	0.01517	1205.02	-0.03473	1205.02	0.07169
1206.94	0.37209	1206.94	0.12264	1206.94	0.03829	1206.94	-0.01418	1206.94	-0.03462	1206.94	0.065
1208.87	0.44519	1208.87	0.09583	1208.87	0.01145	1208.87	-0.04347	1208.87	-0.0544	1208.87	0.05651
1210.8	0.45794	1210.8	0.08811	1210.8	-0.0064	1210.8	-0.06147	1210.8	-0.06245	1210.8	0.03805
1212.73	0.41411	1212.73	0.07211	1212.73	-0.03055	1212.73	-0.07356	1212.73	-0.07055	1212.73	0.03509
1214.66	0.37095	1214.66	0.05101	1214.66	-0.04496	1214.66	-0.07586	1214.66	-0.08305	1214.66	0.04614
1216.59	0.36398	1216.59	0.06542	1216.59	-0.0229	1216.59	-0.07298	1216.59	-0.07211	1216.59	0.03931
1218.52	0.3669	1218.52	0.10041	1218.52	0.00212	1218.52	-0.07873	1218.52	-0.05082	1218.52	0.01492
1220.44	0.35171	1220.44	0.11532	1220.44	-0.01085	1220.44	-0.07761	1220.44	-0.05855	1220.44	0.0151
1222.37	0.35987	1222.37	0.13475	1222.37	-0.01475	1222.37	-0.03063	1222.37	-0.07124	1222.37	0.05427
1224.3	0.41123	1224.3	0.12508	1224.3	0.000753193	1224.3	-0.02189	1224.3	-0.04559	1224.3	0.0699
1226.23	0.45261	1226.23	0.14116	1226.23	0.03349	1226.23	-0.04809	1226.23	-0.02122	1226.23	0.06362
1228.16	0.52734	1228.16	0.20417	1228.16	0.08886	1228.16	0.02025	1228.16	0.01117	1228.16	0.09942
1230.09	0.51833	1230.09	0.28319	1230.09	0.145	1230.09	0.08157	1230.09	0.03116	1230.09	0.09523
1232.01	0.47883	1232.01	0.36997	1232.01	0.20123	1232.01	0.14103	1232.01	0.08328	1232.01	0.1376
1233.94	0.50704	1233.94	0.54527	1233.94	0.29986	1233.94	0.23523	1233.94	0.14764	1233.94	0.1919
1235.87	0.58194	1235.87	0.78786	1235.87	0.45847	1235.87	0.38426	1235.87	0.21485	1235.87	0.23005
1237.8	0.66778	1237.8	1.06643	1237.8	0.6745	1237.8	0.56724	1237.8	0.29455	1237.8	0.25539
1239.73	0.86235	1239.73	1.44247	1239.73	0.9403	1239.73	0.75053	1239.73	0.36873	1239.73	0.24382
1241.66	1.26725	1241.66	1.7767	1241.66	1.16413	1241.66	0.94258	1241.66	0.42456	1241.66	0.23841
1243.59	1.96899	1243.59	1.85566	1243.59	1.21545	1243.59	0.98491	1243.59	0.44005	1243.59	0.26187
1245.51	3.06821	1245.51	1.62616	1245.51	1.03451	1245.51	0.79757	1245.51	0.39814	1245.51	0.28187
1247.44	4	1247.44	1.21863	1247.44	0.72065	1247.44	0.5598	1247.44	0.318	1247.44	0.29031
1249.37	3.74837	1249.37	0.85088	1249.37	0.46936	1249.37	0.39224	1249.37	0.24954	1249.37	0.29047
1251.3	2.53405	1251.3	0.61086	1251.3	0.3469	1251.3	0.31853	1251.3	0.23067	1251.3	0.26745
1253.23	1.39442	1253.23	0.46692	1253.23	0.31794	1253.23	0.29132	1253.23	0.2193	1253.23	0.2649
1255.15	0.82138	1255.15	0.3588	1255.15	0.30175	1255.15	0.27017	1255.15	0.18096	1255.15	0.26363
1257.08	0.51487	1257.08	0.29246	1257.08	0.25764	1257.08	0.24146	1257.08	0.15024	1257.08	0.21898
1259.01	0.37845	1259.01	0.32655	1259.01	0.23115	1259.01	0.1912	1259.01	0.15523	1259.01	0.23026
1260.94	0.35788	1260.94	0.35678	1260.94	0.19564	1260.94	0.18206	1260.94	0.15212	1260.94	0.23121
1262.87	0.2245	1262.87	0.3184	1262.87	0.24562	1262.87	0.18606	1262.87	0.19584	1262.87	0.2712
1264.8	0.15498	1264.8	0.32581	1264.8	0.24168	1264.8	0.22387	1264.8	0.18601	1264.8	0.25323
1266.73	0.14113	1266.73	0.28346	1266.73	0.23216	1266.73	0.22782	1266.73	0.20522	1266.73	0.23235
1268.65	0.1281	1268.65	0.29813	1268.65	0.27449	1268.65	0.23961	1268.65	0.23523	1268.65	0.27005
1270.58	0.12283	1270.58	0.35375	1270.58	0.32002	1270.58	0.28393	1270.58	0.2534	1270.58	0.34259
1272.51	0.12573	1272.51	0.39085	1272.51	0.34481	1272.51	0.33715	1272.51	0.28403	1272.51	0.40616
1274.44	0.10884	1274.44	0.41161	1274.44	0.38203	1274.44	0.3773	1274.44	0.3554	1274.44	0.44867
1276.37	0.07204	1276.37	0.45025	1276.37	0.4457	1276.37	0.42278	1276.37	0.4469	1276.37	0.48674
1278.3	0.06799	1278.3	0.49453	1278.3	0.5077	1278.3	0.49468	1278.3	0.51368	1278.3	0.54426
1280.22	0.09027	1280.22	0.52866	1280.22	0.56569	1280.22	0.55717	1280.22	0.54416	1280.22	0.61817
1282.15	0.0629	1282.15	0.5488	1282.15	0.57655	1282.15	0.57931	1282.15	0.55912	1282.15	0.63712
1284.08	0.0905	1284.08	0.55013	1284.08	0.5768	1284.08	0.57703	1284.08	0.62709	1284.08	0.64135
1286.01	0.10398	1286.01	0.5291	1286.01	0.55974	1286.01	0.58625	1286.01	0.62266	1286.01	0.69183
1287.94	0.11253	1287.94	0.54898	1287.94	0.6184	1287.94	0.61243	1287.94	0.63843	1287.94	0.70205
1289.87	0.12004	1289.87	0.54702	1289.87	0.64297	1289.87	0.66135	1289.87	0.65125	1289.87	0.67465
1291.8	0.11262	1291.8	0.52063	1291.8	0.61243	1291.8	0.65882	1291.8	0.62286	1291.8	0.67906
1293.72	0.09397	1293.72	0.51725	1293.72	0.59974	1293.72	0.6034	1293.72	0.60337	1293.72	0.69889
1295.65	0.08271	1295.65	0.51491	1295.65	0.57356	1295.65	0.60813	1295.65	0.62017	1295.65	0.65769
1297.58	0.06267	1297.58	0.54511	1297.58	0.55701	1297.58	0.55124	1297.58	0.57241	1297.58	0.6437
1299.51	0.05871	1299.51	0.52944	1299.51	0.5791	1299.51	0.52899	1299.51	0.53617	1299.51	0.60651
1301.44	0.08156	1301.44	0.55878	1301.44	0.55171	1301.44	0.52305	1301.44	0.52203	1301.44	0.57786
1303.37	0.12317	1303.37	0.52801	1303.37	0.50908	1303.37	0.48085	1303.37	0.51689	1303.37	0.56851
1305.3	0.16457	1305.3	0.46751	1305.3	0.46553	1305.3	0.43253	1305.3	0.47903	1305.3	0.5397
1307.22	0.19014	1307.22	0.45553	1307.22	0.4177	1307.22	0.39043	1307.22	0.40667	1307.22	0.48478
1309.15	0.20558	1309.15	0.44085	1309.15	0.38951	1309.15	0.34148	1309.15	0.35197	1309.15	0.43414
1311.08	0.23705	1311.08	0.39522	1311.08	0.35225	1311.08	0.29836	1311.08	0.31461	1311.08	0.39104
1313.01	0.3202	1313.01	0.33894	1313.01	0.27622	1313.01	0.25247	1313.01	0.25152	1313.01	0.34137
1314.94	0.47784	1314.94	0.2828	1314.94	0.20354	1314.94	0.17538	1314.94	0.17912	1314.94	0.28456
1316.87	0.6606	1316.87	0.29677	1316.87	0.14961	1316.87	0.15405	1316.87	0.16082	1316.87	0.21048
1318.8	0.63034	1318.8	0.26742	1318.8	0.15465	1318.8	0.14036	1318.8	0.12306	1318.8	0.22341
1320.72	0.53143	1320.72	0.27396	1320.72	0.17422	1320.72	0.11277	1320.72	0.09007	1320.72	0.16578
1322.65	0.47817	1322.65	0.29733	1322.65	0.14668	1322.65	0.11423	1322.65	0.08734	1322.65	0.16504
1324.58	0.47401	1324.58	0.27537	1324.58	0.17634	1324.58	0.11782	1324.58	0.06467	1324.58	0.17778
1326.51	0.48494	1326.51	0.29702	1326.51	0.18229	1326.51	0.09317	1326.51	0.05309	1326.51	0.15056
1328.44	0.42117	1328.44	0.33436	1328.44	0.16033	1328.44	0.12058	1328.44	0.05169	1328.44	0.1263
1330.37	0.35318	1330.37	0.36587	1330.37	0.17188	1330.37	0.14872	1330.37	0.05028	1330.37	0.11214
1332.29	0.3567	1332.29	0.37398	1332.29	0.20587	1332.29	0.11013	1332.29	0.05101	1332.29	0.09197
1334.22	0.34145	1334.22	0.31957	1334.22	0.1991	1334.22	0.08243	1334.22	0.05735	1334.22	0.09104
1336.15	0.26754	1336.15	0.26786	1336.15	0.19409	1336.15	0.0949	1336.15	0.06804	1336.15	0.10746
1338.08	0.23511	1338.08	0.27943	1338.08	0.20751	1338.08	0.09921	1338.08	0.06722	1338.08	0.09595
1340.01	0.24221	1340.01	0.26455	1340.01	0.15489	1340.01	0.09709	1340.01	0.03959	1340.01	0.08002
1341.94	0.18714	1341.94	0.20387	1341.94	0.08897	1341.94	0.03439	1341.94	-0.00394	1341.94	0.0781
1343.87	0.1516	1343.87	0.21849	1343.87	0.08283	1343.87	0.00181	1343.87	0.00681	1343.87	0.07025
1345.79	0.15214	1345.79	0.21607	1345.79	0.07525	1345.79	0.02675	1345.79	-0.00787	1345.79	0.06026
1347.72	0.15635	1347.72	0.2003	1347.72	0.08418	1347.72	0.05268	1347.72	-0.01588	1347.72	0.06338
1349.65	0.18196	1349.65	0.21016	1349.65	0.10534	1349.65	0.0425	1349.65	0.000470209	1349.65	0.08153
1351.58	0.19943	1351.58	0.2307	1351.58	0.14016	1351.58	0.05119	1351.58	0.03089	1351.58	0.08887
1353.51	0.20701	1353.51	0.21712	1353.51	0.166	1353.51	0.10591	1353.51	0.05979	1353.51	0.08252
1355.44	0.30722	1355.44	0.18392	1355.44	0.11172	1355.44	0.12047	1355.44	0.06077	1355.44	0.09975
1357.36	0.36662	1357.36	0.20583	1357.36	0.08203	1357.36	0.12035	1357.36	0.05064	1357.36	0.10093
1359.29	0.39945	1359.29	0.19276	1359.29	0.13827	1359.29	0.07575	1359.29	0.01327	1359.29	0.08252
1361.22	0.38383	1361.22	0.16776	1361.22	0.11973	1361.22	0.02037	1361.22	0.03571	1361.22	0.09512
1363.15	0.36474	1363.15	0.13763	1363.15	0.07565	1363.15	0.01778	1363.15	0.04816	1363.15	0.1046
1365.08	0.34019	1365.08	0.10184	1365.08	0.07032	1365.08	0.01383	1365.08	0.03417	1365.08	0.10664
1367.01	0.28452	1367.01	0.09375	1367.01	0.06728	1367.01	0.02401	1367.01	0.02846	1367.01	0.11321
1368.93	0.22168	1368.93	0.11034	1368.93	0.04826	1368.93	0.06123	1368.93	0.03949	1368.93	0.11892
1370.86	0.19254	1370.86	0.09817	1370.86	0.04406	1370.86	0.05179	1370.86	0.05565	1370.86	0.11426
1372.79	0.19006	1372.79	0.05806	1372.79	0.05703	1372.79	0.02864	1372.79	0.06593	1372.79	0.10938
1374.72	0.16097	1374.72	0.03561	1374.72	0.04529	1374.72	0.05487	1374.72	0.06133	1374.72	0.12185
1376.65	0.09266	1376.65	0.00847	1376.65	0.00966	1376.65	-0.0133	1376.65	0.03426	1376.65	0.13784
1378.58	0.07099	1378.58	0.01622	1378.58	-0.0061	1378.58	0.00777	1378.58	0.000966335	1378.58	0.11946
1380.51	0.07369	1380.51	0.0478	1380.51	0.04063	1380.51	0.02234	1380.51	0.0313	1380.51	0.09392
1382.43	0.07229	1382.43	0.04672	1382.43	0.0765	1382.43	0.04593	1382.43	0.0586	1382.43	0.11981
1384.36	0.05222	1384.36	0.02601	1384.36	0.06001	1384.36	0.07923	1384.36	0.05255	1384.36	0.09695
1386.29	0.04509	1386.29	0.05868	1386.29	0.03559	1386.29	0.02741	1386.29	0.05032	1386.29	0.10507
1388.22	0.0611	1388.22	0.08591	1388.22	0.0317	1388.22	0.03588	1388.22	0.06613	1388.22	0.12198
1390.15	0.0568	1390.15	0.07332	1390.15	0.04601	1390.15	0.05842	1390.15	0.08404	1390.15	0.13054
1392.08	0.03664	1392.08	0.04566	1392.08	0.05585	1392.08	0.03405	1392.08	0.09495	1392.08	0.13901
1394.01	0.04811	1394.01	0.02698	1394.01	0.05865	1394.01	0.01351	1394.01	0.093	1394.01	0.14928
1395.93	0.08008	1395.93	0.02366	1395.93	0.06897	1395.93	0.03737	1395.93	0.08061	1395.93	0.15836
1397.86	0.05968	1397.86	0.0527	1397.86	0.07246	1397.86	0.0556	1397.86	0.08955	1397.86	0.1763
1399.79	0.01787	1399.79	0.08408	1399.79	0.05982	1399.79	0.04281	1399.79	0.11247	1399.79	0.18298
1401.72	0.04501	1401.72	0.04925	1401.72	0.04741	1401.72	0.04461	1401.72	0.09627	1401.72	0.13942
1403.65	0.0314	1403.65	0.04187	1403.65	0.01465	1403.65	0.05276	1403.65	0.11419	1403.65	0.1375
1405.58	0.05968	1405.58	0.04477	1405.58	0.02505	1405.58	0.03483	1405.58	0.08028	1405.58	0.12798
1407.5	0.03447	1407.5	0.05478	1407.5	0.05332	1407.5	0.01142	1407.5	0.06948	1407.5	0.12281
1409.43	-0.01288	1409.43	0.05001	1409.43	0.05064	1409.43	0.02862	1409.43	0.07168	1409.43	0.13877
1411.36	0.02794	1411.36	0.02747	1411.36	0.05281	1411.36	0.03421	1411.36	0.0979	1411.36	0.17078
1413.29	0.04656	1413.29	0.03261	1413.29	0.07578	1413.29	0.05921	1413.29	0.09035	1413.29	0.18647
1415.22	0.01305	1415.22	0.05548	1415.22	0.09092	1415.22	0.08483	1415.22	0.05992	1415.22	0.17615
1417.15	0.03385	1417.15	0.06561	1417.15	0.09217	1417.15	0.06838	1417.15	0.0859	1417.15	0.17055
1419.08	0.03335	1419.08	0.11557	1419.08	0.09733	1419.08	0.11212	1419.08	0.11939	1419.08	0.18936
1421	0.0469	1421	0.15936	1421	0.07524	1421	0.12978	1421	0.11567	1421	0.20868
1422.93	0.00203	1422.93	0.15627	1422.93	0.08576	1422.93	0.13386	1422.93	0.11252	1422.93	0.20086
1424.86	0.02592	1424.86	0.134	1424.86	0.13155	1424.86	0.16517	1424.86	0.1314	1424.86	0.21267
1426.79	0.06522	1426.79	0.15412	1426.79	0.17858	1426.79	0.19135	1426.79	0.18658	1426.79	0.25362
1428.72	0.02801	1428.72	0.20483	1428.72	0.21519	1428.72	0.21204	1428.72	0.26248	1428.72	0.31099
1430.65	0.02091	1430.65	0.24156	1430.65	0.24244	1430.65	0.2453	1430.65	0.30569	1430.65	0.37297
1432.57	0.03897	1432.57	0.30303	1432.57	0.30428	1432.57	0.28841	1432.57	0.3462	1432.57	0.43388
1434.5	0.01565	1434.5	0.36465	1434.5	0.38324	1434.5	0.35607	1434.5	0.41392	1434.5	0.49011
1436.43	-0.00228	1436.43	0.45113	1436.43	0.44078	1436.43	0.44502	1436.43	0.49409	1436.43	0.57587
1438.36	0.01811	1438.36	0.56563	1438.36	0.52266	1438.36	0.5261	1438.36	0.56469	1438.36	0.66421
1440.29	0.0207	1440.29	0.62911	1440.29	0.65662	1440.29	0.60812	1440.29	0.64988	1440.29	0.70807
1442.22	0.0515	1442.22	0.69525	1442.22	0.71504	1442.22	0.73238	1442.22	0.77635	1442.22	0.82011
1444.14	0.01722	1444.14	0.79186	1444.14	0.79909	1444.14	0.80323	1444.14	0.82305	1444.14	0.89416
1446.07	0.02391	1446.07	0.86135	1446.07	0.83177	1446.07	0.84933	1446.07	0.85257	1446.07	0.91442
1448	0.00161	1448	0.91876	1448	0.85829	1448	0.8866	1448	0.90027	1448	0.92017
1449.93	0.02926	1449.93	0.90321	1449.93	0.92188	1449.93	0.90439	1449.93	0.94776	1449.93	0.95859
1451.86	0.03346	1451.86	0.94007	1451.86	0.95988	1451.86	0.94749	1451.86	0.95422	1451.86	0.9794
1453.79	0.04459	1453.79	0.98417	1453.79	0.98446	1453.79	0.97766	1453.79	0.9578	1453.79	0.99367
1455.72	0.03666	1455.72	0.99665	1455.72	1	1455.72	0.98917	1455.72	0.98471	1455.72	1
1457.64	-0.000834736	1457.64	1	1457.64	0.98674	1457.64	1	1457.64	1	1457.64	0.97609
1459.57	-0.00547	1459.57	0.98189	1459.57	0.95091	1459.57	0.99186	1459.57	0.97555	1459.57	0.94
1461.5	0.02542	1461.5	0.92157	1461.5	0.92497	1461.5	0.95301	1461.5	0.94844	1461.5	0.94368
1463.43	0.01981	1463.43	0.8823	1463.43	0.92291	1463.43	0.92311	1463.43	0.95659	1463.43	0.98134
1465.36	0.03517	1465.36	0.91203	1465.36	0.93604	1465.36	0.92544	1465.36	0.96077	1465.36	0.97456
1467.29	0.03866	1467.29	0.90246	1467.29	0.94988	1467.29	0.9913	1467.29	0.97653	1467.29	0.94162
1469.21	0.00925	1469.21	0.88283	1469.21	0.97259	1469.21	1.05769	1469.21	0.98705	1469.21	0.96358
1471.14	0.04263	1471.14	0.97022	1471.14	1.01271	1471.14	1.05757	1471.14	1.06301	1471.14	0.99571
1473.07	0.00318	1473.07	0.99159	1473.07	1.1045	1473.07	1.14295	1473.07	1.0689	1473.07	0.9814
1475	0.01304	1475	1.04345	1475	1.1111	1475	1.12447	1475	1.0187	1475	0.92886
1476.93	0.05438	1476.93	1.05758	1476.93	1.06082	1476.93	1.00985	1476.93	0.99552	1476.93	0.90249
1478.86	0.04829	1478.86	0.97167	1478.86	0.9208	1478.86	0.89051	1478.86	0.88597	1478.86	0.85988
1480.79	0.03006	1480.79	0.79075	1480.79	0.7589	1480.79	0.77538	1480.79	0.75856	1480.79	0.77883
1482.71	0.03339	1482.71	0.59609	1482.71	0.63249	1482.71	0.68065	1482.71	0.65488	1482.71	0.67895
1484.64	0.02363	1484.64	0.46306	1484.64	0.51223	1484.64	0.59253	1484.64	0.53674	1484.64	0.58449
1486.57	-0.00501	1486.57	0.38926	1486.57	0.38336	1486.57	0.44675	1486.57	0.4523	1486.57	0.50681
1488.5	0.00119	1488.5	0.33595	1488.5	0.28167	1488.5	0.31977	1488.5	0.40116	1488.5	0.43292
1490.43	0.05666	1490.43	0.26527	1490.43	0.23144	1490.43	0.31558	1490.43	0.30984	1490.43	0.35847
1492.36	0.09142	1492.36	0.1732	1492.36	0.21729	1492.36	0.27385	1492.36	0.27283	1492.36	0.32034
1494.29	0.05656	1494.29	0.16411	1494.29	0.16617	1494.29	0.19378	1494.29	0.21773	1494.29	0.2653
1496.21	0.0439	1496.21	0.13165	1496.21	0.1538	1496.21	0.15557	1496.21	0.17459	1496.21	0.21503
1498.14	0.00222	1498.14	0.09068	1498.14	0.12624	1498.14	0.15938	1498.14	0.1523	1498.14	0.23524
1500.07	0.01344	1500.07	0.0826	1500.07	0.11052	1500.07	0.14748	1500.07	0.16111	1500.07	0.18541
1502	0.0632	1502	0.06585	1502	0.05909	1502	0.11186	1502	0.12965	1502	0.15643
1503.93	0.04811	1503.93	0.05602	1503.93	0.03969	1503.93	0.10069	1503.93	0.08914	1503.93	0.14881
1505.86	0.00945	1505.86	0.05885	1505.86	0.05654	1505.86	0.07804	1505.86	0.06212	1505.86	0.11275
1507.79	0.01603	1507.79	0.062	1507.79	0.06066	1507.79	0.05147	1507.79	0.06151	1507.79	0.08107
1509.71	0.04575	1509.71	0.06442	1509.71	0.04544	1509.71	0.06959	1509.71	0.06912	1509.71	0.09776
1511.64	0.06704	1511.64	0.06607	1511.64	0.02457	1511.64	0.07977	1511.64	0.03316	1511.64	0.12706
1513.57	0.04261	1513.57	0.07263	1513.57	0.03081	1513.57	0.07695	1513.57	0.04084	1513.57	0.14526
1515.5	0.03781	1515.5	0.05524	1515.5	0.05583	1515.5	0.08583	1515.5	0.07748	1515.5	0.13702
1517.43	0.04574	1517.43	0.05628	1517.43	0.07095	1517.43	0.06576	1517.43	0.07395	1517.43	0.09817
1519.36	0.01647	1519.36	0.07842	1519.36	0.06262	1519.36	0.03719	1519.36	0.06842	1519.36	0.08454
1521.28	0.0191	1521.28	0.0295	1521.28	0.0278	1521.28	0.06473	1521.28	0.07816	1521.28	0.10185
1523.21	0.01191	1523.21	0.04513	1523.21	0.02553	1523.21	0.04143	1523.21	0.07525	1523.21	0.07144
1525.14	0.02545	1525.14	0.02865	1525.14	0.0521	1525.14	0.02611	1525.14	0.0344	1525.14	0.08605
1527.07	0.032	1527.07	0.02927	1527.07	0.02378	1527.07	0.03752	1527.07	0.03908	1527.07	0.10964
1529	-0.00181	1529	-0.00177	1529	-0.00471	1529	0.05662	1529	0.0188	1529	0.09077
1530.93	-0.00127	1530.93	0.00338	1530.93	-0.00202	1530.93	0.05592	1530.93	0.01821	1530.93	0.06976
1532.86	0.019	1532.86	0.04359	1532.86	0.0064	1532.86	0.0389	1532.86	0.04709	1532.86	0.07731
1534.78	-0.00891	1534.78	0.02272	1534.78	0.01783	1534.78	0.03278	1534.78	0.05033	1534.78	0.08674
1536.71	-0.00431	1536.71	0.000342137	1536.71	0.03675	1536.71	0.02879	1536.71	0.07909	1536.71	0.09017
1538.64	0.04547	1538.64	0.00259	1538.64	0.0459	1538.64	-0.00844	1538.64	0.05903	1538.64	0.08491
1540.57	0.05929	1540.57	0.02806	1540.57	0.01365	1540.57	-0.02509	1540.57	0.027	1540.57	0.05096
1542.5	0.06213	1542.5	0.02549	1542.5	0.01132	1542.5	0.00985	1542.5	0.06586	1542.5	0.06978
1544.42	0.04624	1544.42	0.02105	1544.42	0.03989	1544.42	0.05825	1544.42	0.09213	1544.42	0.12729
1546.35	0.02031	1546.35	0.05969	1546.35	0.04817	1546.35	0.07279	1546.35	0.07022	1546.35	0.13052
1548.28	0.02405	1548.28	0.07363	1548.28	0.04577	1548.28	0.07513	1548.28	0.05602	1548.28	0.10865
1550.21	0.02683	1550.21	0.0183	1550.21	0.04497	1550.21	0.07456	1550.21	0.03579	1550.21	0.1216
1552.14	0.00955	1552.14	0.03019	1552.14	0.03031	1552.14	0.03834	1552.14	0.04373	1552.14	0.12289
1554.07	0.00758	1554.07	0.05567	1554.07	0.001	1554.07	0.03418	1554.07	0.04418	1554.07	0.09844
1556	0.01007	1556	0.044	1556	0.02489	1556	0.05607	1556	0.03863	1556	0.0867
1557.92	0.03867	1557.92	0.03072	1557.92	0.06286	1557.92	0.07575	1557.92	0.03821	1557.92	0.09427
1559.85	0.0642	1559.85	0.02851	1559.85	0.06654	1559.85	0.05785	1559.85	0.02808	1559.85	0.09836
1561.78	0.02764	1561.78	0.02563	1561.78	0.0632	1561.78	0.00461	1561.78	0.0244	1561.78	0.10307
1563.71	0.01641	1563.71	0.03974	1563.71	0.02231	1563.71	0.02088	1563.71	0.05707	1563.71	0.11345
1565.64	0.00802	1565.64	0.0395	1565.64	0.02433	1565.64	0.04077	1565.64	0.07207	1565.64	0.10144
1567.57	0.01696	1567.57	0.08093	1567.57	0.01736	1567.57	0.04771	1567.57	0.05663	1567.57	0.10036
1569.49	0.06433	1569.49	0.02907	1569.49	0.01345	1569.49	0.01182	1569.49	0.04983	1569.49	0.08911
1571.42	0.0705	1571.42	-0.002	1571.42	0.03904	1571.42	0.03075	1571.42	0.03682	1571.42	0.10226
1573.35	0.03156	1573.35	0.0192	1573.35	0.03814	1573.35	0.05151	1573.35	0.02901	1573.35	0.11616
1575.28	0.02653	1575.28	0.03815	1575.28	0.0236	1575.28	0.05163	1575.28	0.04252	1575.28	0.10812
1577.21	0.05125	1577.21	0.03116	1577.21	0.03285	1577.21	0.0702	1577.21	0.04733	1577.21	0.09286
1579.14	0.04102	1579.14	0.00687	1579.14	0.02889	1579.14	0.07217	1579.14	0.02923	1579.14	0.08724
1581.07	0.02095	1581.07	0.00973	1581.07	0.01583	1581.07	0.05135	1581.07	0.02597	1581.07	0.08879
1582.99	0.01078	1582.99	0.01835	1582.99	0.04526	1582.99	0.05843	1582.99	0.04926	1582.99	0.06905
1584.92	0.01011	1584.92	0.00797	1584.92	0.04588	1584.92	0.07315	1584.92	0.04174	1584.92	0.07793
1586.85	0.02245	1586.85	0.0047	1586.85	0.0075	1586.85	0.06179	1586.85	0.03046	1586.85	0.09315
1588.78	0.02927	1588.78	0.02041	1588.78	0.02401	1588.78	0.04782	1588.78	0.07426	1588.78	0.05273
1590.71	0.02945	1590.71	0.02178	1590.71	0.02756	1590.71	0.02828	1590.71	0.0782	1590.71	0.06723
1592.64	0.07277	1592.64	0.00583	1592.64	0.02272	1592.64	0.02971	1592.64	0.05291	1592.64	0.08689
1594.57	0.01474	1594.57	0.02306	1594.57	0.04013	1594.57	0.06866	1594.57	0.05538	1594.57	0.06596
1596.49	0.02247	1596.49	0.03674	1596.49	-0.00626	1596.49	0.06158	1596.49	0.05928	1596.49	0.07833
1598.42	0.01807	1598.42	0.0101	1598.42	0.01664	1598.42	0.03973	1598.42	0.05218	1598.42	0.07676
1600.35	0.03395	1600.35	0.00885	1600.35	0.03411	1600.35	0.03702	1600.35	0.03693	1600.35	0.07133
1602.28	0.06801	1602.28	0.03039	1602.28	0.03362	1602.28	0.04942	1602.28	0.03199	1602.28	0.09209
1604.21	0.07324	1604.21	0.03603	1604.21	0.04073	1604.21	0.07146	1604.21	0.05021	1604.21	0.11617
1606.14	0.06331	1606.14	0.02773	1606.14	0.05038	1606.14	0.09079	1606.14	0.06293	1606.14	0.13643
1608.07	0.06043	1608.07	0.0231	1608.07	0.04629	1608.07	0.07843	1608.07	0.04647	1608.07	0.14366
1609.99	0.03149	1609.99	0.04751	1609.99	0.02426	1609.99	0.0625	1609.99	0.06224	1609.99	0.11471
1611.92	-0.00211	1611.92	0.07071	1611.92	0.03218	1611.92	0.03753	1611.92	0.06546	1611.92	0.08213
1613.85	0.02569	1613.85	0.04251	1613.85	0.04894	1613.85	0.01904	1613.85	0.05249	1613.85	0.07714
1615.78	0.04802	1615.78	-0.00605	1615.78	0.02731	1615.78	0.02162	1615.78	0.08416	1615.78	0.09161
1617.71	0.00666	1617.71	0.02019	1617.71	0.02873	1617.71	0.02458	1617.71	0.09179	1617.71	0.0949
1619.64	0.03649	1619.64	0.09231	1619.64	0.06622	1619.64	0.04796	1619.64	0.03486	1619.64	0.06254
1621.56	0.01388	1621.56	0.03518	1621.56	0.02436	1621.56	0.01471	1621.56	0.04838	1621.56	0.08604
1623.49	0.05723	1623.49	0.05607	1623.49	0.03333	1623.49	0.05153	1623.49	0.09313	1623.49	0.09701
1625.42	0.07412	1625.42	0.04748	1625.42	0.05142	1625.42	0.0988	1625.42	0.05779	1625.42	0.06343
1627.35	0.02817	1627.35	0.0419	1627.35	0.04428	1627.35	0.06936	1627.35	0.01684	1627.35	0.04863
1629.28	0.03282	1629.28	0.04949	1629.28	0.04637	1629.28	0.01646	1629.28	0.03992	1629.28	0.04845
1631.21	0.04726	1631.21	0.05701	1631.21	0.04269	1631.21	0.05014	1631.21	0.04676	1631.21	0.06122
1633.13	0.04314	1633.13	0.04339	1633.13	0.01895	1633.13	0.08612	1633.13	0.03224	1633.13	0.04651
1635.06	0.0645	1635.06	0.03399	1635.06	0.00468	1635.06	0.07165	1635.06	0.05088	1635.06	0.04135
1636.99	0.08037	1636.99	0.05159	1636.99	0.00421	1636.99	0.05777	1636.99	0.04911	1636.99	0.07164
1638.92	0.05729	1638.92	0.06955	1638.92	0.0305	1638.92	0.02585	1638.92	0.03459	1638.92	0.07202
1640.85	0.04396	1640.85	0.0543	1640.85	0.0469	1640.85	0.02303	1640.85	0.04342	1640.85	0.06793
1642.78	0.03014	1642.78	0.07486	1642.78	0.04267	1642.78	0.07819	1642.78	0.03868	1642.78	0.06498
1644.71	0.00521	1644.71	0.10506	1644.71	0.0306	1644.71	0.08982	1644.71	0.03807	1644.71	0.05558
1646.63	0.03331	1646.63	0.05305	1646.63	0.01695	1646.63	0.0478	1646.63	0.05082	1646.63	0.06161
1648.56	0.07242	1648.56	0.02626	1648.56	0.03635	1648.56	0.06482	1648.56	0.000956144	1648.56	0.03938
1650.49	0.04169	1650.49	0.042	1650.49	0.05865	1650.49	0.0444	1650.49	0.02513	1650.49	0.02887
1652.42	0.0689	1652.42	0.05604	1652.42	0.02952	1652.42	0.04695	1652.42	0.01746	1652.42	0.06947
1654.35	0.04161	1654.35	0.07715	1654.35	0.01222	1654.35	0.00996	1654.35	0.02769	1654.35	0.06187
1656.28	0.01554	1656.28	0.1015	1656.28	0.05594	1656.28	0.04053	1656.28	0.05183	1656.28	0.05591
1658.2	0.03818	1658.2	0.04333	1658.2	0.01335	1658.2	0.04628	1658.2	0.04105	1658.2	0.04246
1660.13	0.06959	1660.13	-0.01692	1660.13	-0.00264	1660.13	0.04811	1660.13	0.02517	1660.13	0.04238
1662.06	0.0469	1662.06	0.01034	1662.06	0.02104	1662.06	0.03208	1662.06	0.02721	1662.06	0.04306
1663.99	0.02306	1663.99	0.06548	1663.99	0.01381	1663.99	0.01617	1663.99	0.03113	1663.99	0.04314
1665.92	0.04263	1665.92	0.06458	1665.92	0.02739	1665.92	0.05227	1665.92	0.02846	1665.92	0.05662
1667.85	0.00468	1667.85	0.02982	1667.85	0.02312	1667.85	0.0258	1667.85	0.02051	1667.85	0.03993
1669.78	0.00429	1669.78	-0.01458	1669.78	-0.01109	1669.78	0.01515	1669.78	-0.0129	1669.78	0.01573
1671.7	0.0615	1671.7	0.00654	1671.7	-0.01951	1671.7	0.03072	1671.7	-0.01929	1671.7	0.04361
1673.63	0.06657	1673.63	0.02894	1673.63	0.00297	1673.63	-0.01999	1673.63	-0.0078	1673.63	0.03838
1675.56	0.04697	1675.56	0.02439	1675.56	0.01874	1675.56	-0.04218	1675.56	0.01291	1675.56	0.00866
1677.49	0.06377	1677.49	0.04156	1677.49	0.03628	1677.49	0.03422	1677.49	0.03745	1677.49	0.0378
1679.42	0.03952	1679.42	0.01977	1679.42	0.05045	1679.42	0.04096	1679.42	0.0098	1679.42	0.03724
1681.35	0.01368	1681.35	0.02862	1681.35	0.01208	1681.35	0.01282	1681.35	0.01871	1681.35	0.04022
1683.28	0.03138	1683.28	0.0308	1683.28	0.00156	1683.28	0.0261	1683.28	0.00575	1683.28	0.03211
1685.2	0.04922	1685.2	0.04346	1685.2	0.01732	1685.2	0.03451	1685.2	0.00999	1685.2	0.0148
1687.13	0.03055	1687.13	0.0809	1687.13	0.00272	1687.13	0.00529	1687.13	0.00529	1687.13	0.01166
1689.06	-0.00292	1689.06	0.06172	1689.06	-0.01176	1689.06	0.00846	1689.06	0.00184	1689.06	0.01873
1690.99	0.00874	1690.99	0.01394	1690.99	-0.00146	1690.99	0.00109	1690.99	0.0015	1690.99	0.0041
1692.92	0.03491	1692.92	0.00968	1692.92	-0.01257	1692.92	-0.01759	1692.92	-0.01117	1692.92	-0.02218
1694.85	0.0134	1694.85	0.02523	1694.85	-0.03498	1694.85	0.06382	1694.85	0.00842	1694.85	0.01516
1696.77	0.00829	1696.77	0.01177	1696.77	-0.0347	1696.77	0.0598	1696.77	0.01938	1696.77	0.03067
1698.7	0.04656	1698.7	0.00974	1698.7	0.02573	1698.7	-0.0039	1698.7	0.00929	1698.7	0.01964
1700.63	-0.00983	1700.63	0.04001	1700.63	0.01338	1700.63	0.03214	1700.63	0.01981	1700.63	-0.00948
1702.56	-0.01175	1702.56	0.00249	1702.56	0.00424	1702.56	0.05426	1702.56	0.01915	1702.56	0.00131
1704.49	0.03616	1704.49	0.00905	1704.49	0.01829	1704.49	0.05002	1704.49	-0.00427	1704.49	0.03355
1706.42	0.04229	1706.42	0.0225	1706.42	0.021	1706.42	0.03007	1706.42	-0.00652	1706.42	0.03795
1708.35	0.04112	1708.35	-0.00462	1708.35	0.00355	1708.35	0.00763	1708.35	0.01067	1708.35	0.01559
1710.27	0.02749	1710.27	0.02398	1710.27	-0.01759	1710.27	0.0157	1710.27	0.02891	1710.27	0.00749
1712.2	-0.01645	1712.2	0.05573	1712.2	-0.00895	1712.2	0.01452	1712.2	0.04238	1712.2	0.02359
1714.13	-0.00292	1714.13	0.05332	1714.13	-0.00465	1714.13	0.03149	1714.13	0.01244	1714.13	0.01192
1716.06	0.0019	1716.06	-0.00103	1716.06	0.00594	1716.06	0.02769	1716.06	0.01786	1716.06	-0.00395
1717.99	-0.00576	1717.99	-0.0007878	1717.99	-0.00633	1717.99	0.03311	1717.99	0.02909	1717.99	-0.00448
1719.92	0.01981	1719.92	0.03188	1719.92	-0.02063	1719.92	0.0409	1719.92	0.00258	1719.92	0.00487
1721.84	0.05651	1721.84	0.02202	1721.84	0.01353	1721.84	0.0286	1721.84	0.00209	1721.84	0.00431
1723.77	0.03921	1723.77	0.02906	1723.77	0.04422	1723.77	0.01367	1723.77	0.03159	1723.77	-0.00185
1725.7	-0.02524	1725.7	0.0383	1725.7	0.02053	1725.7	-0.0326	1725.7	-0.0029	1725.7	0.02798
1727.63	0.01344	1727.63	0.04719	1727.63	0.04221	1727.63	0.02646	1727.63	0.02406	1727.63	0.0414
1729.56	0.06211	1729.56	0.02181	1729.56	0.0117	1729.56	0.05527	1729.56	0.02294	1729.56	0.03825
1731.49	0.04684	1731.49	0.00987	1731.49	0.01293	1731.49	0.0447	1731.49	0.0246	1731.49	0.01833
1733.41	-0.000913174	1733.41	0.04482	1733.41	0.0084	1733.41	0.04146	1733.41	0.02587	1733.41	0.0285
1735.34	0.046	1735.34	0.03273	1735.34	-0.00856	1735.34	0.02455	1735.34	0.02	1735.34	0.00684
1737.27	0.055	1737.27	0.01368	1737.27	-0.00811	1737.27	0.00527	1737.27	0.00155	1737.27	-0.00649
1739.2	0.02532	1739.2	0.01959	1739.2	0.01555	1739.2	0.00948	1739.2	0.00107	1739.2	-0.01081
1741.13	0.0246	1741.13	0.02931	1741.13	0.02827	1741.13	0.03129	1741.13	0.01839	1741.13	-0.00401
1743.06	0.02579	1743.06	0.02532	1743.06	0.0174	1743.06	0.04658	1743.06	0.0231	1743.06	0.01243
1744.99	0.01567	1744.99	0.01323	1744.99	0.00943	1744.99	0.05143	1744.99	0.01413	1744.99	0.01381
1746.91	0.01417	1746.91	0.01112	1746.91	0.01292	1746.91	0.04942	1746.91	0.00736	1746.91	0.00919
1748.84	0.00573	1748.84	0.01462	1748.84	0.01166	1748.84	0.03356	1748.84	0.00316	1748.84	-0.000585894
1750.77	-0.01636	1750.77	0.01608	1750.77	0.01387	1750.77	0.03679	1750.77	0.00124	1750.77	-0.01251
1752.7	-0.00275	1752.7	0.02368	1752.7	0.04003	1752.7	0.08032	1752.7	0.01653	1752.7	0.01379
1754.63	0.05116	1754.63	0.03396	1754.63	0.05503	1754.63	0.0869	1754.63	0.03338	1754.63	0.06536
1756.56	0.07179	1756.56	0.04959	1756.56	0.02545	1756.56	0.08026	1756.56	0.00263	1756.56	0.04546
1758.48	0.03873	1758.48	0.04025	1758.48	0.02147	1758.48	0.05587	1758.48	0.01231	1758.48	0.01493
1760.41	0.01178	1760.41	0.01706	1760.41	0.02745	1760.41	0.04761	1760.41	0.00155	1760.41	0.00938
1762.34	0.01655	1762.34	0.02659	1762.34	-0.000339463	1762.34	0.02379	1762.34	-0.01774	1762.34	-0.01438
1764.27	-0.00145	1764.27	0.03939	1764.27	-0.01815	1764.27	0.04566	1764.27	-0.000242664	1764.27	-0.01516
1766.2	-0.00339	1766.2	-0.000320184	1766.2	-0.03059	1766.2	0.04071	1766.2	-0.00484	1766.2	-0.01642
1768.13	0.01199	1768.13	0.00318	1768.13	0.02333	1768.13	0.04515	1768.13	-0.03499	1768.13	0.01108
1770.06	0.02925	1770.06	0.00659	1770.06	0.03471	1770.06	0.0349	1770.06	-0.0476	1770.06	0.00304
1771.98	0.02173	1771.98	0.01674	1771.98	0.01276	1771.98	-0.02345	1771.98	-0.03571	1771.98	-0.02753
1773.91	0.00893	1773.91	0.0408	1773.91	-0.0117	1773.91	-0.06138	1773.91	-0.00737	1773.91	-0.03098
1775.84	0.00365	1775.84	0.03349	1775.84	-0.01855	1775.84	-0.03217	1775.84	0.0096	1775.84	-0.02357
1777.77	-0.01	1777.77	-0.00465	1777.77	-0.01125	1777.77	0.01709	1777.77	0.00763	1777.77	-0.02814
1779.7	-0.0176	1779.7	-0.00662	1779.7	-0.02226	1779.7	0.04004	1779.7	0.02175	1779.7	-0.01496
1781.63	0.00592	1781.63	0.0204	1781.63	-0.01614	1781.63	0.02271	1781.63	0.03804	1781.63	0.000260092
1783.56	0.03043	1783.56	0.02549	1783.56	0.01508	1783.56	0.000361921	1783.56	0.03743	1783.56	0.00101
1785.48	0.03968	1785.48	0.01517	1785.48	0.00445	1785.48	0.02112	1785.48	0.02716	1785.48	0.00142
1787.41	0.06476	1787.41	0.00852	1787.41	-0.01634	1787.41	0.02753	1787.41	-0.00827	1787.41	-0.00941
1789.34	0.05845	1789.34	0.02657	1789.34	-0.01856	1789.34	-0.01658	1789.34	-0.00485	1789.34	0.01646
1791.27	0.0139	1791.27	0.0179	1791.27	-0.00695	1791.27	-0.01485	1791.27	0.00196	1791.27	-0.01685
1793.2	0.01685	1793.2	0.02565	1793.2	-0.01394	1793.2	-0.01706	1793.2	0.01328	1793.2	-0.00255
1795.13	-0.01583	1795.13	0.04182	1795.13	0.02593	1795.13	0.0338	1795.13	0.00137	1795.13	-0.01963
1797.06	-0.01526	1797.06	0.04618	1797.06	0.04692	1797.06	0.05023	1797.06	0.01239	1797.06	0.02312
1798.98	0.01415	1798.98	0.02491	1798.98	0.05289	1798.98	0.02581	1798.98	0.04213	1798.98	0.05121
1800.91	-0.00737	1800.91	0.03775	1800.91	0.01289	1800.91	0.02828	1800.91	0.02324	1800.91	0.03985
1802.84	0.00298	1802.84	0.02594	1802.84	-0.00778	1802.84	0.01385	1802.84	0.00118	1802.84	0.02554
1804.77	0.02763	1804.77	0.00311	1804.77	0.03216	1804.77	-0.00372	1804.77	-0.0093	1804.77	-0.0074
1806.7	0.00921	1806.7	0.02139	1806.7	0.04564	1806.7	0.01653	1806.7	6.60509e-05	1806.7	-0.01607
1808.62	0.03184	1808.62	-0.00017265	1808.62	-0.00513	1808.62	0.00547	1808.62	0.04425	1808.62	0.03377
1810.55	0.05159	1810.55	-0.01513	1810.55	0.02218	1810.55	0.02468	1810.55	0.03441	1810.55	0.03104
1812.48	0.03952	1812.48	0.01361	1812.48	0.00903	1812.48	0.01233	1812.48	0.03648	1812.48	-0.01399
1814.41	0.00397	1814.41	0.01907	1814.41	-0.00151	1814.41	0.02795	1814.41	0.0074	1814.41	0.01379
1816.34	0.00639	1816.34	0.00398	1816.34	-0.000692828	1816.34	0.01301	1816.34	-0.000273359	1816.34	0.02694
1818.27	-0.00291	1818.27	0.02714	1818.27	-0.00133	1818.27	-0.00905	1818.27	-0.01843	1818.27	0.02014
1820.2	-0.00628	1820.2	0.02714	1820.2	-0.000284803	1820.2	-0.01518	1820.2	-0.01339	1820.2	0.02318
1822.12	0.00631	1822.12	0.01309	1822.12	0.01416	1822.12	-0.01136	1822.12	0.01841	1822.12	0.01463
1824.05	-0.01005	1824.05	0.03414	1824.05	0.01138	1824.05	0.01248	1824.05	0.01014	1824.05	0.01536
1825.98	-0.02423	1825.98	0.0335	1825.98	0.01095	1825.98	0.02388	1825.98	-0.00152	1825.98	0.03021
1827.91	0.0044	1827.91	0.01019	1827.91	0.04551	1827.91	0.01868	1827.91	0.00923	1827.91	0.02801
1829.84	0.03744	1829.84	0.01055	1829.84	0.02291	1829.84	0.04718	1829.84	0.00211	1829.84	0.0295
1831.77	0.01655	1831.77	0.00788	1831.77	-0.000413678	1831.77	0.06973	1831.77	0.01189	1831.77	0.02665
1833.69	-0.01104	1833.69	0.00751	1833.69	0.02278	1833.69	0.0322	1833.69	0.03026	1833.69	0.01082
1835.62	0.02156	1835.62	0.03727	1835.62	0.02896	1835.62	0.00925	1835.62	0.02131	1835.62	0.01832
1837.55	0.0659	1837.55	0.03568	1837.55	0.02402	1837.55	0.05512	1837.55	0.03426	1837.55	0.03461
1839.48	0.06754	1839.48	-0.000299778	1839.48	0.04267	1839.48	0.05588	1839.48	0.0572	1839.48	0.01224
1841.41	0.0382	1841.41	0.01913	1841.41	0.00902	1841.41	0.03801	1841.41	0.0152	1841.41	0.04461
1843.34	0.01961	1843.34	0.01229	1843.34	0.00822	1843.34	0.01834	1843.34	0.03585	1843.34	0.02709
1845.27	0.0258	1845.27	0.04935	1845.27	0.01178	1845.27	0.000121976	1845.27	0.02937	1845.27	0.00147
1847.19	-0.00442	1847.19	0.04744	1847.19	0.01539	1847.19	0.01819	1847.19	0.02607	1847.19	-0.00493
1849.12	0.02117	1849.12	-0.0071	1849.12	-0.00487	1849.12	0.01144	1849.12	0.02831	1849.12	0.01973
1851.05	0.0082	1851.05	0.03233	1851.05	0.01309	1851.05	0.01036	1851.05	0.03744	1851.05	0.01783
1852.98	0.03007	1852.98	0.06492	1852.98	0.04644	1852.98	0.00407	1852.98	0.01326	1852.98	0.01345
1854.91	0.02569	1854.91	0.04095	1854.91	-0.00509	1854.91	0.02813	1854.91	0.0091	1854.91	0.01254
1856.84	0.01408	1856.84	0.02809	1856.84	-0.03125	1856.84	0.03346	1856.84	0.01445	1856.84	0.01648
1858.77	0.03382	1858.77	0.0601	1858.77	-0.000237191	1858.77	0.00774	1858.77	0.01625	1858.77	0.0179
1860.69	0.03684	1860.69	0.05812	1860.69	0.01589	1860.69	0.00229	1860.69	0.0182	1860.69	0.03012
1862.62	0.00779	1862.62	-0.000803037	1862.62	0.01793	1862.62	0.02328	1862.62	0.00412	1862.62	0.05172
1864.55	0.00822	1864.55	-0.00974	1864.55	0.02887	1864.55	0.03404	1864.55	-0.01713	1864.55	0.04154
1866.48	-0.00247	1866.48	0.00794	1866.48	0.04028	1866.48	0.03662	1866.48	-0.00454	1866.48	0.02819
1868.41	-0.00403	1868.41	-0.00672	1868.41	0.04794	1868.41	0.04186	1868.41	0.02927	1868.41	0.03011
1870.34	0.00703	1870.34	0.01325	1870.34	0.03655	1870.34	0.05985	1870.34	0.03244	1870.34	0.02269
1872.27	0.00142	1872.27	0.0295	1872.27	0.02886	1872.27	0.05847	1872.27	0.01382	1872.27	0.00903
1874.19	0.00609	1874.19	0.00561	1874.19	0.014	1874.19	0.05686	1874.19	0.00911	1874.19	0.00929
1876.12	0.00195	1876.12	0.0188	1876.12	-0.02748	1876.12	0.07594	1876.12	0.0093	1876.12	0.02113
1878.05	0.01588	1878.05	0.01689	1878.05	-0.01029	1878.05	0.02033	1878.05	0.01987	1878.05	0.02004
1879.98	0.00623	1879.98	0.04285	1879.98	-0.02221	1879.98	0.02823	1879.98	0.03482	1879.98	0.00854
1881.91	-0.04424	1881.91	0.00684	1881.91	-0.0284	1881.91	0.0665	1881.91	0.00865	1881.91	-0.01227
1883.84	-0.00562	1883.84	-0.00452	1883.84	-0.01023	1883.84	0.04468	1883.84	0.03812	1883.84	-0.01235
1885.76	0.0125	1885.76	0.01394	1885.76	-0.0104	1885.76	0.02214	1885.76	0.017	1885.76	-0.02803
1887.69	-0.02403	1887.69	0.01204	1887.69	0.00897	1887.69	0.02013	1887.69	-0.01927	1887.69	-0.03174
1889.62	-0.01208	1889.62	0.00519	1889.62	0.03648	1889.62	0.03739	1889.62	0.00461	1889.62	-0.0246
1891.55	0.02386	1891.55	0.01783	1891.55	0.02956	1891.55	0.05999	1891.55	0.01553	1891.55	-0.02235
1893.48	0.00362	1893.48	0.02504	1893.48	0.04229	1893.48	0.01129	1893.48	0.01219	1893.48	0.00894
1895.41	0.03447	1895.41	0.06569	1895.41	0.01436	1895.41	0.02897	1895.41	0.0352	1895.41	-0.02319
1897.34	0.07575	1897.34	0.05784	1897.34	0.0157	1897.34	0.06507	1897.34	-0.00332	1897.34	0.01972
1899.26	0.01427	1899.26	0.01167	1899.26	0.04618	1899.26	0.04336	1899.26	0.03896	1899.26	0.00299
1901.19	0.01738	1901.19	0.00974	1901.19	-0.000849972	1901.19	0.03726	1901.19	0.03228	1901.19	-0.01669
1903.12	-0.01329	1903.12	0.01424	1903.12	0.02347	1903.12	0.02945	1903.12	0.0304	1903.12	0.03151
1905.05	0.000614914	1905.05	0.00513	1905.05	-0.02104	1905.05	0.0209	1905.05	0.04788	1905.05	0.01391
1906.98	0.02875	1906.98	0.02346	1906.98	-0.00149	1906.98	0.06079	1906.98	0.03987	1906.98	-0.000881208
1908.91	0.0098	1908.91	0.0227	1908.91	0.01695	1908.91	0.04629	1908.91	0.02656	1908.91	-0.00653
1910.83	0.00112	1910.83	0.00865	1910.83	0.00644	1910.83	0.04084	1910.83	-0.0056	1910.83	-0.02478
1912.76	0.03573	1912.76	0.01836	1912.76	0.0063	1912.76	0.06809	1912.76	-0.000230165	1912.76	-0.01396
1914.69	0.04847	1914.69	0.03612	1914.69	0.01709	1914.69	0.06704	1914.69	0.0398	1914.69	-0.000188756
1916.62	0.0218	1916.62	0.02835	1916.62	0.02343	1916.62	0.0524	1916.62	0.04175	1916.62	-0.02163
1918.55	0.01296	1918.55	0.01325	1918.55	0.02851	1918.55	0.06411	1918.55	0.01788	1918.55	-0.01678
1920.48	0.00955	1920.48	0.009	1920.48	0.01543	1920.48	0.03453	1920.48	-1.13481e-05	1920.48	0.00436
1922.4	0.02204	1922.4	0.00488	1922.4	0.03639	1922.4	0.02175	1922.4	-0.01175	1922.4	0.00888
1924.33	0.03154	1924.33	0.00689	1924.33	0.02708	1924.33	0.04235	1924.33	0.000657296	1924.33	-0.00231
1926.26	0.02031	1926.26	0.01347	1926.26	-0.00807	1926.26	0.05018	1926.26	0.02504	1926.26	-0.01452
1928.19	0.01638	1928.19	0.00479	1928.19	0.01918	1928.19	0.05433	1928.19	0.0253	1928.19	-0.000117008
1930.12	0.02058	1930.12	0.0174	1930.12	0.02181	1930.12	0.05891	1930.12	0.01273	1930.12	0.01338
1932.05	0.02393	1932.05	0.04401	1932.05	0.00689	1932.05	0.07218	1932.05	0.01155	1932.05	0.00796
1933.98	0.01281	1933.98	0.01234	1933.98	0.02358	1933.98	0.02689	1933.98	0.02649	1933.98	0.02401
1935.9	0.04344	1935.9	0.00661	1935.9	0.05261	1935.9	-0.00506	1935.9	0.03283	1935.9	0.03695
1937.83	0.03971	1937.83	0.04857	1937.83	0.06747	1937.83	0.00282	1937.83	0.01583	1937.83	0.02728
1939.76	0.03575	1939.76	0.09592	1939.76	0.04639	1939.76	0.044	1939.76	0.02065	1939.76	0.00989
1941.69	-0.0016	1941.69	0.06557	1941.69	0.01946	1941.69	0.03393	1941.69	0.02243	1941.69	0.0143
1943.62	-0.00332	1943.62	0.02674	1943.62	0.01771	1943.62	0.0037	1943.62	3.89385e-05	1943.62	0.01951
1945.55	0.04542	1945.55	0.03812	1945.55	0.01583	1945.55	0.01917	1945.55	0.01032	1945.55	0.01202
1947.47	0.01961	1947.47	0.04599	1947.47	0.00719	1947.47	0.04445	1947.47	0.06641	1947.47	0.01873
1949.4	-0.00866	1949.4	0.08051	1949.4	0.02796	1949.4	0.05778	1949.4	0.07049	1949.4	0.0097
1951.33	0.00652	1951.33	0.0671	1951.33	0.0049	1951.33	0.02212	1951.33	0.03606	1951.33	-0.02714
1953.26	0.03176	1953.26	0.05306	1953.26	0.03097	1953.26	0.05021	1953.26	0.05485	1953.26	0.02689
1955.19	0.03234	1955.19	0.05113	1955.19	-0.01262	1955.19	0.04437	1955.19	0.03541	1955.19	0.00462
1957.12	0.03048	1957.12	0.01621	1957.12	0.00322	1957.12	-0.01255	1957.12	0.01221	1957.12	-0.01694
1959.05	0.03414	1959.05	0.04469	1959.05	0.02589	1959.05	0.02062	1959.05	-0.00537	1959.05	-0.0094
1960.97	0.00345	1960.97	0.02951	1960.97	0.01184	1960.97	0.0214	1960.97	0.02283	1960.97	0.02374
1962.9	-0.00665	1962.9	-0.00379	1962.9	0.04167	1962.9	0.04144	1962.9	0.02382	1962.9	0.04058
1964.83	-0.02462	1964.83	0.03048	1964.83	0.03409	1964.83	0.02803	1964.83	0.05032	1964.83	0.02858
[truncated: 744 more rows]

## Sheet: Figure 3c
DSC curves of LPEs.
[truncated: 1,799 more rows]

## Sheet: Figure 3d
Radial distribution functions g(r) of Li-O and Li-N pairs from MD simulation of PPZ-16.
[truncated: 1,003 more rows]

[truncated: 35 more sheets: Figure 3f, Figure 3g, Figure 3h, Figure 4d, Figure 4e, Figure 4f, Figure 4g, Figure 4h, Figure 4i, Figure 4j, Figure 5e, Figure 5f, Figure 5g, Figure 5h, Figure 6a, Figure 6b, Supplementary Figure 2, Supplementary Figure 3, Supplementary Figure 4, Supplementary Figure 5 …]
